# Supplementary material for: Dissecting the complex regulation of pentose utilization in Aspergillus niger
Source: Curr Res Microb Sci. 2025 Sep 29;9:100482. doi: 10.1016/j.crmicr.2025.100482 (PMC12538316; doi:10.1016/j.crmicr.2025.100482)
Supplement: Supplementary file 3 [file mmc3.xlsx]

## Sheet: Gene_expression_data_FPKMs_DEse
Table S1. Transcriptome analysis of the conditions and strains used in this study.
Gene_annotation												Normalized gene expression values in FPKMs values
Gene_ID	Protein_length.aa.	SignalP_4.0	CAZy	Description	Pfam	predicted_PBC_group	predicted_PBC_pathway	PBC_Gene_name	Polysaccharide_CAZy	AraR_bindingSites on promoters (CGG[AGT]TAA[AT]|[AT]TTA[ATC]CCG)	XlnR_bindingSites on promoters (GGCTA[AG]|[TC]TAGCC)	D.xylose_2h	D.xylose_2h.1	D.xylose_2h.2	L.arabinose_2h	L.arabinose_2h.1	L.arabinose_2h.2	D.arabinose_2h	D.arabinose_2h.1	D.arabinose_2h.2	L.xylose_2h	L.xylose_2h.1	L.xylose_2h.2	D.glucose_2h	D.glucose_2h.1	D.fructose_2h	D.fructose_2h.1	D.fructose_2h.2	L.xylulose_2h.1	L.xylulose_2h.2	D.xylulose_2h	D.xylulose_2h.1	D.xylulose_2h.2	xylitol_2h	xylitol_2h.1	xylitol_2h.2	L.arabitol_2h	L.arabitol_2h.1	L.arabitol_2h.2	NoCarbon	NoCarbon.1	NoCarbon.2	reference_arab	reference_arab.1	reference_arab.2	DelAraR_arab	DelAraR_arab.1	DelAraR_arab.2	reference_xylose_2h
jgi.p|Aspni_NRRL3_1|1	1267	N	no	P-loop containing nucleoside triphosphate hydrolase	PF00400:WD domain, G-beta repeat | PF05729:NACHT domain	NA	NA	NA	NA	0	0	8.62	8.98	10.87	22.17	21.8	16.96	48.38	57.52	47.35	55.21	35.86	56.95	8.51	9.69	7.85	4.93	17.86	74.91	74.22	76.05	64.69	74.52	33.32	42.25	45.4	37.28	37	33.61	60.36	54.66	60.19	38.98	45.97	44.3	86.35	75.26	76.44	15.76
jgi.p|Aspni_NRRL3_1|10	491	N	no	MFS-type transporter	PF07690:Major Facilitator Superfamily	NA	NA	NA	NA	0	1	5.92	4.6	4.3	1.22	0.98	1.56	2.58	0.91	1.75	2.31	2.44	2.02	5	5.7	9.41	10.16	5.71	1.44	2.5	1.23	1.66	2.28	0.81	0.24	0.36	0.54	0.18	0.11	0.32	0.24	0.22	0.18	0.2	0.06	0.92	0.36	0.9	0.19
jgi.p|Aspni_NRRL3_1|100	529	N	no	cytochrome P450	PF00067:Cytochrome P450	NA	NA	NA	NA	0	0	0	0	0	0	0	0.14	0.04	0	0	0	0	0.03	0	0	0	0	0	0	0	0	0	0	0	0	0	0	0	0	0	0.05	0	0	0	0	0	0	0	0.03
jgi.p|Aspni_NRRL3_1|1000	944	N	no	transmembrane GTPase Fzo/Fzo1	PF00350:Dynamin family	NA	NA	NA	NA	0	0	12.18	12.21	11.75	10.33	9.53	12.49	15.77	9.72	12.76	13.5	8.7	15.16	15.29	10.66	12.77	13.24	7.49	15.82	17.65	21.59	13.42	15.07	6.49	9.84	13.65	10	5.22	7.2	10.54	11.89	6.65	16.35	17.13	17.58	19.19	15.72	13.7	15.59
jgi.p|Aspni_NRRL3_1|10000	420	N	no	hypothetical protein	/	NA	NA	NA	NA	0	0	12.84	12.24	10.61	11.75	7.81	12.28	5.19	3.5	5.67	5.33	2.87	6.95	20.55	10.7	14.66	15.02	8.2	9.79	12.81	13.68	9.38	11.48	3.58	6.11	8.24	7.63	5.3	5.47	16.83	15.02	12.04	14.5	15.16	15.23	20.59	13.9	11.02	20.91
jgi.p|Aspni_NRRL3_1|10001	152	N	no	chitin synthesis regulation, Congo red resistance, RCR protein	PF12273:Chitin synthesis regulation, resistance to Congo red	NA	NA	NA	NA	0	0	100.97	103.04	102.98	101.35	103.35	119.99	34.28	29.25	30.12	23.72	42.57	29.36	52.89	54.66	39.3	45.6	60.93	22.62	30.57	34.02	30.28	24.32	65.2	55.24	50.15	109.23	121.78	102.05	14.64	12.2	26.17	88.92	67.71	68.53	41.23	42.45	39.28	34.64
jgi.p|Aspni_NRRL3_1|10002	183	N	no	ADP-ribosylation factor	PF00025:ADP-ribosylation factor family	NA	NA	NA	NA	0	1	24.83	21.44	22.88	33	38.26	31.34	33.63	33.76	33.54	33.95	47.7	38.16	19.45	21.48	20.22	17.49	23.05	17.55	17.31	14.22	16.29	15.11	33.68	30.78	25.4	29.28	39.78	33.87	24.81	22.97	19.78	18.47	16.91	15.55	25.15	28.84	32.18	20.13
jgi.p|Aspni_NRRL3_1|10003	1236	N	no	DNA-directed RNA polymerase I subunit Rpa2	PF00562:RNA polymerase Rpb2, domain 6 | PF04560:RNA polymerase Rpb2, domain 7 | PF04561:RNA polymerase Rpb2, domain 2 | PF04563:RNA polymerase beta subunit | PF04565:RNA polymerase Rpb2, domain 3 | PF06883:RNA polymerase I, Rpa2 specific domain	NA	NA	NA	NA	0	1	11.73	11.07	12.28	16.45	13.1	17.11	8.48	7.1	8.09	9.44	9.9	8.38	10.02	9.3	11.11	30.05	5.86	1.81	1.82	1.38	1.98	1.72	2.62	5.12	7.94	6.37	7.84	8.64	3.57	3.26	2.69	21.75	19.51	19.67	3.38	2.25	3.08	6.78
jgi.p|Aspni_NRRL3_1|10004	296	N	no	proteasome subunit beta-5	PF00227:Proteasome subunit	NA	NA	NA	NA	0	0	88.9	86.76	88.81	106.83	110.42	105	138.12	143.45	128.89	203.8	215.49	198.05	119.96	133.9	155.27	99.22	206.69	191.13	171.68	177.76	185.16	155.45	218.66	180.68	163.06	135.81	129.19	119.56	160.89	171.35	183.05	140.86	144.24	144.78	170.5	184.33	170.67	167.24
jgi.p|Aspni_NRRL3_1|10005	563	N	no	eisosome component	PF13805:Eisosome component PIL1	NA	NA	NA	NA	0	0	0.75	0.56	1.07	1.15	1.03	1.44	5.58	2.76	2.29	1.3	0.98	1.86	0.76	1.2	0.47	0.82	0.85	0.9	1.36	3.81	1.67	0.96	5.89	3.31	5.03	3.62	4.3	1.37	0.08	0.15	0.18	0	0.28	0.05	5.59	0.71	0.33	0.05
jgi.p|Aspni_NRRL3_1|10006	692	N	no	uncharacterized protein	PF08549:Fungal domain of unknown function (DUF1750)	NA	NA	NA	NA	0	1	15.2	15.23	13.23	14.57	13.15	16.72	15.63	15.05	16.02	18.59	18.92	17.53	21.41	19.62	25.42	19.93	20.48	19.94	18.9	21.74	18.33	17.51	16.49	14.69	17.44	12.28	12.19	11.6	24.56	24.52	26.96	25.8	27.69	27.89	28.87	20.31	18.93	21.35
jgi.p|Aspni_NRRL3_1|10007	515	N	no	MFS-type transporter	PF07690:Major Facilitator Superfamily	NA	NA	NA	NA	0	1	4.84	2.87	3.12	9.17	11.23	7.9	40	47.32	41.05	56.12	45.75	58.28	3.08	3.95	3.02	3.84	5.74	48.93	43.1	48.08	50.19	51.13	34.12	33.22	25.71	25.79	26.62	23.25	91.36	81.25	79.83	14.61	22.54	21.29	88.76	65.61	53.02	9.53
jgi.p|Aspni_NRRL3_1|10008	154	N	no	aminoglycoside 3-phosphotransferase	PF01636:Phosphotransferase enzyme family	NA	NA	NA	NA	0	0	0.69	0.34	0.23	0.16	0.78	0.41	0.68	0.43	0.48	1.45	0.3	0.48	0.18	0.36	0.24	0.12	0.25	0.7	0.37	1.13	1.09	0.18	1.22	0.4	0.82	0.24	0.99	0.74	0.91	1.95	1.62	0.3	1.99	0.64	0.3	2.62	0.54	0.64
jgi.p|Aspni_NRRL3_1|10009	562	N	no	Ppx/GppA phosphatase	PF02541:Ppx/GppA phosphatase family	NA	NA	NA	NA	0	0	11.42	10.54	11.57	12.54	11.21	12.89	9.72	9.23	8.12	9.73	10.27	10.76	16.98	17.26	17.07	9.55	17.53	14.84	14.77	17.75	16.42	14.99	13.49	10.87	13.46	9.47	9.77	9.6	12.75	9.91	15.6	10.43	11.64	10.19	14.07	12.72	10.96	17.96
jgi.p|Aspni_NRRL3_1|1001	227	N	no	ESCRT III complex component	PF03357:Snf7	NA	NA	NA	NA	0	0	101.25	94.95	97.08	68.94	76.6	70.46	84.51	100.64	97.37	116.5	94.95	105.85	80.66	123.96	125.15	80.78	123.36	85.48	67.21	62.68	88.82	75.07	96	78.68	69.84	63.07	77.96	58.1	70.21	63.68	86.42	52.75	62.84	55.78	86.69	77.82	84.37	63.54
jgi.p|Aspni_NRRL3_1|10010	62	N	no	40S ribosomal protein S30 (eS30)	PF04758:Ribosomal protein S30	NA	NA	NA	NA	0	1	1689.82	1597.46	1594.32	1174.21	1790.66	1041.03	1212.58	1222.04	1131.66	1176.4	1662	1057.25	812.42	1772.02	2501.34	1581.05	2225.48	779.4	575.49	632.98	747.96	613.02	1161.51	1061.59	945.97	955.51	1378.83	1075.58	1299.16	1131.02	1667.53	1149.53	1270.78	1292.51	1085.8	978.39	852.35	1467.16
jgi.p|Aspni_NRRL3_1|10011	283	Y	GH128	beta-1,3-glucanase	PF11790:Glycosyl hydrolase catalytic core	NA	NA	NA	NA	0	0	607.42	515.46	601.71	572.44	530.81	507.17	142.75	103.05	112.18	155.78	151.07	157.27	426.9	558.23	556.98	313.37	739.63	250.8	226.91	206.41	263.52	295.43	234	312.88	276.04	380.73	415.38	377.75	454.72	404.27	231.1	290.14	381.52	335.61	184.34	144.64	116.43	306.93
jgi.p|Aspni_NRRL3_1|10012	577	N	no	WD repeat-containing protein	PF00400:WD domain, G-beta repeat	NA	NA	NA	NA	0	0	3.79	4.94	3.11	7.42	4.71	6.23	4.31	5.02	5.78	5.37	4.46	4.91	5.84	6.01	5.73	5.02	5.19	3.49	3.27	2.46	2.48	2.54	5.21	6.02	7.27	5.8	7.19	5.54	5.28	3.25	3.7	8.84	5.76	6.67	5.05	4.43	5.52	4.52
jgi.p|Aspni_NRRL3_1|10013	477	N	no	endonuclease/exonuclease/phosphatase family protein	PF03372:Endonuclease/Exonuclease/phosphatase family	NA	NA	NA	NA	0	0	14.23	11.64	13.51	15.27	13.22	15.42	10.61	8.96	9.27	11.54	16.05	14.01	15.58	15.21	17.68	14.51	18.81	17.73	17.12	17.79	17.28	14.32	15.76	15.82	15.39	10.84	13.08	13.29	14.71	14.77	16.25	15.9	13.93	17.37	20.5	12.3	13.92	12.37
jgi.p|Aspni_NRRL3_1|10014	331	N	no	thiazole biosynthesis protein	PF01946:Thi4 family	NA	NA	NA	NA	1	2	3223.6	2925.98	2820.68	2607.87	2492.14	2627.46	727.15	916.45	956.56	1110.67	1064.48	1270.32	1857.08	2025.67	2087.96	1408.07	2276.37	890.86	998.89	923.94	1110.27	1193.16	1142.46	816.63	697.41	1473.69	1430.69	1402.72	1441.32	1250.79	1627.21	1838.15	2149.4	2262.05	1256.42	985.35	852.85	2749.59
jgi.p|Aspni_NRRL3_1|10015	2150	N	no	zinc finger protein, UBR-type and RING/FYVE/PHD-type	PF02207:Putative zinc finger in N-recognin (UBR box)	NA	NA	NA	NA	0	0	6.97	8.05	7.52	10.72	8.69	10.98	23.92	16.75	20.26	23.44	24.49	25.27	14.48	8.5	9.86	15.35	11.28	31.03	34.8	36.25	25.67	28.81	19.03	22.76	30.96	18.93	14.92	16.92	25.95	24.6	20.14	39.22	42.68	38.31	46.79	34.64	37.73	31.7
jgi.p|Aspni_NRRL3_1|10016	69	N	no	cytochrome b-c1 complex subunit 9	PF05365:Ubiquinol-cytochrome C reductase, UQCRX/QCR9 like	NA	NA	NA	NA	0	0	524.77	525.89	557.59	463.41	550.8	453.81	243.65	289.13	280.67	292.59	460.58	257.6	340.08	544.36	353.2	436.48	569.07	214.81	161.49	148.23	235.39	176.26	477.71	334.7	289.71	404.57	497.06	476.36	194.98	180.9	245.94	383.09	374.98	420.78	175.23	204.8	206.47	509.5
jgi.p|Aspni_NRRL3_1|10017	220	N	no	WIBG family protein	PF09282:Mago binding	NA	NA	NA	NA	0	0	48.65	62.4	60.33	41.44	50.64	44.05	50.88	57.87	56.86	55.62	43.62	44.35	39.41	50.79	51.99	65.52	51.45	34.73	27.69	31.75	35.62	26.92	29.5	41.58	41.88	35.75	37.63	34.85	27.33	24.27	21.8	59.61	59.5	61.78	36.67	42.33	47.99	68.54
jgi.p|Aspni_NRRL3_1|10018	597	N	no	protoporphyrinogen oxidase	PF01593:Flavin containing amine oxidoreductase	NA	NA	NA	NA	0	1	14.48	11.72	12.82	9.2	9.85	8.6	11.34	8.46	9.96	12.15	13.99	11.21	17.38	17.9	26.4	11.3	23	14.33	13.69	13.86	16.01	14.94	16.03	12.76	14.38	10.81	10.52	10.49	15.97	16.76	17.51	19.07	21.43	19.22	19.95	16.68	19.28	24.32
jgi.p|Aspni_NRRL3_1|10019	494	N	no	zinc finger protein, Nab2-type	PF14608:RNA-binding, Nab2-type zinc finger	NA	NA	NA	NA	0	0	33.76	36.76	35.74	25.57	34.3	26.31	29.01	22.89	29.11	30.26	29.85	30.36	36.63	34.59	46.13	43.6	35.17	26.51	22.81	24.51	27.25	22.96	24.03	24.43	26.17	22.33	23.8	22.8	26.41	21.95	25.67	39.7	43.35	38.71	36.87	27.86	30.13	35.41
jgi.p|Aspni_NRRL3_1|1002	517	N	no	protein kinase	PF00069:Protein kinase domain	NA	NA	NA	NA	0	0	5.17	5.25	5.59	8.42	6.84	7.25	9.49	11.05	9.11	13.43	10.05	10.42	2.32	3.22	3.57	4.47	3.3	4.37	3.7	3.77	3.73	4.26	7.43	5.07	5.4	4.5	6.23	5.6	5.82	3.58	6.73	3	4	4.05	3.47	4.75	5.7	5.09
jgi.p|Aspni_NRRL3_1|10020	525	N	no	cytochrome P450	PF00067:Cytochrome P450	NA	NA	NA	NA	0	0	13.82	13.97	16.02	31.06	29.01	27.43	43.47	44.88	41.27	62.59	59.72	62.38	10.02	10.45	7.07	7.73	14.3	60.09	67.41	64.03	56.52	64.04	82.32	62.59	56.34	59.92	50.03	55.81	81.91	79.76	73.92	45.16	48	51.5	73.12	87.95	73.59	33.53
jgi.p|Aspni_NRRL3_1|10021	366	Y	GH16	glycoside hydrolase family 16 protein	PF00722:Glycosyl hydrolases family 16	NA	NA	NA	NA	0	0	30.33	30.76	31.95	34.99	28.51	32.27	28.54	28.44	30.67	31.32	31.5	28.32	42.62	35.47	34.93	28.44	47.83	36.83	33.24	34.09	37.17	36.76	26.11	30.62	30.31	22.8	20.93	22.64	27.16	28.29	29.67	25.44	24.36	22.61	49.01	40.68	54.41	44.29
jgi.p|Aspni_NRRL3_1|10022	2152	N	no	adenylate cyclase, involved in cAMP-dependent signaling during conidial germination	PF00211:Adenylate and Guanylate cyclase catalytic domain | PF00481:Protein phosphatase 2C | PF08509:Adenylate cyclase G-alpha binding domain | PF13855:Leucine rich repeat	NA	NA	NA	NA	0	0	10.55	10.91	10.46	16.97	11.02	16.36	24.28	15.74	20.65	19.97	15.76	19.8	17.48	13.18	14.81	12.83	12.86	16.79	21.11	22.64	18.01	20.41	13.26	12.7	15.19	12.65	11.28	11.63	20.09	16.95	16.01	18.41	18.63	19.59	27.84	26.41	21.85	11.67
jgi.p|Aspni_NRRL3_1|10023	733	N	no	LEM domain-containing protein	PF09402:Man1-Src1p-C-terminal domain | PF12949:HeH/LEM domain	NA	NA	NA	NA	0	0	22.75	23.37	22.87	26.24	20.22	28.07	21.8	18.4	19.14	16.32	16.24	17.99	29.75	22.88	21.7	22.59	23	26.07	26.18	28.9	27.17	25.08	19.01	20.36	22.98	19.73	16.88	18.22	30.05	25.67	35.93	22.27	21.11	21.33	26.37	27.46	23.06	23.25
jgi.p|Aspni_NRRL3_1|10024	169	N	no	fungal-specific transcription factor	PF00172:Fungal Zn(2)-Cys(6) binuclear cluster domain	NA	NA	NA	NA	0	1	7.63	8.54	10.45	13.03	9.95	13.08	30.76	28.62	34.44	29.05	18.47	35.93	10.18	8.41	9.61	8.35	8.93	51.09	56.07	44.59	42.49	39.05	32.7	32.54	31.93	21.98	23.87	19.18	26.84	22.35	26.45	35.31	41.77	29.4	48.69	61.47	72.44	36.41
jgi.p|Aspni_NRRL3_1|10025	424	N	no	hypothetical protein	/	NA	NA	NA	NA	1	0	0	0.11	0.18	0.15	0.24	0.34	0.09	0.13	0.08	0.28	0.14	0.27	0.08	0.06	0	0.04	0.2	0.7	0.16	0.32	0.3	0.14	0.19	0.41	0.11	0	0.06	0.19	0.43	0.43	0.17	0.09	0.35	0.53	0.1	0.08	0.17	0.4
jgi.p|Aspni_NRRL3_1|10026	376	N	no	hypothetical protein	/	NA	NA	NA	NA	0	0	0.54	0.4	0.35	0.25	0.61	0.37	0.48	0.5	0.56	0.49	0.77	0.76	0.79	0.56	1.02	0.91	0.94	0.87	0.68	1.23	1.28	1.18	0.48	0.78	0.91	0.47	0.23	0.29	0.48	0.77	0.84	0.93	0.78	0.75	0.83	0.56	0.53	1.21
jgi.p|Aspni_NRRL3_1|10027	495	N	no	amidohydrolase	PF01979:Amidohydrolase family	NA	NA	NA	NA	0	2	111.3	113.8	126.84	43.05	55.34	60.23	107.78	78.9	61.12	355.69	275.1	336.37	117.17	115.44	119.53	135.01	160.91	208.65	187.17	232.25	243.91	183.76	272.64	276.66	269.64	104.91	112.74	112.01	27.95	26.53	27.71	269.49	240.09	271.06	211.57	281.02	315.89	439.13
jgi.p|Aspni_NRRL3_1|10028	177	N	no	SET domain-containing protein	PF00856:SET domain	NA	NA	NA	NA	0	0	48.81	35.74	41.79	31.65	39.21	33.99	102.85	83.51	61.85	61.82	51.26	63.99	34.68	59.96	56.53	15.93	131.4	287.66	188.17	270.09	328.2	190.09	180.63	117.35	120.69	101.05	111.09	98.51	70.52	48.01	102.78	18.89	18.32	23.79	99.54	106.56	123.38	46.21
jgi.p|Aspni_NRRL3_1|10029	341	N	no	D-isomer specific 2-hydroxyacid dehydrogenase	PF00389:D-isomer specific 2-hydroxyacid dehydrogenase, catalytic domain | PF02826:D-isomer specific 2-hydroxyacid dehydrogenase, NAD binding domain	NA	NA	NA	NA	1	0	15.12	19.85	20.16	12.85	14.78	11.32	10.61	12.72	12.3	23.66	16.87	21.66	14.52	13.91	27.18	8.46	30.6	33.19	26.76	29.5	30.88	26.36	22.76	23.06	22.93	13.26	15.13	14.62	23.39	23.74	29.39	19.53	24.09	19.1	28.11	27.79	27	87.32
jgi.p|Aspni_NRRL3_1|1003	655	N	no	hypothetical protein	/	NA	NA	NA	NA	1	0	47.53	54.38	49.95	122.7	113.07	118.72	66.23	64.68	72.64	109.27	82.74	109.18	35.53	30.85	21.59	60.69	22.43	19.61	16.69	12.48	12.29	16.75	41.53	48.92	54.45	47.14	41.18	44.91	53.99	52.66	44.31	39.46	40.45	34.72	30.82	45.99	48.5	40.21
jgi.p|Aspni_NRRL3_1|10030	151	N	no	hypothetical protein	/	NA	NA	NA	NA	0	0	0.47	0.35	0.12	0	0.26	0.14	0.56	1.45	0.73	1.29	0.46	0.98	0.27	0.18	0	0.37	0.13	2.56	1.52	1.72	1.75	2.62	1.46	1.02	0.48	0.24	0.61	0.5	3.26	2.99	3.66	0	1.36	0	0.93	0.97	1.64	0.33
jgi.p|Aspni_NRRL3_1|10031	613	N	no	hypothetical protein	/	NA	NA	NA	NA	0	0	0	0	0	0	0	0	0	0	0	0	0	0	0	0	0	0	0	0	0	0.06	0.04	0	0	0.02	0	0	0.05	0	0	0	0	0	0	0	0	0	0	0
jgi.p|Aspni_NRRL3_1|10032	316	N	no	protein kinase	PF00069:Protein kinase domain	NA	NA	NA	NA	0	0	0	0	0	0	0.05	0.05	0.05	0.06	0	0.14	0.12	0.1	0	0	0	0	0	0.11	0	0.09	0.37	0.15	0.08	0.12	0.19	0.09	0.24	0.1	0	0	0.07	0.12	0.09	0.08	0.24	0.09	0.85	0
jgi.p|Aspni_NRRL3_1|10033	311	N	no	NmrA-like family protein	PF05368:NmrA-like family	NA	NA	NA	NA	0	1	0.46	0.17	0.51	0.16	0.58	0.4	0.75	0.5	0.59	0.63	1.58	1.5	0.52	0.62	0.12	0.48	0.38	2.63	4.7	4.98	1.94	1.41	35.5	19.32	28.85	11.39	10.66	12.68	0.15	0.29	0.62	11.22	13.53	15.57	1.51	1.66	2	8.52
jgi.p|Aspni_NRRL3_1|10034	140	N	no	glutathione-dependent formaldehyde-activating enzyme	PF04828:Glutathione-dependent formaldehyde-activating enzyme	NA	NA	NA	NA	0	0	330.98	369.82	240.29	48.97	82.29	53.41	13.07	14.8	19.24	38.44	58.2	47.11	122.03	182.78	256.14	200.89	110.16	20.92	16.28	11.61	17.94	15.35	37.46	34.09	31.23	24.31	46.45	48.01	4.59	3.77	5.12	40.58	41.75	50.03	6.88	8.19	9.89	179.02
jgi.p|Aspni_NRRL3_1|10035	311	N	no	M-phase termination GTP-binding protein	PF00071:Ras family	NA	NA	NA	NA	0	0	55.57	49.43	52.24	87.7	73.56	78.04	105.36	94.78	95.95	118.77	111.17	128.75	58.48	53.46	49.03	47.56	67.46	80.72	87.38	73.47	73.32	74.9	81.35	87.34	90.55	89.83	70.59	80.93	116.02	98.53	99.68	77.46	76.99	79.52	105.54	84.53	75.53	47.66
jgi.p|Aspni_NRRL3_1|10036	495	N	no	histone binding protein	PF00400:WD domain, G-beta repeat | PF12265:Histone-binding protein RBBP4 or subunit C of CAF1 complex	NA	NA	NA	NA	0	0	5.84	6.68	6.38	12.77	9.85	9.48	6.33	5.58	6.74	7.79	7.89	5.75	6.17	6.33	6.59	21.89	3.15	1.34	1.37	1.3	2.25	1.08	3.74	4.99	9.02	5.89	8.9	9.65	4.29	2.81	2.78	25.71	23.22	23.03	3.34	1.68	1.81	7
jgi.p|Aspni_NRRL3_1|10037	593	N	no	amino acid permease	PF00324:Amino acid permease	NA	NA	NA	NA	0	0	7.43	7.59	7	6.19	6.52	4.91	21.1	24.31	22.61	14.37	16.99	14.64	5.09	4.95	3.98	12.71	7.07	24.41	18.59	16.14	15.19	14.44	18.93	18.31	17.44	7.9	10.78	8.27	11.11	9.56	18.1	14.66	11.34	13.84	32.62	44.18	52.9	37.24
jgi.p|Aspni_NRRL3_1|10038	88	N	no	hypothetical protein	/	NA	NA	NA	NA	0	0	4.92	3.9	3.02	2.85	4.47	3.6	7.57	9.57	10.03	7.31	10.91	7.74	2.07	3.52	1.17	5.3	3.76	3.44	4.43	2.67	3.7	4.61	5.64	3.26	3.23	5.54	8.83	7.27	4.21	1.74	3.55	3.23	5.69	8.36	2.1	8.48	5.56	14.2
jgi.p|Aspni_NRRL3_1|10039	502	N	no	hypothetical protein	/	NA	NA	NA	NA	0	1	17.77	22.81	22.54	20.63	27.25	17.8	24.16	33.06	29.85	15.77	29.16	16.29	10.12	9.94	6.16	26.47	14.71	17.93	13.1	11.31	10.22	12.71	42.24	40.55	30.77	34.68	51.14	44.94	6.7	5.44	17.42	29.26	21.98	23.64	17.69	23.25	33.56	44.55
jgi.p|Aspni_NRRL3_1|1004	249	N	no	triose-phosphate-isomerase	PF00121:Triosephosphate isomerase	sugar_metabolism	Glycolysis	tpiA	/	0	0	496.22	535.19	545.68	406.74	450.24	386.03	161.27	222.81	201.34	180.74	181.26	172.98	485.35	647.09	579.85	308.94	801.07	256.88	268.29	321.43	316.47	293.99	304.74	261.48	255.94	341.51	377.5	353.06	372.74	400.52	461.19	84.74	96.36	91.94	198.87	124.07	85.98	215.23
jgi.p|Aspni_NRRL3_1|10040	945	N	no	protein kinase	PF00069:Protein kinase domain	NA	NA	NA	NA	0	1	8.35	10.35	9.85	13.42	12.3	12.41	35.46	38.99	39.13	31.26	35.78	32.29	12.29	8.18	8.48	18.48	10.24	34.31	35.5	33.49	34.06	38.6	14.21	19.29	21.46	14.28	12.7	12.03	15.17	13.08	14.12	18.09	18.95	17.18	39.43	41.65	45.5	17.78
jgi.p|Aspni_NRRL3_1|10041	546	Y	GH76	mannan endo-1,6-alpha-mannosidase	PF03663:Glycosyl hydrolase family 76	NA	NA	NA	NA	0	2	1.45	1.08	2.04	1.96	2.4	1.34	2.57	2.42	2.22	5.23	3.44	3.65	1.26	1.26	0.43	0.54	1.09	9.9	7.61	8.64	12.03	14.03	3.2	2.71	2.29	7.54	7.88	6.72	2.7	2.75	2.39	7.37	10.75	10.5	7.46	8.96	9.03	2.95
jgi.p|Aspni_NRRL3_1|10042	139	N	no	hypothetical protein	/	NA	NA	NA	NA	0	0	1.62	1.76	2.43	3.58	3.5	2.14	27.93	27.09	25.63	19.53	23.69	19	0.82	1.83	1.98	2.61	3.43	32.76	21.36	23.72	23.01	22.19	22.83	18.54	19.6	15.13	16.11	14.18	23.12	17.85	32.31	12.46	20.43	11.84	37.68	45.35	57.26	12.91
jgi.p|Aspni_NRRL3_1|10043	534	Y	no	tannase/feruloyl esterase family protein	PF07519:Tannase and feruloyl esterase	NA	NA	NA	NA	0	0	0.65	0.58	0.63	1.53	1.6	0.83	17.65	21.09	19.51	49.17	32.15	48.06	0.44	0.55	0.46	0.44	1.32	100.37	54.84	69.64	104.85	96	71.36	86.95	70.65	21.78	21.44	26.72	54.87	23.12	23.62	30.65	20.98	24.39	207.75	332.84	326.42	4.84
jgi.p|Aspni_NRRL3_1|10044	575	N	no	fungal-specific transcription factor	PF11951:Fungal specific transcription factor domain	NA	NA	NA	NA	0	1	2.34	4.2	4.02	12.76	13.57	9.62	114.09	110.02	116.99	102.94	79.3	103.23	4.73	4.78	2.28	4.67	13.63	189.92	163.06	169.05	161.41	161.02	121.43	100.03	87.86	71.32	69.47	62.3	201.88	167.75	235.49	35.7	51.81	43.01	221.77	278.66	232.34	8.87
jgi.p|Aspni_NRRL3_1|10045	435	Y	no	receptor L-domain-containing protein	/	NA	NA	NA	NA	0	0	4.55	4.26	4.56	15.06	16.5	9.66	16.92	19.59	15.29	34.26	27.19	32.29	4.48	6.09	4.18	2.91	8.79	30.46	28.28	24.23	20.13	17.85	46.15	46.59	39.36	53.06	60.28	53.77	30.25	26.19	51.02	17.22	21.54	21.07	36.03	56.54	58.41	6.28
jgi.p|Aspni_NRRL3_1|10046	321	N	no	uncharacterized protein	PF11913:Protein of unknown function (DUF3431)	NA	NA	NA	NA	0	2	72.84	70.74	64.84	99.35	88.11	102.1	181.21	149.35	167.24	180.83	188.03	178.13	114.58	120.51	74.04	91.5	153.98	175.31	148.02	139.24	171.7	160.72	181.01	154.76	143.82	133.27	135.62	130.39	169.49	154.76	196.81	154.58	173.64	176.82	183.18	192.71	200.23	120.82
jgi.p|Aspni_NRRL3_1|10047	198	N	GH18	glycoside hydrolase family 18 protein	PF00704:Glycosyl hydrolases family 18	NA	NA	NA	NA	0	0	0.18	0.13	0	0.25	0.2	0	0.11	0.22	0.19	0.14	0.24	0	0	0.28	0	0	0.1	0.22	0.58	0.79	0.12	0.21	0	0.23	0.18	0.93	0.31	0.19	0	0	0	0.46	0.86	1.15	0.24	0.93	1.88	0.66
jgi.p|Aspni_NRRL3_1|10048	271	N	no	cytochrome P450	PF00067:Cytochrome P450	NA	NA	NA	NA	0	0	0	0	0	0	0	0	0	0	0	0	0	0	0	0	0	0	0	0	0	0	0	0	0	0	0	0.06	0	0	0	0	0	0	0	0	0	0	0	0
jgi.p|Aspni_NRRL3_1|10049	140	N	no	isoprenoid synthase	/	NA	NA	NA	NA	1	0	0	0.15	0	0.85	1.25	0.48	0	0	0	0	0	0	0	0	0	0	0	0	0	0	0	0	0	0	0.1	0.74	3.15	1.73	0	0	0	2.62	1.17	2.24	0	0	0	0.84
jgi.p|Aspni_NRRL3_1|1005	468	N	no	mitochondrial distribution and morphology protein 10	PF12519:Mitochondrial distribution and morphology protein 10	NA	NA	NA	NA	0	0	4.98	6.3	5.19	4.81	5.12	5.55	8.92	5.23	6.96	6.74	7.42	8.05	6.73	7.62	7.32	5.75	6.78	6.58	4.41	5.56	5.73	5.19	5.68	6.1	4.84	4.61	2.45	4.42	9.73	8.47	10.85	6.39	7.85	7.7	10.77	10.34	9.76	8.53
jgi.p|Aspni_NRRL3_1|10050	334	N	no	NADPH-dependent erythrose reductase LarA/Err1	PF00248:Aldo/keto reductase family	sugar_metabolism	PCP;the oxidoreductive pathway;D-galacturonic acid	larA	/	1	1	806.85	689.99	746.36	4434.08	3829.41	4585.08	25.07	20.61	18.43	72.46	32.94	69	16.95	21.04	7.74	4.25	47.01	99.33	99.42	182.84	129.27	100.46	174.42	125.92	143.2	4603	4281.26	4086.86	134.78	119.25	140.18	5130.73	5755.01	5592.21	76.44	56.03	50.6	2939.51
jgi.p|Aspni_NRRL3_1|10051	639	Y	no	tripeptidyl peptidase	PF00082:Subtilase family | PF09286:Pro-kumamolisin, activation domain	NA	NA	NA	NA	0	1	1.16	1.52	1.71	2.2	0.95	1.56	2.03	2.31	1.72	1.92	1.38	2.25	1.98	1.54	0.73	1	1.18	2.88	2.79	2.12	2.63	3.07	3.53	2.77	2.62	1.91	2.2	2.23	5.26	3.81	5.97	1.65	2.55	2.72	2.63	2.48	2.91	3.24
jgi.p|Aspni_NRRL3_1|10052	540	N	no	MFS-type sugar/inositol transporter	PF00083:Sugar (and other) transporter	sugar_transporter	pentose, hexose STs	XltC_Aniger	/	0	0	245.41	232.9	236.11	136.97	117.1	150.83	24.24	12.29	13.46	12.75	14.13	14.72	63.14	62.91	30.76	35.36	70.83	56.72	41.28	75.28	55.15	57.11	17.3	15.5	19.28	45.58	30.01	33.99	47.49	37.19	42.45	103.07	91	101.09	27.15	28.55	31.5	294.98
jgi.p|Aspni_NRRL3_1|10053	705	N	no	transglutaminase-like protein	PF01841:Transglutaminase-like superfamily	NA	NA	NA	NA	0	0	67.33	74.4	68.08	92.39	69.21	97.95	42.58	38.95	43.97	35.14	32	34.97	63.94	47.62	50.43	72.4	47.28	29.28	36.78	33.63	24.77	32.02	35.41	41.62	45.13	60.26	61.08	62.17	37.3	33.26	33.84	66.94	58.5	59.51	40.25	29.33	26.51	44.45
jgi.p|Aspni_NRRL3_1|10054	455	N	no	amidohydrolase	PF01979:Amidohydrolase family	NA	NA	NA	NA	0	0	4.96	6.77	8.19	10.99	9.54	7.76	13.45	15.79	13.66	17.99	11.42	19.28	5.3	5.64	6.1	4.56	9.02	20.01	18.46	17.61	18.75	15.41	21.37	14.78	15.57	16.48	14.25	13.76	22.72	22.06	22.72	9.9	13.55	12.02	12.19	12.57	10.76	14.56
jgi.p|Aspni_NRRL3_1|10055	756	N	no	fungal-specific transcription factor	PF00172:Fungal Zn(2)-Cys(6) binuclear cluster domain | PF04082:Fungal specific transcription factor domain	NA	NA	NA	NA	0	1	8.54	8.46	7.65	11.4	8.08	9.72	15.97	14.24	16.79	14.01	12.13	13.33	13.02	12.41	14.12	9.9	16.12	21.34	23.39	24.12	20.16	20.11	16.98	19.14	22.84	14.43	12.92	15	27.56	24.36	27.48	27.49	27.07	24.49	25.88	28.25	30.02	22.86
jgi.p|Aspni_NRRL3_1|10056	751	N	no	tetrapeptide transporter	PF03169:OPT oligopeptide transporter protein	NA	NA	NA	NA	0	1	13.28	12.47	14.22	7.93	9.71	8.62	15.22	12.35	14.54	12.84	12.69	15.36	27.66	24.89	29.07	28.58	21.96	13.41	9.18	10.23	13.65	10.75	9.3	8.95	9.39	5.96	5.76	4.13	13.09	13.54	14.38	18.37	17.25	19.37	23.98	20.32	20.32	11.51
jgi.p|Aspni_NRRL3_1|10057	753	N	no	histidine kinase	PF00072:Response regulator receiver domain | PF00512:His Kinase A (phospho-acceptor) domain | PF02518:Histidine kinase-, DNA gyrase B-, and HSP90-like ATPase | PF13426:PAS domain	NA	NA	NA	NA	0	0	81.73	90.32	87.46	98.82	76.56	90.66	83.51	76.14	80.18	58.75	53.14	56.63	94.7	83.46	98.37	106.65	69.09	37.65	51.18	59.15	46.71	52.75	34.96	52.02	57.75	60.23	67.2	56.78	27.19	25.4	33.35	68.54	46.99	47.62	97.12	69.63	70.11	31.42
jgi.p|Aspni_NRRL3_1|10058	442	N	no	ceramide synthase, sphingoglycolipid biosynthesis	PF03798:TLC domain | PF08390:TRAM1-like protein	NA	NA	NA	NA	0	0	17.68	20.23	18.11	33.95	29.12	34.3	29.58	23.2	22.51	24.14	29.78	24.09	28.34	24.52	18.43	26.28	26.06	16.65	15.69	17.77	15.67	14.83	26.44	24.72	27.75	27.02	23.65	30.1	27.16	26.74	23.44	57.53	51.81	50.14	25.09	19.99	22.91	16.1
jgi.p|Aspni_NRRL3_1|10059	669	N	no	hypothetical protein	/	NA	NA	NA	NA	1	1	3.05	4.49	3.01	7.26	4.43	4.69	17.29	12.89	13.36	16.51	9.35	15.86	6.62	4.58	6.01	2.91	6.81	19.95	19.25	22.49	13.77	16.64	9.07	9.23	11.44	8.04	4.87	5.45	25.53	20.49	20.03	7.97	8.86	9.9	23.63	25.5	25.39	12.2
jgi.p|Aspni_NRRL3_1|1006	246	N	no	ribosome assembly factor mrt4	PF00466:Ribosomal protein L10	NA	NA	NA	NA	0	0	25.96	22.65	28.28	30.7	41.87	29.29	20.5	21.34	24.46	23.22	28.59	22.59	15.8	18.84	20.19	62.98	15.46	2.03	2.09	1.89	2.71	3.28	13.24	15.87	24.36	21.95	32.65	32.92	8	5.03	7.73	60.45	47.66	52.78	5.61	6.67	4.8	12.33
jgi.p|Aspni_NRRL3_1|10060	229	N	no	hypothetical protein	/	NA	NA	NA	NA	0	2	0	0	0	0	0	0	0	0	0	0	0	0	0	0	0	0	0	0	0	0	0	0	0	0	0	0	0	0	0	0	0	0	0	0	0	0	0	0
jgi.p|Aspni_NRRL3_1|10061	85	N	no	hypothetical protein	/	NA	NA	NA	NA	1	1	0.34	0.51	0.83	0.47	0.76	0.4	2.62	2.52	3.87	3.46	2	2.84	0.13	0.26	0	0.9	0.56	4.31	1.65	1.82	2.3	2.56	2.1	2.35	4.13	3.51	1.17	2.71	5.82	5.75	2.38	2.62	1.3	5.92	4.03	4.91	5.92	0.94
jgi.p|Aspni_NRRL3_1|10062	382	N	no	protein kinase	PF00069:Protein kinase domain	NA	NA	NA	NA	0	0	1.13	0.41	0.7	0.71	1.14	0.6	1.33	1.93	2.08	2.5	1.87	2.28	0.95	0.74	1.11	0.76	0.94	1.85	0.92	1.33	1.89	1.7	1.63	1.62	1.69	0.84	2.34	1.56	5.25	3.23	3.71	1.14	1.31	1.69	2.6	1.62	1.74	0.6
jgi.p|Aspni_NRRL3_1|10063	953	N	no	vacuolar protein sorting-associated protein 11	PF00637:Region in Clathrin and VPS | PF12451:Vacuolar protein sorting protein 11 C terminal | PF17122:Zinc-finger	NA	NA	NA	NA	0	0	12.57	15.01	13.81	16.15	15.74	13.74	29.05	28.58	26.84	32.11	26.68	33.02	19.71	17.31	19.67	9.75	24.8	42.54	46.3	50.57	42.43	42.15	30.61	33.24	35.01	24.07	22.8	22.29	39.46	40.97	38.76	24.47	26.97	29.32	55.05	45.94	44.98	26.8
jgi.p|Aspni_NRRL3_1|10064	627	N	no	hypothetical protein	/	NA	NA	NA	NA	0	0	1.08	1.65	0.87	2.53	1.58	1.62	1.38	2.12	2.21	2.86	2.03	3.09	2.22	2.18	2.66	1.93	1.98	2.91	3.67	4.67	3.18	2.57	2.64	2.3	1.88	1.97	1.57	1.38	4.2	3.14	4.44	4.13	3.88	4.06	5.54	3.14	2.83	3.3
jgi.p|Aspni_NRRL3_1|10065	459	Y	CBM18 - CE4 - CBM18	polysaccharide deacetylase	PF00187:Chitin recognition protein | PF01522:Polysaccharide deacetylase	NA	NA	NA	NA	0	0	4.17	3.79	3.12	4.67	4.24	5.08	9.05	8.46	8.34	10.54	6.72	13.73	7.18	9.02	6.74	2.73	8.6	14.16	14.62	13.44	10.64	11.17	10.13	6.06	5.87	6.39	5.35	4.69	13.03	11.28	15.84	2.99	3.81	3.16	11.24	8.12	7.4	8.5
jgi.p|Aspni_NRRL3_1|10066	302	N	no	cullin-associated NEDD8-dissociated protein 1, N-terminal part	/	NA	NA	NA	NA	0	1	20.51	22.75	22.64	19.48	22.1	17.16	20.41	18.81	17.83	27.84	17.18	30.18	32.26	26.84	26.59	15.44	38.2	63.99	72.17	69.88	52.59	63.24	32.84	32.07	38.07	30.72	21.67	26.09	61.39	74.34	63.54	26.38	36.63	35.68	74.52	81.9	66.26	63.05
jgi.p|Aspni_NRRL3_1|10067	192	N	no	hypothetical protein	/	NA	NA	NA	NA	0	1	669.71	610.19	640.36	518.79	611.8	522.31	146.71	117.36	104.99	129.78	137	140.13	583.53	740.86	772	562.23	779.5	286.61	308.04	280.19	341.13	325.86	207.59	157.84	186.42	244.98	229	204.51	182.27	184.78	276.67	174.13	205.71	192.1	283.31	185.28	142.8	167.3
jgi.p|Aspni_NRRL3_1|10068	1862	N	no	leucine-rich repeat-containing protein	PF13855:Leucine rich repeat	NA	NA	NA	NA	0	0	1.49	1.64	1.4	2.79	2.27	2.61	4.2	2.7	3.6	3.35	3.61	3.84	2.96	2.09	2.59	2.71	1.86	4.93	5.97	6.06	4.28	5.14	3.08	2.81	3.83	3.08	2.29	2.88	7.73	6.62	8.03	5.9	6.03	6.63	9.72	7.06	6.15	3.72
jgi.p|Aspni_NRRL3_1|10069	1035	N	no	cullin-associated NEDD8-dissociated protein 1, C-terminal part	PF08623:TATA-binding protein interacting (TIP20)	NA	NA	NA	NA	0	0	22.19	22.11	21.2	26.53	23.81	24.11	39.74	35.42	37.81	41.31	34.87	40.59	32.79	28.27	36.01	17.76	42.23	61.31	62.64	67.33	52.47	56.6	41.07	44.87	47.03	34.86	34.38	32.45	53.01	54.18	55.72	33.55	36.57	39.48	69	61.71	60.24	55.87
jgi.p|Aspni_NRRL3_1|1007	389	N	no	U1 small nuclear ribonucleoprotein	PF00076:RNA recognition motif. (a.k.a. RRM, RBD, or RNP domain) | PF12220:U1 small nuclear ribonucleoprotein of 70kDa MW N terminal	NA	NA	NA	NA	0	0	114.5	110.88	108.71	87.98	99.8	79.59	57.41	63.5	60.57	68.93	86.04	74.06	98.33	89.28	134.21	140.92	80.06	57.77	55.75	56.82	69.31	55.46	41.11	55.26	59.98	48.24	47.67	43.78	48.19	41.13	37.62	69.98	68.86	63.28	55.41	44.51	49.98	57.34
jgi.p|Aspni_NRRL3_1|10070	200	N	no	RNAse P, Rpr2/Rpp21 subunit	PF04032:RNAse P Rpr2/Rpp21/SNM1 subunit domain	NA	NA	NA	NA	0	0	0.54	0.79	0.44	0.49	0.4	1.04	1.69	0.33	0.28	0.98	0.93	1.12	1.49	0.83	0.73	2.92	0.59	2.15	1.92	1.82	0.48	2.12	0.16	1	2.07	0.37	0.15	0.38	0.94	1.06	0.42	4.35	3.59	5.39	3.52	2.58	3.31	3.29
jgi.p|Aspni_NRRL3_1|10071	719	N	no	lariat debranching enzyme	PF00149:Calcineurin-like phosphoesterase | PF05011:Lariat debranching enzyme, C-terminal domain	NA	NA	NA	NA	0	0	2.43	2.17	2.84	3.33	2.9	2.56	5.02	3.6	4.78	4.9	6.08	5.8	2.87	2.44	3.17	2.44	3.96	6.17	5.96	6.45	6.02	5.9	5.2	5.42	6.24	4.31	4.25	4.03	4.16	5.3	3.29	9.26	7.54	8.03	7.87	5.83	7.05	4.8
jgi.p|Aspni_NRRL3_1|10072	1153	N	no	Rtp1 domain-containing protein	PF10304:Required for nuclear transport of RNA pol II C-terminus 2 | PF10363:Required for nuclear transport of RNA pol II C-terminus 1	NA	NA	NA	NA	0	0	1.1	0.99	1.28	1.67	0.95	2.13	2.09	1.58	1.26	2.5	2.43	1.95	2.01	1.42	1.6	2.02	1.47	3.29	3.28	3.78	2.87	2.26	1.44	2.14	1.91	1.25	0.83	0.78	2.62	2.6	2.69	3.14	2.8	3.31	4.88	4.95	4.59	3.46
jgi.p|Aspni_NRRL3_1|10073	386	N	no	arrestin-like protein	PF00339:Arrestin (or S-antigen), N-terminal domain	NA	NA	NA	NA	0	1	4.62	3.49	3.43	0.74	1.04	1.92	9.82	1.31	2.06	1.32	2.44	2.31	13.23	17.52	44.47	80.11	9.84	4.17	5.64	5.53	5.34	9.17	0.16	0.38	0.58	0.73	0.46	0.09	0.58	0.45	0.34	0.11	0	0	2.33	0.73	0.82	0.33
jgi.p|Aspni_NRRL3_1|10074	661	N	no	fungal-specific transcription factor	PF00172:Fungal Zn(2)-Cys(6) binuclear cluster domain | PF04082:Fungal specific transcription factor domain	NA	NA	NA	NA	0	1	1.9	1.74	2.29	1.55	1.04	1.54	6.2	4.17	4.28	3.84	3.06	4.32	4.57	2.48	3.28	6.53	2.14	7.94	7.22	9.16	8.86	6.68	2.02	3.29	3.3	2.06	1.38	2.04	2.44	2.92	2.35	1.44	1.68	1.87	6.66	5.38	5.88	2
jgi.p|Aspni_NRRL3_1|10075	211	N	no	peptidyl-prolyl cis-trans isomerase-like	PF00160:Cyclophilin type peptidyl-prolyl cis-trans isomerase/CLD	NA	NA	NA	NA	0	0	13	11.58	13.31	10.51	10.89	7.58	16.91	18.71	23.34	18.66	13.19	18.37	13.9	16.5	21.56	10.85	18.33	20.65	14.65	16.87	18.19	12.25	12.55	13.61	13.53	12.97	13.88	11.79	13.63	14.24	14.8	11	15.87	14.41	25.41	25.35	25.79	18.83
jgi.p|Aspni_NRRL3_1|10076	459	N	no	origin recognition complex subunit 6	PF05460:Origin recognition complex subunit 6 (ORC6)	NA	NA	NA	NA	0	0	5.03	5.38	5.06	7.11	4.38	4.62	4.51	3.96	4.81	4.56	4.16	4.4	5.68	5.02	8.07	4.21	5.68	4.82	4.9	5.69	4.69	4.77	3.98	3.99	3.96	3.82	4	4.67	6.32	5.81	7.35	8.26	6.8	6.43	7.48	5.87	9.18	7.02
jgi.p|Aspni_NRRL3_1|10077	409	N	no	queuosine salvage family protein	PF10343:Potential Queuosine, Q, salvage protein family	NA	NA	NA	NA	0	0	2.87	3.18	2.95	6.51	5.17	5.54	3.26	3.06	2.02	3.82	4.75	1.71	2.52	3.18	2.89	4.31	4.74	0.83	1.81	1.71	1.24	0.94	3.51	3.47	2.7	3.31	3.61	3.53	2.31	1.62	1.72	6.09	5.71	5.6	2.01	2.29	2.31	4.93
jgi.p|Aspni_NRRL3_1|10078	615	N	no	SUMO-activating enzyme E1	PF00899:ThiF family | PF10585:Ubiquitin-activating enzyme active site | PF14732:Ubiquitin/SUMO-activating enzyme ubiquitin-like domain	NA	NA	NA	NA	0	0	20.81	24.07	23.16	33.34	28.73	35.68	16.34	15.61	16.4	18.5	21.75	18.05	28.77	24.14	26.95	26.54	30.76	16.33	18.65	21.42	17.87	16.52	23.86	25.23	26.93	26.23	22.02	25.31	25.57	25.67	22.16	36.22	38.04	39.87	23.5	16.44	21.75	24.04
jgi.p|Aspni_NRRL3_1|10079	341	N	no	short-chain dehydrogenase/reductase	PF00106:short chain dehydrogenase	NA	NA	NA	NA	0	0	1.52	1.46	1.88	1.61	2.5	1.88	4.59	4.56	4.48	6.41	4.56	7.22	2.7	2.82	4.28	1.65	3.97	6.35	4.28	6.52	5.79	4.95	4.49	4.63	3.16	3.46	3.37	2.56	5.35	4.75	5.82	6.77	5.98	5.39	7.16	6.26	6.11	6.95
jgi.p|Aspni_NRRL3_1|1008	137	N	no	54S ribosomal protein L51, mitochondrial (mL43)	PF05047:Mitochondrial ribosomal protein L51 / S25 / CI-B8 domain	NA	NA	NA	NA	0	0	55.75	60.31	54.97	42.13	62.4	42.3	41.21	34.67	33.22	38.81	54.57	34.25	48.78	90.79	108.96	94.8	80.26	17.45	14.08	13.21	17.66	10.67	23.25	20.44	21.07	25.96	39.09	34.3	26.13	23.44	24.49	55.63	66.5	59	17.83	15.23	21.99	28.59
jgi.p|Aspni_NRRL3_1|10080	105	N	no	S-phase kinase-associated protein 1-like protein	PF03931:Skp1 family, tetramerisation domain	NA	NA	NA	NA	0	0	89.1	57.25	62.2	46.03	78.61	50.25	118.86	82.62	89.54	89.24	81.89	80.74	68.3	132.5	104.36	73.21	104.23	56.61	29.94	47.47	70.96	41.71	35.02	24.27	27.52	38.21	48.96	38.09	20.59	16.53	32.55	66.4	47.08	49.87	29.74	18.15	33.06	63.58
jgi.p|Aspni_NRRL3_1|10081	443	N	no	tRNA-splicing endonuclease subunit Sen54	PF12928:tRNA-splicing endonuclease subunit sen54 N-term	NA	NA	NA	NA	0	1	3.09	3.98	3.02	6.65	4.8	4.5	7.99	7.68	8.38	7.11	6.96	9.68	4.55	3.9	7.19	4.99	4.07	6.64	6.6	6.39	6.1	4.79	3.5	5.61	8.12	4.96	5.8	5.64	6.9	7.88	5.64	10.18	10.19	10.81	10.32	11.58	12.34	8.38
jgi.p|Aspni_NRRL3_1|10082	76	N	no	hypothetical protein	/	NA	NA	NA	NA	0	1	3.52	1.65	1.45	2.3	4.96	2.59	9.84	7.29	6.88	13.57	12.33	13.69	2.1	4.28	3.02	1.36	8.72	5.8	7.96	8.64	7.24	5.71	9.46	7.03	5.79	6.49	9.21	7.06	10.22	8.75	15.5	2.37	6.37	8.12	9.23	7.24	4.29	4.77
jgi.p|Aspni_NRRL3_1|10083	401	N	no	arrestin-like protein	PF02752:Arrestin (or S-antigen), C-terminal domain	NA	NA	NA	NA	0	2	9.97	12.07	10.46	13.34	10.96	12.96	19.24	14.58	14.37	19.49	13.03	19.13	19.78	12.23	13.28	8.23	10.88	29.86	30.86	32.3	27.35	28.49	18.01	19.85	27.44	14.23	10.9	12.33	45.91	42.6	33.84	14.2	14.64	15.03	38.68	40.66	38.76	15.92
jgi.p|Aspni_NRRL3_1|10084	197	N	no	DNA polymerase delta, subunit 4	PF04081:DNA polymerase delta, subunit 4	NA	NA	NA	NA	0	0	16.44	13.65	12.68	11.16	17.44	10.56	40.38	43.53	37.38	34.35	34	31.75	12.14	19.87	20.6	13.5	28.6	81.86	46.8	57.5	70.63	53.28	53.98	48.31	43.91	28.07	32.1	27.09	62.86	54.36	78.74	19.93	28.13	31.03	67.12	89.64	87.38	29.22
jgi.p|Aspni_NRRL3_1|10085	206	Y	no	extracellular membrane protein	PF05730:CFEM domain	NA	NA	NA	NA	0	1	0.66	0.22	0.29	0.71	0.49	0.43	3.3	2.17	1.14	1.84	1.35	2.38	1.28	1.47	0.15	0.46	1.13	3.37	4.67	3.79	3.77	4.13	1.82	0.83	0.89	0.68	1.14	0.62	2.42	1.37	1.83	0.38	0.14	1.35	4.06	1.97	2.22	0.68
jgi.p|Aspni_NRRL3_1|10086	254	N	no	hypothetical protein	/	NA	NA	NA	NA	0	0	0.19	0.19	0.57	0.18	0.36	0.23	0.15	0	0	0.1	0.08	0.14	0.1	0.9	0.26	0.27	0.21	0.23	0	0.38	0	0	0	0	0	0.07	0	0	0.26	0.11	0.4	0	0	0	0.51	0.13	0	0
jgi.p|Aspni_NRRL3_1|10087	962	N	no	zinc finger protein, RING-type	PF13920:Zinc finger, C3HC4 type (RING finger)	NA	NA	NA	NA	0	1	8.71	8.93	8.21	7.77	8.55	7.45	36.03	26.44	31.95	32.35	26.19	29.84	14.51	13.5	16.6	15.9	13.18	38.02	38.03	36.96	33.87	30.14	24.3	27.83	28.42	15.62	14.13	15.28	25.08	27.67	26.56	28.06	25.21	27.64	45	48.92	57.23	41
jgi.p|Aspni_NRRL3_1|10088	843	N	GT1	UDP-glucuronosyl/UDP-glucosyltransferase	PF00201:UDP-glucoronosyl and UDP-glucosyl transferase | PF03033:Glycosyltransferase family 28 N-terminal domain	NA	NA	NA	NA	0	1	1.26	1.35	1.65	0.64	1.55	1.04	3.81	2.87	3.65	3.76	3.27	3.19	2.79	2.48	1.85	2.36	2.21	6.54	4.9	6.54	5.45	4.65	6.08	7.84	7.55	3.95	3.34	4.24	2.51	3.03	2.53	13.98	15.63	16.94	7.39	6.87	9.19	5.22
jgi.p|Aspni_NRRL3_1|10089	637	Y	no	sphingomyelin phosphodiesterase	PF00149:Calcineurin-like phosphoesterase	NA	NA	NA	NA	0	2	7.43	9.13	6.12	3.79	2.83	2.93	3.76	1.21	2.11	2.3	2.06	1.73	6.53	4.9	6.7	5.89	3.2	3.52	3.9	4.4	4.57	5.67	2.01	1.32	1.59	1.23	1.11	0.99	1.12	0.66	0.8	0.93	0.49	0.76	2.24	1.28	0.9	0.9
jgi.p|Aspni_NRRL3_1|1009	349	N	no	zinc finger protein, RING/FYVE/PHD-type	/	NA	NA	NA	NA	0	1	133.37	130.92	113.08	43.26	46.03	51.61	51.67	37.19	46.37	55.15	48.51	56.99	130.13	118.8	199.88	159.13	71.19	39.92	46.73	34.81	38.63	44.24	22.78	31.29	32.91	26.05	27.94	28.13	27.57	21.59	26.36	19.53	19.21	21.36	29.62	28.62	31.07	19.67
jgi.p|Aspni_NRRL3_1|10090	584	N	no	carboxylesterase	PF00135:Carboxylesterase family	NA	NA	NA	NA	0	0	0.67	0.6	0.69	0.78	1.36	0.82	4.33	3.32	2.14	5.01	2.61	4.3	0.59	0.87	1.76	0.6	1.92	4.78	4.64	5.27	5.02	4.88	4.8	2.63	3.13	0.97	0.83	1.6	5.35	3.82	4.52	1.45	1.5	1.58	3.19	2.11	2.12	1.59
jgi.p|Aspni_NRRL3_1|10091	275	N	no	tetratricopeptide-like helical domain-containing protein	PF13414:TPR repeat	NA	NA	NA	NA	0	0	26.47	25.88	26.15	20.88	27.9	19.55	41.59	37.72	40.49	55.08	37.51	49.59	25.78	40.85	55.59	33.43	48.26	32.44	23.28	33.95	37.72	25.84	26.01	21.16	21.26	18.23	23.15	19.77	22.19	16.86	21.82	34.91	26.13	27.4	24.41	23.18	22.75	34.08
jgi.p|Aspni_NRRL3_1|10092	292	N	no	HAD hydrolase, subfamily IA	PF13419:Haloacid dehalogenase-like hydrolase	NA	NA	NA	NA	0	0	29.36	28.88	29.72	33.45	37.12	25.4	26.28	27.42	22.49	42.75	37.91	42.88	27.73	44.99	42.87	19.66	62.76	49.64	44.21	51	45.24	40.77	58.04	33.53	36.92	38.44	41.68	34.77	40.57	40.24	35.73	32.45	32.06	37.07	33.73	28.53	22.56	45.58
jgi.p|Aspni_NRRL3_1|10093	940	N	no	hypothetical protein	/	NA	NA	NA	NA	0	1	0.81	1.09	0.75	0.99	0.61	0.49	0.8	0.97	0.64	1.74	0.89	1.55	0.75	0.56	0.82	0.91	0.62	0.35	0.33	0.37	0.25	0.32	0.42	0.46	0.59	0.21	0.22	0.21	0.46	0.49	0.23	0.38	0.77	0.13	0.48	0.3	0.38	0.4
jgi.p|Aspni_NRRL3_1|10094	427	N	no	WD repeat-containing protein	/	NA	NA	NA	NA	0	1	0.93	0.55	0.44	0.41	0.71	0.74	0.84	0.37	0.77	1.11	1.32	0.97	0.42	0.92	0.3	1.18	0.53	0.99	0.44	0.84	0.45	0.65	0.59	1.16	0.49	0.81	0.45	0.63	0.93	1.07	0.41	2.88	1.86	1.44	1.28	0.54	0.78	1.34
jgi.p|Aspni_NRRL3_1|10095	477	N	no	nucleoporin	PF13634:Nucleoporin FG repeat region	NA	NA	NA	NA	0	1	22.97	27.46	28.52	23.61	25.11	21.75	21.3	19.77	19.05	22.46	21.16	20.42	22.77	31.24	32.81	28.7	27.5	19.71	16.85	16.74	18.36	15.42	14.94	19.04	21.43	16.36	21.22	17.82	22.84	22.53	21.01	36.68	41.36	38.16	25.77	26.82	27.59	28.3
jgi.p|Aspni_NRRL3_1|10096	396	N	no	taurine catabolism dioxygenase TauD, TfdA family	PF02668:Taurine catabolism dioxygenase TauD, TfdA family	NA	NA	NA	NA	0	1	26.87	26.99	29.36	4.84	6.26	5.33	9.58	7.78	8.99	7.56	6.49	7.25	6.73	11.63	21.71	8.87	7.19	6.42	4.57	6.73	6.65	5.91	4.48	4.01	3.49	2.54	2.25	2.27	6.9	5.5	6.6	14.58	20.45	25.87	5.43	5.65	7.64	15.84
jgi.p|Aspni_NRRL3_1|10097	765	N	no	hypothetical protein	/	NA	NA	NA	NA	0	1	0	0.07	0.07	0	0	0.03	0	0	0.05	0	0	0.02	0	0.07	0.05	0.05	0	0	0.02	0.02	0	0.02	0	0.1	0	0.07	0	0.05	0.03	0	0	0	0.04	0	0	0.05	0.05	0.02
jgi.p|Aspni_NRRL3_1|10098	313	N	no	zinc finger protein, RING-type	PF14634:zinc-RING finger domain	NA	NA	NA	NA	0	0	0	0.07	0.09	0.38	0.2	0.11	0.05	0.28	0.09	0	0.42	0.14	0.1	0	0.19	0	0.05	0.17	0.15	0.04	0	0.04	0	0	0	0	0	0	0	0	0	0	0	0.17	0.12	0	0	0.13
jgi.p|Aspni_NRRL3_1|10099	372	N	no	XAP5 protein	PF04921:XAP5, circadian clock regulator	NA	NA	NA	NA	0	0	8.89	11.55	10.23	7.12	6.93	8.11	13.78	11.37	12.95	10.77	9.08	10.27	11.21	11.72	16.5	11.12	13.84	16.8	13.49	12.96	15.2	11.03	9.15	9.46	12.08	9.89	10.19	9.18	14.46	12.48	19.18	13.55	13.46	13.03	17.79	18.03	22.43	18.3
jgi.p|Aspni_NRRL3_1|101	175	N	no	cell wall mannoprotein	PF12296:Hydrophobic surface binding protein A	NA	NA	NA	NA	0	1	2.05	0.97	1	0	0.21	0.54	0.22	0.23	0.77	1.31	0.97	0.68	1.27	1.72	2.65	2.06	0.92	0.22	0.2	0.09	0.13	0.44	0	0	0	0	0	0	0	0	0.14	0	0	0	0	0	0	0
jgi.p|Aspni_NRRL3_1|1010	476	N	no	pre-mRNA processing factor 19	PF00400:WD domain, G-beta repeat | PF08606:Prp19/Pso4-like	NA	NA	NA	NA	0	0	24.56	26.61	23.59	20.86	23.67	22.74	15.07	12.37	13.6	20.14	24.25	19.98	34.99	30.28	37.3	30.06	36.05	17.66	16.71	15.99	16.37	13.19	21.27	16.97	21.05	19.13	19.2	19.49	27.89	32.53	30.45	46.03	46.41	43	26.23	18.98	21.57	24.87
jgi.p|Aspni_NRRL3_1|10100	323	N	no	pre-mRNA polyadenylation factor	PF05182:Fip1 motif	NA	NA	NA	NA	0	0	19.15	21.08	18.66	16.55	15.93	13.72	22.57	19.39	18.95	24.73	22.41	22.19	24.61	24.35	33.24	21.16	34.75	16.16	19.31	20.9	20.92	16.45	26.37	18.29	20.98	17.01	16.77	16.22	31.72	30.22	37.05	23.16	23.65	25.35	27.62	25.27	26.8	21.06
jgi.p|Aspni_NRRL3_1|10101	103	N	no	chaperonin	PF00166:Chaperonin 10 Kd subunit	NA	NA	NA	NA	0	1	353.08	312.95	320.55	313.83	372.26	312.16	273.72	211.98	222.49	269.13	283.8	217.24	336.91	477.39	506.71	564.61	516.34	97.71	71.17	123.46	148.62	74.58	88.84	99.1	114.47	155.67	192.34	157.3	51.7	51.01	53.03	304.29	256.04	240.76	74.45	52.85	53.78	86.84
jgi.p|Aspni_NRRL3_1|10102	485	N	no	ATP citrate synthase	PF08442:ATP-grasp domain | PF16114:ATP citrate lyase citrate-binding	NA	NA	NA	NA	0	0	23.51	19.07	20.2	19.04	16.99	20.35	38.09	18.54	20	52.91	89.05	58.16	131.83	95.09	78.13	275.4	79.44	166	65.57	53.15	118.04	91.26	48.8	69.45	67.81	51	46.71	51.56	14.92	17.39	10.6	1049.59	1236.81	999.81	149.74	205.25	198.66	1184.16
jgi.p|Aspni_NRRL3_1|10103	656	N	no	ATP-citrate synthase subunit 1	PF00285:Citrate synthase | PF00549:CoA-ligase | PF02629:CoA binding domain	NA	NA	NA	NA	0	0	24.22	24.89	19.84	23.21	19.83	25.35	54.89	22.99	26.23	73.79	143.03	88.2	143.48	107.89	86.39	315.69	85.39	225.24	81.47	71.3	165.51	125.47	70.33	92.74	84.32	71.35	60.65	74.37	10.29	10.97	6.57	1114.51	1312.63	1069.19	164.17	261.75	244.25	1262.65
jgi.p|Aspni_NRRL3_1|10104	207	N	no	ribonuclease P/MRP protein subunit	PF01900:Rpp14/Pop5 family	NA	NA	NA	NA	0	0	4.08	3.74	2.32	3.79	4.14	4.15	3.42	2.1	4.82	4.05	2.91	2.55	2.47	3.2	5.44	2.81	3.17	2.32	0.96	2.24	1.5	1.29	2.22	3.46	3.14	3.06	5.22	4.17	3.8	2.38	3.91	6.66	9.22	9.22	3.12	3.36	6.87	5.6
jgi.p|Aspni_NRRL3_1|10105	352	N	no	GPN-loop GTPase 2 family protein	PF03029:Conserved hypothetical ATP binding protein	NA	NA	NA	NA	0	0	5.34	6.52	5.84	5.82	4.45	3.75	5.67	6.46	6.36	8.48	8.11	8.26	5.27	7.26	12.56	3.96	12.86	6.6	7.89	8.19	7.27	7.38	7.35	5.79	6.76	4.81	6.68	4.46	9.29	10.17	12.08	7.9	8.66	9.85	10.22	9.61	9.44	10.84
jgi.p|Aspni_NRRL3_1|10106	354	N	no	spindle assembly checkpoint protein	PF00400:WD domain, G-beta repeat	NA	NA	NA	NA	0	0	13.31	11.37	16.48	9.04	10.18	8.73	8.74	7.99	7.96	10.69	13.73	11.98	14.83	18.48	26.66	12.3	22.24	10.05	7.95	10.48	9.68	7.99	11.61	9.89	7.19	9.86	9.44	8.7	11.74	12.49	14.69	16.78	19.75	20.12	14.21	10.68	14.63	22.62
jgi.p|Aspni_NRRL3_1|10107	330	N	no	ribose 5-phosphate isomerase, type A	PF06026:Ribose 5-phosphate isomerase A (phosphoriboisomerase A)	sugar_metabolism	PPP	rpiA	/	0	1	46.98	44.22	41.29	109.63	108.31	92.37	18.99	24.08	20.03	22.26	22.48	24.27	31.11	34.66	38.82	19.69	47.55	43.35	43.98	42.32	37.39	35.53	56.88	40.29	38.83	152.33	134.77	141.71	70.9	67.48	88.09	116.27	133.22	133.21	54.59	38.42	35.2	177.63
jgi.p|Aspni_NRRL3_1|10108	558	N	no	NEDD8-activating enzyme E1 regulatory subunit APP-BP1	PF00899:ThiF family	NA	NA	NA	NA	0	1	12.29	11.93	12.58	14.34	14.8	13.36	27.03	26.7	23.93	31.43	20.26	28.83	13.71	14.92	12.62	10.43	21.2	58.91	51.73	52.1	51.91	49.01	31.32	33.26	36.98	33.12	30.8	33.45	60.09	61.96	55.21	40.82	50.02	50.42	67.68	86.95	69.49	49.93
jgi.p|Aspni_NRRL3_1|10109	501	N	no	MFS-type tetracycline resistance protein, TetA/multidrug resistance protein	PF07690:Major Facilitator Superfamily	NA	NA	NA	NA	0	0	4.93	5.22	4.61	4.07	7.9	5.37	2.98	3.7	3.6	2.25	1.69	2.04	3.16	2.92	2.82	1.33	2.24	3.3	2.65	3.86	2.64	2.93	1.59	1.82	1.73	3.56	5.21	4.59	3.44	2.03	16.28	1	1.67	1.32	3.47	1.92	2.93	1.91
jgi.p|Aspni_NRRL3_1|1011	162	N	no	uncharacterized protein	PF15377:Domain of unknown function (DUF4604)	NA	NA	NA	NA	0	0	13.73	13.34	12.26	21.86	15.13	14.98	14.36	16.78	17.14	21.89	20.01	18.33	11.2	20.7	22.96	11.24	22.31	17.97	12.54	14.51	14.13	12.35	17.77	16.97	14.36	14.77	24.25	17.59	18.96	16.01	24.83	13.69	21.92	18.97	19.45	23	26.1	29.01
jgi.p|Aspni_NRRL3_1|10110	501	N	no	carboxylesterase	PF00135:Carboxylesterase family	NA	NA	NA	NA	0	0	1.02	1.47	1.23	1.86	1.91	1.64	6.23	8.26	6.28	6.59	5.25	6.62	1.2	1.11	1.1	1.2	2.17	8.99	6.99	6.44	7.48	6.87	6.13	4.66	4.54	3.95	3.7	3.97	12.72	12.29	13.2	3.92	4.13	4.77	7.16	8.15	8.75	2.54
jgi.p|Aspni_NRRL3_1|10111	488	N	no	homogentisate 1,2-dioxygenase	PF04209:homogentisate 1,2-dioxygenase	NA	NA	NA	NA	0	0	0.56	0.48	0.35	1.26	1.12	0.76	3.76	3.26	3.5	3.03	2.46	3.5	0.33	0.5	0.06	0.19	0.68	4.12	4.21	4.7	5.25	4.29	2.08	2.75	3.03	1.85	1.52	1.94	5.96	6.02	6.99	2.04	5.07	3.07	4.49	4.25	3.96	4.23
jgi.p|Aspni_NRRL3_1|10112	329	N	no	serine/threonine-protein phosphatase PP2A catalytic subunit	PF00149:Calcineurin-like phosphoesterase	NA	NA	NA	NA	0	1	81.17	85.35	79.09	92.29	79.68	83.62	100.39	117.95	102.31	119.5	102.5	129.16	87.06	94.89	109.22	65.9	111.37	153.35	166.67	146.46	126.55	140.83	124.75	103.04	103.61	90.1	83.58	77.41	144.7	143.86	133.28	69.29	78.63	83	133.08	125.05	114.31	85.77
jgi.p|Aspni_NRRL3_1|10113	362	N	no	proteasome regulator PI31	PF08577:PI31 proteasome regulator | PF11566:PI31 proteasome regulator N-terminal	NA	NA	NA	NA	0	0	103.23	102.77	102.34	106.59	115.81	109.78	247.02	262.82	267.02	301.65	222.03	298.51	146.06	145.55	146.02	150.72	144.06	236.04	198.09	220.92	225.66	194.46	257	239.01	220.66	171.12	153.66	158.16	227.76	248.21	219.99	101.9	103.53	108.02	237.41	276.06	259.83	126.94
jgi.p|Aspni_NRRL3_1|10114	511	N	no	acyl-CoA dehydrogenase	PF00173:Cytochrome b5-like Heme/Steroid binding domain | PF00441:Acyl-CoA dehydrogenase, C-terminal domain | PF02770:Acyl-CoA dehydrogenase, middle domain | PF02771:Acyl-CoA dehydrogenase, N-terminal domain	NA	NA	NA	NA	1	0	101.84	102.54	85.64	42.71	48.9	47.05	59.3	51.67	56.98	59.12	46.96	57.5	43.79	44.16	50.04	40.18	37.64	65.18	63.48	82.56	75.7	92.27	48.31	43.64	38.5	46.43	48.16	48.65	44.15	45.4	50.77	14.24	14.62	16.29	108.81	86.88	103.69	13.57
jgi.p|Aspni_NRRL3_1|10115	663	Y	PL4_3	rhamnogalacturonan lyase	PF14683:Polysaccharide lyase family 4, domain III | PF14686:Polysaccharide lyase family 4, domain II	PBD_cazy	PL4_Subf3	RGL	Pectin	1	1	0.82	0.78	1.05	9.94	8.68	6.88	3.21	4.87	4.14	19.45	9.82	17.48	0.39	0.15	1.37	1.02	0.57	5.61	6.69	4.89	5.37	8.66	4.47	4.9	4.57	14.93	17.55	15.95	4.25	3.61	3.86	6.45	8.47	10.1	8.23	8.51	8.59	0.6
jgi.p|Aspni_NRRL3_1|10116	500	N	no	MFS-type transporter	PF07690:Major Facilitator Superfamily	NA	NA	NA	NA	0	2	0	0	0.16	0.41	0.25	0.23	2.23	1.92	2.15	1.52	0.94	1.19	0.05	0	0	0.07	0.18	2.9	2.56	1.23	1.19	1.85	0.34	0.96	0.62	0.57	1.17	1.1	1.63	1.54	1.82	0.5	1.68	1.19	3.42	2.35	2.04	0.27
jgi.p|Aspni_NRRL3_1|10117	770	N	no	fungal-specific transcription factor	PF00172:Fungal Zn(2)-Cys(6) binuclear cluster domain | PF04082:Fungal specific transcription factor domain	NA	NA	NA	NA	0	0	0.38	0.5	0.52	0.66	0.73	0.78	2.15	2.16	2	1.94	2.17	2.18	0.51	0.3	0.89	0.75	1.26	4.52	4.99	4.76	4.21	4.12	2.54	2.2	2.85	1.81	1.36	1.59	2.1	2.5	2.08	3.09	2.53	3.5	5.65	5.25	5.26	2.91
jgi.p|Aspni_NRRL3_1|10118	122	Y	no	hydrophobin	/	NA	NA	NA	NA	0	1	0	0	0	0	0	0	0	0	0	0	0	0	0	0	0	0	0	0	0	0	0	0	0	0	0	0	0	0	0	0	0	0	0	0	0	0.23	0.76	0
jgi.p|Aspni_NRRL3_1|10119	542	Y	AA7	FAD-dependent oxidoreductase PynB	PF01565:FAD binding domain | PF08031:Berberine and berberine like	NA	NA	NA	NA	0	2	0	0	0	0	0	0	0	0	0	0.05	0	0	0	0	0	0	0	0.18	0.1	0.03	0	0.02	0	0	0.03	0	0	0	0.04	0.05	0	0	0	0	0.16	0.12	0.21	0
jgi.p|Aspni_NRRL3_1|1012	1082	N	no	elongation factor G	PF00009:Elongation factor Tu GTP binding domain | PF00679:Elongation factor G C-terminus | PF03144:Elongation factor Tu domain 2 | PF14492:Elongation Factor G, domain II	NA	NA	NA	NA	0	0	7.26	9	8.37	10.99	9.74	9.53	8.74	10.5	10.12	13.79	17.77	13.9	9	7.65	12.55	9.39	10.79	10.52	10.44	11.38	9.83	8.93	10.62	9.08	12.18	8.97	9.35	7.94	10.88	9.05	11.77	16.49	16.96	19.9	11.62	10.3	10.95	31.35
jgi.p|Aspni_NRRL3_1|10120	281	N	no	NAD(P)-binding protein PynE	/	NA	NA	NA	NA	0	3	0.64	1.13	0.87	2.2	1.49	1.56	5.72	4.07	5.65	7.05	6.32	5.57	0.67	0.49	0.26	1.21	0.63	4.06	2.81	2.04	1.98	2.22	6.85	5.17	4.3	3.54	2.62	6.54	3.51	4.19	3.46	0.98	2.43	2.79	2.01	2.23	1.92	1
jgi.p|Aspni_NRRL3_1|10121	300	N	no	thioesterase domain-containing protein	PF00975:Thioesterase domain	NA	NA	NA	NA	0	0	0	0	0	0	0.07	0	0.14	0	0	0.19	0	0	0	0	0	0	0.07	0	0.13	0	0.16	0.09	0	0.21	0	0	0	0.13	0	0.1	0.28	0	0	0	0	0	0	0
jgi.p|Aspni_NRRL3_1|10122	414	Y	no	aspartic peptidase, extracellular	PF00026:Eukaryotic aspartyl protease	NA	NA	NA	NA	0	0	0	0	0	0.11	0.09	0	0	0.15	0	0.19	0	0.04	0.09	0.06	0	0.04	0	0.15	0.09	0.04	0.17	0.07	0.07	0.04	0.08	0	0.21	0.04	0	0	0.13	0	0.08	0.23	0.22	0.09	0	0.04
jgi.p|Aspni_NRRL3_1|10123	432	N	no	FAD-binding domain-containing protein	PF01494:FAD binding domain	NA	NA	NA	NA	0	1	1.02	1.28	0.93	0.51	1.1	0.93	1.46	1.74	1.5	2.31	2.42	2.12	0.86	0.47	0.13	0.52	0.61	2.71	2.55	2.31	2.29	2.44	1.74	2.55	1.24	2.13	1.37	1.44	1.62	1.4	2.49	3.16	2.42	2.82	4.29	4.7	3.07	0.74
jgi.p|Aspni_NRRL3_1|10124	868	N	no	fungal-specific transcription factor PynR	PF00172:Fungal Zn(2)-Cys(6) binuclear cluster domain	NA	NA	NA	NA	1	1	0.81	0.8	0.75	1.23	0.76	1.59	1.2	1.17	1.17	2.09	1.43	1.87	0.47	0.51	0.21	0.67	0.5	2.69	2.6	2.11	2.09	1.93	1.97	2.32	2.88	1.94	1.28	1.47	3.15	3	3.33	2.39	3.16	3.97	3.36	5.36	5.89	4.31
jgi.p|Aspni_NRRL3_1|10125	363	N	no	O-methyltransferase PynC	PF00891:O-methyltransferase	NA	NA	NA	NA	0	0	0	0	0	0	0	0.06	0.12	0	0	0	0	0	0	0	0	0	0	0.06	0	0	0.07	0.12	0	0.04	0.05	0	0	0	0.06	0	0.15	0	0	0	0.26	0	0	0.05
jgi.p|Aspni_NRRL3_1|10126	482	Y	no	cytochrome P450 PynD	PF00067:Cytochrome P450	NA	NA	NA	NA	0	0	0	0	0	0	0	0	0	0	0	0	0	0	0.05	0	0	0.04	0	0	0	0.03	0	0	0	0	0	0	0	0	0	0	0	0	0	0	0	0	0	0
jgi.p|Aspni_NRRL3_1|10127	434	N	no	MFS-type transporter PynF	PF07690:Major Facilitator Superfamily	NA	NA	NA	NA	0	0	0	0	0.07	0	0	0.16	0	0.04	0	0	0	0	0	0	0.14	0	0	0.08	0	0	0.09	0.11	0	0	0.03	0	0	0	0.04	0	0.05	0	0	0	0	0.07	0	0
jgi.p|Aspni_NRRL3_1|10128	3914	N	no	hybrid polyketide synthase/non-ribosomal peptide synthetase PynA	PF00109:Beta-ketoacyl synthase, N-terminal domain | PF00501:AMP-binding enzyme | PF00550:Phosphopantetheine attachment site | PF00668:Condensation domain | PF00698:Acyl transferase domain | PF02801:Beta-ketoacyl synthase, C-terminal domain | PF07993:Male sterility protein | PF08659:KR domain | PF13193:AMP-binding enzyme C-terminal domain | PF13602:Zinc-binding dehydrogenase | PF13745:HxxPF-repeat…	NA	NA	NA	NA	0	1	0.18	0.08	0.24	0.38	0.33	0.6	0.8	0.55	0.64	0.64	0.62	0.61	0.33	0.19	0.11	0.22	0.27	1.36	1.3	1.26	1.05	1.15	0.8	0.77	0.8	0.55	0.57	0.47	1.16	1	1.18	1.53	2.05	1.81	1.48	1.1	0.8	0.76
jgi.p|Aspni_NRRL3_1|10129	309	N	no	NmrA-like family protein	PF05368:NmrA-like family	NA	NA	NA	NA	0	1	0	0	0	0.07	0.05	0.17	0.11	0.35	0.05	1.26	0.68	1.29	0	0.07	0	0.1	0.16	0.29	0.61	0.05	0.13	0.26	0.5	0.9	0.1	0.15	0.08	0.15	0.44	0.48	0.74	0.61	0.46	0.17	0.37	0.39	0.66	0.18
jgi.p|Aspni_NRRL3_1|1013	251	N	no	exosome complex component Csl4	PF10447:Exosome component EXOSC1/CSL4 | PF14382:Exosome complex exonuclease RRP4 N-terminal region	NA	NA	NA	NA	0	0	8.69	9.82	8.7	18.22	20.77	18.44	10.27	9.73	9.05	7.67	6.05	7.94	13.89	9.33	9	12.23	10.3	4.72	5.21	4.02	5.09	5.75	8.66	19.68	23.79	24.16	22.61	24	6.84	6.85	4.31	56.11	31.88	36.08	5.42	11.44	9.9	22.81
jgi.p|Aspni_NRRL3_1|10130	462	N	no	FAD-binding domain-containing protein	PF01565:FAD binding domain | PF08031:Berberine and berberine like	NA	NA	NA	NA	0	0	0	0	0	0	0	0	0.04	0.05	0	0	0	0	0	0	0.15	0	0	0	0	0.11	0	0.03	0	0	0	0	0.06	0.04	0	0.06	0	0.19	0	0.07	0	0	0	0
jgi.p|Aspni_NRRL3_1|10131	798	Y	no	ferric reductase transmembrane component	PF01794:Ferric reductase like transmembrane component | PF08030:Ferric reductase NAD binding domain	NA	NA	NA	NA	0	1	8.03	8.84	9.01	4.26	4.06	4.73	5.03	4.84	7.04	5.86	7.01	5.88	17.59	16.44	21.55	17.6	14.85	10.84	11.41	11.09	8.15	6.54	5.5	4.36	6.22	3.81	3.44	4.51	8.59	7.85	21.52	14.89	12.88	12.9	15.49	15.06	17.59	15.16
jgi.p|Aspni_NRRL3_1|10132	553	N	no	pyridine nucleotide-disulfide oxidoreductase	PF13738:Pyridine nucleotide-disulphide oxidoreductase	NA	NA	NA	NA	0	1	31.95	32.2	37.75	200.49	195.03	149.46	123.69	179.1	131.54	464.9	303.34	481.52	29.34	32.69	5.75	12.45	40.37	390.47	461.17	435.28	400.64	454.96	545.68	514.65	551.65	427.83	461.52	418.84	428.81	426.63	476.13	106.75	116.63	121.86	222.34	243.27	206.99	4.11
jgi.p|Aspni_NRRL3_1|10133	765	Y	GH3	beta-glucosidase	PF00933:Glycosyl hydrolase family 3 N terminal domain | PF01915:Glycosyl hydrolase family 3 C-terminal domain | PF14310:Fibronectin type III-like domain	PBD_cazy	GH3	BGL/BXL	Cellulose/Xylan	1	0	4.2	3.9	3.64	6.01	7.44	6.25	7.31	12.35	10.66	89.17	62.37	87.05	2.1	1.37	1.56	2.22	1.29	8.37	8.48	30.1	24.29	29.78	67.11	70.6	81.73	6.53	4.61	5.5	7.29	5.8	7.12	6.95	6.77	7.34	55.01	57.83	55.89	2.72
jgi.p|Aspni_NRRL3_1|10134	353	N	no	MFS-type transporter	PF00083:Sugar (and other) transporter	NA	NA	NA	NA	0	1	0.12	0	0	0	0	0.05	0.09	0.15	0.08	0.18	0.21	0.25	0.03	0	0.08	0	0.04	0	0	0.12	0	0.03	0.42	0.14	0.24	0.04	0	0	0.1	0.07	0.06	0	0.15	0	0.41	0.16	0.91	0
jgi.p|Aspni_NRRL3_1|10135	277	N	no	carotenoid oxygenase	PF03055:Retinal pigment epithelial membrane protein	NA	NA	NA	NA	0	1	0.29	0.26	0.17	0.32	0.32	0.27	0.96	1.21	0.66	1.17	0.3	1.99	0.18	0.09	0	0.37	0.44	2.58	2.06	1.46	2.89	2.66	2.04	0.6	0.99	0.42	0.6	0.43	0.91	1.08	1.44	0.45	0.44	0.42	2.89	2.98	5.5	0.43
jgi.p|Aspni_NRRL3_1|10136	135	N	no	hypothetical protein	/	NA	NA	NA	NA	0	0	0	0	0	0	0	0	0	0	0.32	0	0.14	0	0	0	0	0	0.11	0	0	0	0.14	0	0	0	0	0	0	0.11	0	0.17	0	0	0	0	0.54	0	0.24	0
jgi.p|Aspni_NRRL3_1|10137	136	N	no	hypothetical protein	/	NA	NA	NA	NA	1	2	1.2	0.44	0.29	1.38	1.56	0.93	0	0	0	1.09	0.78	0.42	0	0	0	0	0	0.24	0.11	0.19	0.54	0.16	0	0.17	0.1	0	0.17	0	0	0	0	0.26	0.38	2.19	1.57	3.29	3.47	0.92
jgi.p|Aspni_NRRL3_1|10138	236	N	no	alpha/beta hydrolase fold protein	PF12697:Alpha/beta hydrolase family	NA	NA	NA	NA	1	1	0	0	0	0	0	0	0	0	0.07	0	0	0.07	0	0	0	0	0	0	0.15	0	0	0.11	0.12	0.48	0.21	0.07	0.12	0.15	0	0	0	0.18	0.4	0.25	0	0.43	0.81	1.21
jgi.p|Aspni_NRRL3_1|10139	577	N	no	fungal-specific transcription factor	PF00172:Fungal Zn(2)-Cys(6) binuclear cluster domain | PF04082:Fungal specific transcription factor domain	NA	NA	NA	NA	0	1	1.35	0.92	1.19	1.83	2.42	2.18	5.66	5.77	5.79	6.53	5.28	6.13	1.39	1.04	1.07	0.92	1.72	5.77	5.42	5.31	4.37	4.89	3.96	4.99	5.36	3.37	2.4	3.54	4.82	5.05	4.33	4.48	5.44	5.42	7.59	9.65	8.72	2.78
jgi.p|Aspni_NRRL3_1|1014	576	N	no	armadillo-like helical domain-containing protein	PF00514:Armadillo/beta-catenin-like repeat	NA	NA	NA	NA	0	0	42.47	45.51	40.24	37.81	31.64	43.76	84.22	87.78	77.24	57.18	43.85	55.29	50.84	43.09	41.22	30.46	52.65	103.77	115.13	119.65	97.89	98.36	51.36	60.04	61.96	37.46	30.55	30.87	79.39	87.18	70.28	35.56	36.21	36.25	129.22	138.55	133.43	40.51
jgi.p|Aspni_NRRL3_1|10140	610	N	no	carboxylesterase	PF00135:Carboxylesterase family	NA	NA	NA	NA	0	1	1.04	1.9	1.46	1.55	2.62	1.21	10.71	9.12	9.52	6.48	7.38	6.58	2.38	2.22	0.98	2.3	3.36	10.46	10.6	9.9	9.71	9.46	11.98	12.88	11.99	3.87	4.39	4.32	10.05	11.51	11.12	2.94	4.23	3.07	12.94	11.8	12.9	1.84
jgi.p|Aspni_NRRL3_1|10141	510	N	no	MFS-type sugar/inositol transporter	PF00083:Sugar (and other) transporter	sugar_transporter	maltose, sucrose STs	/	/	0	1	1.66	1.34	1.05	3.98	4.71	3.93	15.64	19.61	19.18	18.23	25.34	17.66	0.99	1.75	1.19	1.41	2.13	14.5	11.01	10.26	9.22	9.2	24.2	23.35	23.77	7.4	10.38	8.81	17.2	15.41	18.81	3.36	4.67	4.41	13.59	17.73	16.44	0.88
jgi.p|Aspni_NRRL3_1|10142	271	Y	CE5	cutinase	PF01083:Cutinase	PBD_cazy	CE5	AXE	Xylan	2	1	0.05	0.24	0.21	0.15	0.37	0.13	0.32	0.27	0.28	0.09	0.21	0.23	0.37	0.51	0.22	0	0.12	0.99	0.77	0.91	1.03	1.26	0.39	0.24	0.83	0.45	0.47	0.64	33.77	40.41	18.36	0.14	0.1	0.4	0.29	0	0	0.15
jgi.p|Aspni_NRRL3_1|10143	534	Y	no	carboxylesterase	PF00135:Carboxylesterase family	NA	NA	NA	NA	0	0	15.01	14.81	12.99	13.36	9.96	13.76	34.68	31.36	34.61	16.28	17.84	17.6	20.22	21.12	21.81	30.25	13.89	16.6	16.56	15.48	17.85	16.18	15.03	12.51	10.37	10.36	12.24	9.34	24.85	19.16	25.65	8.4	9.61	10.02	11.4	15.49	13.82	7.4
jgi.p|Aspni_NRRL3_1|10144	341	N	no	hypothetical protein	/	NA	NA	NA	NA	0	0	6.34	4.97	6.34	3.48	2.36	2.72	5.04	3	2.6	1.93	3.48	2.92	14.68	15.43	21.24	9.94	10.58	5.88	3.37	4.78	5.75	4.61	3.15	2.89	4.78	2.1	1.19	1.89	1.72	1.97	2.32	1.68	2.79	1.93	0.77	0.9	1.44	0.64
jgi.p|Aspni_NRRL3_1|10145	360	N	no	hypothetical protein	/	NA	NA	NA	NA	0	1	0.04	0.06	0	0	0	0.04	0	0	0.04	0.12	0	0	0	0	0	0.08	0	0.05	0	0	0	0	0	0.03	0	0	0	0	0	0	0	0	0.14	0	0	0	0	0
jgi.p|Aspni_NRRL3_1|10146	402	N	no	O-methyltransferase, COMT-type	PF00891:O-methyltransferase	NA	NA	NA	NA	0	0	1.13	2.04	1.76	1.81	4.26	1.85	7.63	8.55	9.95	7.98	10.7	7.98	2.03	2.72	1.37	3.98	2.94	18.02	14.08	7.82	7.62	7.34	10.27	11.27	10.68	6.62	7.45	5.8	4.08	4.35	7.23	252.81	288.87	259.26	170.64	242.13	226.42	66.05
jgi.p|Aspni_NRRL3_1|10147	376	N	no	hypothetical protein	/	NA	NA	NA	NA	0	0	0.68	0.62	0.74	1.79	2.68	1.37	6.06	6.03	7.18	7.05	13.46	7.05	1.81	1.35	0.54	3.48	2.58	11.4	6.74	2.77	4.51	3.46	4.62	6.07	4.45	1.61	1.57	1.21	2.55	3.14	4.24	216.77	299.83	265.37	151.84	142.79	132	27.98
jgi.p|Aspni_NRRL3_1|10148	3865	N	no	non-ribosomal peptide synthetase	PF00501:AMP-binding enzyme | PF00550:Phosphopantetheine attachment site | PF00668:Condensation domain | PF13193:AMP-binding enzyme C-terminal domain | PF13745:HxxPF-repeated domain	NA	NA	NA	NA	0	1	0.29	0.33	0.27	0.15	0.11	0.08	0.09	0.08	0.07	0.39	0.33	0.5	0.15	0.06	0.21	0.21	0.14	0.07	0.09	0.08	0.06	0.07	0.05	0.04	0.04	0.03	0	0.04	0.09	0.12	0.06	0.24	0.13	0.12	0.12	0.01	0.01	0.67
jgi.p|Aspni_NRRL3_1|10149	114	Y	no	hypothetical protein	/	NA	NA	NA	NA	1	0	1098.6	1092.66	939.25	325.05	366.98	342.57	319.47	351.12	299.29	406.53	524.92	416.76	1208.92	1710.32	2560.83	1455.56	1792.75	230.97	225.66	193.32	283.29	259.58	230.19	204.21	149.47	238.93	297.75	258.64	260.43	293.14	509.67	330.94	326.28	348.15	336.83	250.88	363.24	262.46
jgi.p|Aspni_NRRL3_1|1015	134	N	no	hypothetical protein	/	NA	NA	NA	NA	0	0	33.11	34.13	33.02	6.9	11.53	8.33	18.62	28.46	27.51	8.14	21.63	10.04	20.22	33.18	20.34	27.58	29.69	10.11	11.83	9.48	15.91	17.13	8.19	6.46	4	5.38	6.03	5.04	5.51	6.51	14.6	2.91	0.65	0.83	10.42	19.62	21.8	1.56
jgi.p|Aspni_NRRL3_1|10150	831	N	no	dynamin	PF00350:Dynamin family | PF01031:Dynamin central region	NA	NA	NA	NA	0	1	1.05	0.7	0.85	0.29	0.3	0.53	0.88	0.46	0.79	0.68	0.51	0.77	1.48	1.37	2.65	0.98	0.9	1.71	1.89	1.97	1.45	1.47	0.44	0.57	0.67	0.55	0.46	0.61	0.46	0.49	0.51	1.01	0.95	0.87	2	1.7	2.29	1.37
jgi.p|Aspni_NRRL3_1|10151	484	N	no	aminoglycoside phosphotransferase	PF01636:Phosphotransferase enzyme family	NA	NA	NA	NA	0	3	0.19	0.11	0.07	0	0.04	0.04	0.09	0.05	0.04	0.06	0.15	0.04	0	0	0.08	0.08	0.08	0.09	0	0.04	0.3	0.03	0	0	0	0.04	0	0	0.05	0	0.06	0.09	0.35	0	0.1	0	0.09	0.07
jgi.p|Aspni_NRRL3_1|10152	157	N	no	EthD domain-containing protein	PF07110:EthD domain	NA	NA	NA	NA	0	0	3.18	3.54	5.55	2.04	3.81	1.86	15.44	13.98	13.14	13.47	15.59	15.51	2.92	2.8	0.93	3.47	3.61	7.94	10.02	6.41	11.04	14.47	7.01	9.91	8.25	7.38	5.65	7.82	15.98	12.85	12.69	4.37	2.61	3.53	9.25	6.32	4.74	7.32
jgi.p|Aspni_NRRL3_1|10153	223	N	no	SRPBCC domain-containing protein	/	NA	NA	NA	NA	0	0	0.07	0	0.07	0	0	0.09	0.43	0	0.08	0	0	0.08	0.11	0.11	0	0	0	0	0.39	0.14	0.79	0.93	0	0	0	0.08	0.13	0	0	0.25	0.11	0	0	0.67	0	0	0	0
jgi.p|Aspni_NRRL3_1|10154	349	N	no	prenyltransferase, UbiA family	PF01040:UbiA prenyltransferase family	NA	NA	NA	NA	0	2	0	0	0	0	0	0	0	0	0	0	0	0	0	0	0	0	0	0	0	0	0	0	0	0.08	0	0	0	0	0	0	0	0	0	0	0	0	0	0
jgi.p|Aspni_NRRL3_1|10155	394	N	no	cytochrome P450	PF00067:Cytochrome P450	NA	NA	NA	NA	0	2	0	0	0	0.05	0	0	0	0	0	0	0	0.04	0.03	0	0	0	0	0	0	0	0	0	0	0	0	0	0	0	0	0	0	0	0	0	0	0.16	0.09	0.04
jgi.p|Aspni_NRRL3_1|10156	300	N	no	S-adenosyl-L-methionine dependent methyltransferase	/	NA	NA	NA	NA	0	1	0	0	0	0	0	0	0.06	0.07	0.05	0	0	0.06	0.08	0	0	0.17	0.23	0.32	0.34	0.36	0.72	0.88	0.09	0.09	0.11	0	0	0.06	0	0.27	0.08	0	0	0	0	0	0	0.05
jgi.p|Aspni_NRRL3_1|10157	359	N	no	hypothetical protein	/	NA	NA	NA	NA	0	1	0.46	0.81	0.57	0.35	0.42	0.19	0.2	0.1	0.22	0	0.49	0.04	1.39	1.87	0.43	0.04	1.92	0.75	1.08	0.53	0.73	1.19	0.15	0.18	0.25	0.3	0.29	0.09	0.66	0.49	0.84	0	0	0.46	0.44	0.17	0.1	0.04
jgi.p|Aspni_NRRL3_1|10158	282	N	no	alpha/beta hydrolase fold protein	PF12697:Alpha/beta hydrolase family	NA	NA	NA	NA	0	1	87.33	105.77	108.1	58.04	64.27	45.22	102.86	93.56	73.33	112.61	111.99	104.52	92.27	129.31	40.11	66.58	144.19	194.26	177.76	180.95	281.92	278.42	171.4	157.41	158.03	145.84	164.73	137.18	236.62	260.63	247.99	24.8	26.17	32.57	62.05	41.01	34.53	44.3
jgi.p|Aspni_NRRL3_1|10159	329	N	no	aldo-keto reductase	PF00248:Aldo/keto reductase family	NA	NA	NA	NA	0	0	0	0.23	0.05	0	0	0	0	0	0.05	0	0.2	0.05	0.04	0	0	0	0	0.06	0.28	0.05	0	0.08	0	0.09	0	0	0	0	0	0	0	0	0	0	0	0	0	0
jgi.p|Aspni_NRRL3_1|1016	588	N	no	fork head-associated domain-containing protein	PF00498:FHA domain | PF17123:RING-like zinc finger	NA	NA	NA	NA	0	0	53.97	57.44	50.23	43.27	26.79	53.24	43.82	39.53	42.99	41.98	25.27	44.45	56.35	30.62	50.91	56.98	28.87	74.2	93.35	97.32	64.63	82.67	19.03	31.42	38.51	18.99	6.21	11.89	42.11	47.3	29.6	22.73	18.79	20.25	72.89	76.55	76.21	21.93
jgi.p|Aspni_NRRL3_1|10160	584	Y	no	FAD-binding domain-containing protein	PF01565:FAD binding domain | PF08031:Berberine and berberine like	NA	NA	NA	NA	0	2	0.56	0.66	0.75	0.12	0	0.14	0.31	0.04	0.24	0.05	0.04	0.06	1.25	1.73	0.12	0.16	1.46	1.1	0.6	0.55	0.92	1.92	0.1	0.1	0.06	0.03	0.15	0.13	0.89	0.8	0.41	0	0	0	0	0	0	0
jgi.p|Aspni_NRRL3_1|10161	551	N	no	fungal-specific transcription factor	PF11951:Fungal specific transcription factor domain	NA	NA	NA	NA	0	0	0	0.18	0.03	0	0	0.04	0.11	0.15	0.09	0.1	0	0.06	0.16	0.28	0	0.06	0.07	0.26	0.16	0.15	0.12	0.34	0	0	0.06	0.19	0.05	0	0.24	0.16	0.14	0	0	0	0.08	0	0	0
jgi.p|Aspni_NRRL3_1|10162	292	N	no	short-chain dehydrogenase/reductase	PF00106:short chain dehydrogenase	NA	NA	NA	NA	0	2	0	0	0	0	0	0	0.07	0.08	0.13	0	0	0	0	0	0	0	0	0	0.4	0.24	0.74	0.19	0	0	0.06	0	0	0	0.64	0.1	0.1	0	0	0	0	0	0	0
jgi.p|Aspni_NRRL3_1|10163	470	N	no	MFS-type transporter	PF07690:Major Facilitator Superfamily	NA	NA	NA	NA	0	1	0.13	0.28	0.03	0.18	0.28	0.19	0.56	0.08	0.46	0.1	0.04	0.2	0.1	0	0	0.1	0.14	0.69	0.62	0.49	0.64	0.4	0.28	0.36	0.19	0.16	0.16	0.1	0.13	0.16	0.15	0.08	0	0.06	0.42	0.2	0	0
jgi.p|Aspni_NRRL3_1|10164	540	N	no	MFS-type sugar/inositol transporter	PF00083:Sugar (and other) transporter	sugar_transporter	glycerol, aribitol, pentose STs	/	/	0	0	0.05	0.04	0	0	0	0	0	0.12	0.1	0.04	0.16	0.05	0.02	0.04	0.1	0	0.03	0.17	0.18	0.33	0.29	0.17	0.09	0.08	0.02	0	0	0.03	0.19	0.24	0.15	0	0	0	0.32	0	0.11	0
jgi.p|Aspni_NRRL3_1|10165	740	N	no	transketolase	PF00456:Transketolase, thiamine diphosphate binding domain | PF02779:Transketolase, pyrimidine binding domain	sugar_metabolism	PPP	tktC	/	0	1	0	0	0	0	0	0	0	0	0	0	0	0	0	0	0	0	0	0	0	0	0.03	0	0	0	0.02	0	0	0	0	0	0	0	0	0.04	0	0	0	0
jgi.p|Aspni_NRRL3_1|10166	451	N	no	hypothetical protein	/	NA	NA	NA	NA	0	0	0.56	0.29	0.16	0	0.44	0.37	1.45	0.93	1.6	1.55	0.99	0.74	0.66	0.49	0.4	0.08	0.57	0.14	0.17	0.27	0.48	0.47	0.56	0.45	0.24	0.53	0.07	0.08	0.47	0.34	0.31	0.2	0.91	0.58	0.31	0.49	1.2	0.55
jgi.p|Aspni_NRRL3_1|10167	656	N	no	prolyl oligopeptidase, family S9	PF00326:Prolyl oligopeptidase family	NA	NA	NA	NA	1	2	3.48	4.24	3.89	3.7	4.71	4.46	2.12	1.82	1.75	5.72	6.46	6.34	1.83	2.32	2.49	2.93	3.62	3.57	3.3	3.34	1.51	2	3.44	3.1	2.99	2.31	3.3	2.67	1.71	1.84	1.98	9.94	10.15	9.32	2.8	2.25	2.59	21.18
jgi.p|Aspni_NRRL3_1|10168	443	N	no	hypothetical protein	/	NA	NA	NA	NA	0	1	0.18	0.11	0.14	0	0.04	0.08	0.13	0.31	0.11	0.22	0.14	0.07	0.43	0.66	0.44	0.15	0.35	0	0.12	0.1	0.05	0.11	0	0	0	0	0	0.04	0.05	0.12	0.11	0	0	0.07	0.09	0	0	0
jgi.p|Aspni_NRRL3_1|10169	122	Y	no	MFS-type sugar transporter-like protein	PF00083:Sugar (and other) transporter	NA	NA	NA	NA	0	0	0.51	0	0.25	1.05	0.71	0.59	0.3	0.47	0.26	0	0.66	0.26	0	0	0.26	0.13	0.14	0.61	0.14	0	0.34	0	0	0.44	0	0.13	1.09	0.67	0	0	0	0.33	0	0	0	0	0	0.12
jgi.p|Aspni_NRRL3_1|1017	281	N	no	hypothetical protein	/	NA	NA	NA	NA	0	3	62.53	53.71	59.04	65.23	49.6	65.01	51.02	34.57	32.11	25.43	18.76	30.38	74.72	65.38	49.33	45.99	71.27	40.74	52.11	81.15	52.17	44.09	78.07	48.65	82.3	63.14	56.8	42.73	16.38	14.46	39.52	13.56	9.47	9.26	61.77	19.82	13.92	15.26
jgi.p|Aspni_NRRL3_1|10170	250	N	no	hypothetical protein	/	NA	NA	NA	NA	0	0	0	0	0	0	0	0	0	0.09	0	0	0	0	0.11	0	0	0	0	0	0	0.07	0.1	0	0	0	0	0	0	0.08	0.09	0.12	0	0	0	0	0	0	0.17	0.13
jgi.p|Aspni_NRRL3_1|10171	308	N	no	uncharacterized protein	PF14027:Protein of unknown function (DUF4243)	NA	NA	NA	NA	0	2	0.09	0	0.04	0.18	0	0.1	2.09	2.67	2.74	3.93	1.68	3.83	0	0.14	0.09	0.05	0.1	1.23	0.62	0.86	1.07	0.28	3.12	3.32	1.96	0.87	1.52	1.88	0.06	0.07	0	1.14	0.25	0.32	0.12	0.27	0.1	0.04
jgi.p|Aspni_NRRL3_1|10172	246	N	no	short-chain dehydrogenase/reductase	PF00106:short chain dehydrogenase	NA	NA	NA	NA	0	2	0.4	0.8	0.4	0.28	0	0.08	0.88	0.17	0.21	0	0.44	0	0.82	1.04	1.65	0.5	0.96	0.89	0.58	0.39	0.36	0.32	0	0	0	0	0	0	0.27	0	0	0	0.13	0	0	0	0.16	0.06
jgi.p|Aspni_NRRL3_1|10173	203	N	no	short-chain dehydrogenase/reductase	PF00106:short chain dehydrogenase	NA	NA	NA	NA	0	0	0	0	0	0	0	0	0.15	0	0	0	0	0.06	0.09	0	0	0	0	0.15	0	0	0	0	0	0	0	0	0	0.07	0	0	0	0	0	0	0	0	0	0
jgi.p|Aspni_NRRL3_1|10174	519	N	no	MFS-type transporter	PF07690:Major Facilitator Superfamily	NA	NA	NA	NA	0	0	0.08	0.15	0.15	0.07	0	0	0	0	0	0	0	0	0.06	0	0.11	0	0.06	0	0	0	0.1	0	0	0	0	0	0	0	0	0	0	0	0	0	0	0	0	0.05
jgi.p|Aspni_NRRL3_1|10175	513	Y	no	MFS-type sugar/inositol transporter	PF00083:Sugar (and other) transporter	sugar_transporter	glycerol, aribitol, pentose STs	/	/	1	0	0.27	0.1	0.1	0.05	0.34	0.12	0.44	0.33	0.83	0.37	0.31	0.35	0.08	0.1	0	0.14	0.22	0.24	0.43	0.56	0.54	0.53	0.59	0.64	0.37	0.59	0.35	0.5	1.33	1.02	0.52	0	0.13	0.06	0.97	0.83	0.7	0.06
jgi.p|Aspni_NRRL3_1|10176	442	N	no	PrpF protein	PF04303:PrpF protein	NA	NA	NA	NA	0	1	0	0	0	0	0	0	0	0.05	0	0	0	0	0	0	0.08	0.09	0	0.1	0	0	0.05	0	0	0.07	0	0.04	0	0	0.05	0	0	0	0	0.15	0	0	0	0
jgi.p|Aspni_NRRL3_1|10177	718	N	no	fungal-specific transcription factor	PF00172:Fungal Zn(2)-Cys(6) binuclear cluster domain | PF04082:Fungal specific transcription factor domain	NA	NA	NA	NA	0	0	0.69	0.65	0.56	0.67	0.79	0.96	3.44	2.29	3.51	1.4	0.81	1.79	0.94	1.41	0.28	0.99	0.91	4.28	4.76	6.65	5.42	5.32	0.69	1.21	2.27	2.01	0.91	0.97	2.84	3.02	2.6	3	2.76	2.68	6.26	3.83	5.69	2.01
jgi.p|Aspni_NRRL3_1|10178	296	N	no	mitochondrial carrier protein	PF00153:Mitochondrial carrier protein	NA	NA	NA	NA	0	0	0.05	0.07	0.05	0.33	0.21	0.22	0.11	0.41	0.25	0	0	0.15	0.22	0.22	0	0.05	0.42	0.98	0.62	0.56	1.16	0.99	0.08	0.17	0.29	0.15	0.25	0.71	0.25	0.73	0.74	0.25	0.18	0	0.13	0.39	0.11	0.35
jgi.p|Aspni_NRRL3_1|10179	276	N	no	short-chain dehydrogenase/reductase	PF00106:short chain dehydrogenase	NA	NA	NA	NA	0	0	15.95	15.89	13.68	9.24	9.78	11.42	7.28	8.5	10.17	8.89	20.47	8.34	5.96	11.18	16.08	11.28	25.37	7.7	3.28	5.71	6.76	3.74	1.73	2.44	2.15	3.21	3.95	3.23	1.14	0.97	1.88	2.07	2.53	1.9	3.02	2.49	4.14	6.62
jgi.p|Aspni_NRRL3_1|1018	NA	NA	no	ankyrin repeat domain-containing protein	PF00023:Ankyrin repeat | PF12796:Ankyrin repeats (3 copies)	NA	NA	NA	NA	1	0	0.49	0.31	1.63	0.48	0.39	0.65	1.39	1.2	1.07	1.19	0.63	1.08	0.37	0.53	0.71	0.51	0.76	1.59	1.49	0.94	1.97	1.15	1.22	2.22	1.89	0.72	0.48	1.25	3.92	3.16	4.2	0.89	0.93	1.52	1.09	2.43	3.38	0.57
jgi.p|Aspni_NRRL3_1|10180	399	N	no	taurine catabolism dioxygenase TauD, TfdA family	PF02668:Taurine catabolism dioxygenase TauD, TfdA family	NA	NA	NA	NA	0	0	0.27	0.4	0.3	0.05	0.22	0.23	0.18	0.52	0.56	0.12	0.56	0.28	0.15	0.48	0.16	0.29	0.68	0.7	0.33	0.3	0.47	0.18	0.27	0.27	0.2	0.24	0.53	0.37	0.51	0.52	0.48	1.69	0.44	1.49	0.51	0.16	0.54	1.21
jgi.p|Aspni_NRRL3_1|10181	683	N	no	fungal-specific transcription factor	PF00172:Fungal Zn(2)-Cys(6) binuclear cluster domain	NA	NA	NA	NA	0	0	0.31	0.29	0.19	0.13	0.22	0.08	0.29	0.36	0.25	0.11	0.25	0.43	0.13	0.07	0.05	0.05	0.16	0.41	0.21	0.52	0.36	0.27	0.04	0.29	0.22	0.15	0.04	0.15	0.22	0.12	0.34	0.56	0.55	1.24	0.44	0.1	0	1.24
jgi.p|Aspni_NRRL3_1|10182	511	N	no	amino acid permease	PF00324:Amino acid permease	NA	NA	NA	NA	0	3	0	0	0.06	0	0	0.03	0.03	0	0	0	0.15	0	0	0	0	0.09	0	0	0	0	0	0	0	0	0	0.03	0	0	0	0	0	0	0	0	0	0.06	0	0
jgi.p|Aspni_NRRL3_1|10183	67	N	no	hypothetical protein	/	NA	NA	NA	NA	0	1	17.69	28.19	16.77	40.52	60.47	27.4	28.7	43.85	37.61	32.12	47.6	23.11	13.37	34.15	26.91	25.3	41.08	3.18	1.42	1.28	1.78	2.92	5.58	4.33	2.93	14.97	38.5	26.29	3.47	3.12	7.37	81.96	88.35	79.16	10.39	1.63	8.56	77.25
jgi.p|Aspni_NRRL3_1|10184	433	N	no	STAND domain-containing protein	PF17111:Fungal N-terminal domain of STAND proteins	NA	NA	NA	NA	0	1	39.98	45.25	48.93	90.84	124.35	90.3	102.33	138.28	125.85	191.1	139.01	170.98	65.65	74.78	36.7	64.06	72.04	83.79	67.51	65.97	72.98	79.74	149	184.85	135.93	127.38	157.19	133.26	195.77	214.24	175.78	93.48	80.64	73.74	68.23	60.04	68.53	30.3
jgi.p|Aspni_NRRL3_1|10185	294	N	no	short-chain dehydrogenase/reductase	PF00106:short chain dehydrogenase	NA	NA	NA	NA	0	2	0.48	0.39	0.42	0.81	0.89	0.31	0.63	0.07	0.22	0.25	0.77	0.22	0.6	0.9	1.19	0.9	1.58	0.19	0.34	0.26	0.86	0.51	0	0.37	0.16	0.16	0.27	0.17	0.07	0.36	0.08	2.05	0.81	1.56	0.84	0	0.12	0.83
jgi.p|Aspni_NRRL3_1|10186	361	N	no	zinc-type alcohol dehydrogenase	PF00107:Zinc-binding dehydrogenase	NA	NA	NA	NA	0	0	0.15	0.15	0.15	0.27	0.61	0.35	0.7	0.43	0.61	0.62	0.26	0.72	0.11	0.31	0.1	0.31	0.43	1.13	0.37	0.58	0.47	0.55	0.35	0.3	0.6	0.15	0.09	0.32	0.52	0.17	0.69	0.13	0	0.36	0.39	1.33	0.57	1.51
jgi.p|Aspni_NRRL3_1|10187	513	N	no	cytochrome P450	PF00067:Cytochrome P450	NA	NA	NA	NA	0	1	1.25	0.65	1.22	2.16	1.5	1.86	2	2.31	2.13	2.34	1.72	2.19	1.54	2.17	0.64	0.59	1.34	2.72	3.43	4.05	4.1	3.79	3.31	2.59	2.05	3.81	3.33	3.28	9.14	7.29	7.43	2.97	3.71	3.43	4.52	4	1.89	1.15
jgi.p|Aspni_NRRL3_1|10188	147	N	no	EthD domain-containing protein	PF07110:EthD domain	NA	NA	NA	NA	0	2	1.07	0.4	1.4	1.36	1.9	1.25	6.13	10.13	7.2	7.95	7.36	7.08	1.01	1.93	0	0.47	1.47	4.63	2.89	3.13	3.5	5.66	9.62	8.96	7.13	11.07	13.51	9.57	13.64	12.08	10.96	2.52	2.05	2.62	4.46	5.16	5.6	0.58
jgi.p|Aspni_NRRL3_1|10189	437	N	no	alpha/beta hydrolase fold protein	PF12697:Alpha/beta hydrolase family	NA	NA	NA	NA	0	0	0	0	0	0	0	0	0	0	0	0	0	0	0	0	0	0	0	0	0	0	0	0	0	0	0	0	0	0	0	0	0	0	0	0	0	0	0	0
jgi.p|Aspni_NRRL3_1|1019	399	N	no	bestrophin, RFP-TM, chloride channel	PF01062:Bestrophin, RFP-TM, chloride channel	NA	NA	NA	NA	0	0	15.94	12.8	13.83	8.06	7.95	8.93	8.04	6.89	8.35	6.55	7.22	5.63	11.55	14.37	24.33	7.62	16.96	10.87	9.87	10.25	12.28	10.4	8.71	9.87	10.12	8.42	7.47	7.54	18.71	22.58	25.75	7.78	7.36	8.32	16.02	14.02	13.6	8.41
jgi.p|Aspni_NRRL3_1|10190	327	N	no	short-chain dehydrogenase/reductase	PF00106:short chain dehydrogenase	NA	NA	NA	NA	0	0	0.05	0.14	0.05	0.07	0.05	0.06	0.35	0.18	0.3	0.3	0	0.1	0.04	0	0.7	0.1	0.05	0.12	0	0.05	0	0.12	0	0.08	0.15	0	0.17	0	0.51	0.41	0.53	0.25	2.05	2.5	0.64	1	1.36	0.27
jgi.p|Aspni_NRRL3_1|10191	522	N	no	transferase	PF02458:Transferase family	NA	NA	NA	NA	0	1	0	0	0	0	0	0	0	0	0.14	0.05	0.13	0.03	0.03	0	0.14	0	0	0	0.14	0	0.09	0.03	0	0	0	0.03	0	0	0	0.06	0	0.08	0	0	0	0	0	0
jgi.p|Aspni_NRRL3_1|10192	608	N	no	fungal-specific transcription factor	PF00172:Fungal Zn(2)-Cys(6) binuclear cluster domain	NA	NA	NA	NA	0	0	0.91	0.68	0.45	0.28	0.48	0.27	0.94	0.53	1.29	0.53	1.08	0.53	0.47	0.35	0.76	0.63	0.78	1.41	1.53	1.3	0.92	1.4	0.6	0.91	1.35	0.35	0.15	0.45	1.35	1.39	1.1	3.73	4.85	3.49	0.75	2.11	2.64	5.11
jgi.p|Aspni_NRRL3_1|10193	340	N	no	kelch domain-containing protein	PF01344:Kelch motif | PF13418:Galactose oxidase, central domain	NA	NA	NA	NA	0	0	4.15	4.17	3.81	3.07	5.13	3.86	10.62	10.57	10.04	7.78	9.16	8.43	3.32	6.08	2.21	2.96	7.68	7.55	6.21	6.62	7.06	6.25	19.67	18.75	15.99	17.2	21.09	16.26	48.66	48.66	23.97	12.16	14.54	13.45	13.09	8.13	8.81	8.9
jgi.p|Aspni_NRRL3_1|10194	156	Y	no	hypothetical protein	/	NA	NA	NA	NA	0	0	1.26	2.88	1.79	0.32	1.15	1.2	15.27	26.87	21.84	6.06	4.48	7.86	0.69	0.35	0.47	1.44	0.75	5.65	5.41	4.56	5.4	8.68	4.84	7.01	3.46	4.48	3.53	5.57	23.45	21.04	13.48	4.99	1.97	5.02	6.6	6.59	9.27	7.47
jgi.p|Aspni_NRRL3_1|10195	203	N	no	WW domain-containing protein	PF00397:WW domain	NA	NA	NA	NA	0	1	46.69	38.41	39.16	15.78	20.15	15.06	38.52	42.92	41.62	31.32	49.38	34.62	54.51	64.39	40.92	80.92	43.14	4.93	6.6	7.66	8.82	7.16	19.02	15.77	13.03	19.97	36.2	25.77	0.93	0.93	1.95	3.64	4.07	5.04	4.55	0.65	0.18	10.58
jgi.p|Aspni_NRRL3_1|10196	548	N	no	MFS-type transporter	PF07690:Major Facilitator Superfamily	NA	NA	NA	NA	0	0	2.78	2.62	2.81	2.32	3.04	3.11	4.14	4.93	5.71	2.57	4.03	3.06	3.98	4.56	2.74	4.22	3.7	2.74	2.61	2.21	1.82	2.2	1.79	1.78	1.27	1.79	1.8	1.43	6.25	6.57	7.05	2.23	1.66	2.63	3.53	2.96	2.63	3
jgi.p|Aspni_NRRL3_1|10197	226	N	no	uncharacterized protein	PF16015:Promethin	NA	NA	NA	NA	0	0	58.2	55.24	54.95	28.43	31.01	27.67	18.69	18.39	19.84	11.1	14.16	14.58	48.83	73.81	42.23	36.89	50.61	13.05	12.84	12.84	16	18.77	10.73	6.96	6.94	14.76	18.59	14.07	11.43	15.22	37.54	1.42	1.51	1.01	9.34	5.05	2.02	2.69
jgi.p|Aspni_NRRL3_1|10198	473	N	no	MFS-type transporter	PF00083:Sugar (and other) transporter	NA	NA	NA	NA	0	0	22.19	23.11	20.35	11.49	13.35	10.35	10.69	12.52	12.92	5.83	6.15	5.49	38.84	43.99	19.86	16.94	70.13	2.45	3.34	3.31	4.82	4.2	5.88	5.24	5.79	8.36	9.68	10.53	8.51	8	11.23	10.1	10.47	10.8	2.98	1.86	1.08	58
jgi.p|Aspni_NRRL3_1|10199	399	Y	no	calcineurin-like phosphoesterase	PF00149:Calcineurin-like phosphoesterase	NA	NA	NA	NA	0	1	7.8	7.96	7.81	2.38	3.15	2.29	0.6	0.96	0.45	0.43	0.67	0.61	2.87	2.96	7.75	2.72	3.18	0.9	0.46	0.84	0.85	0.71	1.24	1.39	1.31	1.33	0.94	1.08	0.31	0.46	0.79	0.4	0.52	0.57	0.62	0	0.27	0.5
jgi.p|Aspni_NRRL3_1|102	2393	N	no	polyketide synthase, highly reducing	PF00109:Beta-ketoacyl synthase, N-terminal domain | PF00698:Acyl transferase domain | PF02801:Beta-ketoacyl synthase, C-terminal domain | PF08242:Methyltransferase domain | PF08659:KR domain | PF13602:Zinc-binding dehydrogenase | PF14765:Polyketide synthase dehydratase | PF16197:Ketoacyl-synthetase C-terminal extension	NA	NA	NA	NA	0	0	0.01	0.01	0.01	0.04	0	0.01	0.12	0.1	0.12	0.05	0.06	0.08	0	0	0	0.01	0.04	0.06	0.06	0.1	0.05	0.09	0.06	0.07	0.06	0.03	0.03	0.02	0.06	0.08	0.06	0	0	0.01	0.09	0.14	0.11	0.01
jgi.p|Aspni_NRRL3_1|1020	178	Y	no	hypothetical protein	/	NA	NA	NA	NA	0	0	0	0	0	0	0	0	0.24	0	0	0.16	0.13	0.1	0	0	0	0.11	0.22	0	0	0	0	0	0	0	0	0.1	0	0	0.4	0.51	0.78	0	0	0	0.79	0	0	0.09
jgi.p|Aspni_NRRL3_1|10200	468	N	no	amino acid transporter, transmembrane domain-containing protein	PF01490:Transmembrane amino acid transporter protein	NA	NA	NA	NA	0	1	4.97	4.82	3.72	2.25	1.34	1.9	1.5	0.6	0.87	0.71	0.85	1.15	2.63	3.25	2.12	1.75	1.92	0.78	1.5	1.2	0.79	1.34	0.4	1.07	0.75	0.7	1.17	1.24	1.07	0.82	1.56	2.17	2.61	3.15	1.19	0.8	0.3	2.66
jgi.p|Aspni_NRRL3_1|10201	377	N	no	hypothetical protein	/	NA	NA	NA	NA	0	1	0	0	0	0.11	0.04	0.18	0.97	1.15	1.21	1.34	0.71	1.79	0.03	0	0	0.16	0	2.11	1.84	1.44	1.16	1.11	1.03	0.37	0.31	0.36	0.27	0.17	0.87	0.66	1.45	0.2	0	0.28	1.12	0.72	0.45	0.14
jgi.p|Aspni_NRRL3_1|10202	530	N	no	MFS-type sugar/inositol transporter	PF00083:Sugar (and other) transporter	sugar_transporter	glycerol, aribitol, pentose STs	/	/	0	0	0.11	0.24	0.32	0.99	1.2	0.58	8.95	11.04	12.25	14.43	11.66	14.09	0.1	0.3	0.22	0.17	0.21	22.75	22.3	14.4	16.12	15.29	7.81	6.46	7.17	7.32	5.95	6.94	15.6	15.89	22.38	2.68	1.9	2.67	13.44	9.98	9.44	0.2
jgi.p|Aspni_NRRL3_1|10203	675	Y	no	WD40/YVTN repeat-like-containing protein	PF07676:WD40-like Beta Propeller Repeat	NA	NA	NA	NA	0	0	0.42	0.63	0.36	1.58	1.66	1.52	0.75	0.52	0.52	1.41	2.19	1.55	0.34	0.41	0.22	1.17	0.15	4.22	5.91	2.32	1.15	0.82	5.2	4.81	8.79	10.79	10.84	9.14	0.7	0.45	0.25	12.26	10.51	11.99	1.19	2.68	2.15	11.19
jgi.p|Aspni_NRRL3_1|10204	245	N	no	dienelactone hydrolase	PF01738:Dienelactone hydrolase family	NA	NA	NA	NA	0	0	0	0	0.12	0	0	0.07	0.07	0.15	0	0.1	0	0.07	0.09	0	0	0	0	0	0.07	0	0.08	0	0.11	0.11	0	0.13	0.11	0.07	0	0	0	0.96	0.72	0.34	0.16	0	0	0
jgi.p|Aspni_NRRL3_1|10205	574	N	no	MFS-type transporter	PF07690:Major Facilitator Superfamily	NA	NA	NA	NA	0	0	0	0.09	0	0	0.07	0	0.07	0	0	0	0	0	0.02	0	0	0	0.03	0.04	0.06	0	0	0.05	0	0.1	0	0	0	0	0	0.05	0	0	0.11	1.07	0	0.12	0	0
jgi.p|Aspni_NRRL3_1|10206	427	N	no	FAD-binding domain-containing protein	PF01494:FAD binding domain	NA	NA	NA	NA	0	1	0.07	0.1	0.19	0.27	0.26	0.23	0.35	0.12	0.4	0.31	0.26	0.31	0.1	0.65	0.13	0.28	0.14	0.63	0.46	0.25	0.79	0.34	0.17	0.2	0.13	0.1	0	0.03	0.43	0.72	1.17	0.34	0.31	0.42	0.26	0.07	0	0.54
jgi.p|Aspni_NRRL3_1|10207	491	N	no	cytochrome P450	PF00067:Cytochrome P450	NA	NA	NA	NA	1	0	0.37	0.2	0.33	0.32	0.33	0.43	1.06	0.9	1.44	0.88	0.78	0.62	0.35	0.05	0.14	0.25	0.22	1.52	0.64	0.45	0.49	0.34	0.88	0.69	0.7	0	0.46	0	1.31	1.29	2.01	0.68	0.76	0.79	0.26	0.27	0.69	0.24
jgi.p|Aspni_NRRL3_1|10208	470	N	no	FAD-binding domain-containing protein	PF01565:FAD binding domain | PF08031:Berberine and berberine like	NA	NA	NA	NA	0	0	0	0	0	0	0	0	0	0.22	0	0	0	0.04	0	0	0	0	0	0	0	0	0	0.03	0	0.16	0	0	0	0	0	0	0.06	0.19	0.07	0	0	0	0.17	0
jgi.p|Aspni_NRRL3_1|10209	3934	N	no	hybrid polyketide synthase/non-ribosomal peptide synthetase	PF00107:Zinc-binding dehydrogenase | PF00109:Beta-ketoacyl synthase, N-terminal domain | PF00501:AMP-binding enzyme | PF00550:Phosphopantetheine attachment site | PF00668:Condensation domain | PF00698:Acyl transferase domain | PF02801:Beta-ketoacyl synthase, C-terminal domain | PF07993:Male sterility protein | PF08659:KR domain | PF13193:AMP-binding enzyme C-terminal domain | PF13745:HxxPF-repeat…	NA	NA	NA	NA	0	0	0.04	0.01	0.03	0.01	0	0.03	0.15	0.04	0.04	0.02	0.02	0.02	0.1	0.1	0.05	0.11	0.03	0.11	0.09	0.18	0.1	0.13	0.02	0.01	0.01	0.06	0.01	0.01	0.04	0.05	0.06	0	0.01	0.01	0.01	0.01	0.01	0.01
jgi.p|Aspni_NRRL3_1|1021	364	N	no	hypothetical protein	/	NA	NA	NA	NA	1	0	1.44	2.3	2.18	3.14	2.79	2.51	2.06	2.47	1.76	2.12	3.31	2.21	1.8	2.91	1.31	1.35	3.94	2.37	3.62	3.49	2.76	2.72	3.27	2.94	3.32	2.73	3.76	3.05	4.52	4.47	4.63	5.05	6.08	6.43	5.66	5.61	5.78	5.53
jgi.p|Aspni_NRRL3_1|10210	637	Y	AA3_2	auxiliary activity family 3 protein	PF00732:GMC oxidoreductase | PF05199:GMC oxidoreductase	NA	NA	NA	NA	1	1	0.02	0	0	0	0	0	0	0	0	0	0	0	0	0	0	0.02	0	0	0	0.07	0	0	0	0	0.07	0	0	0.05	0	0.04	0	0	0	0	0	0	0	0
jgi.p|Aspni_NRRL3_1|10211	1295	N	no	nucleoside phosphorylase	PF01048:Phosphorylase superfamily | PF05729:NACHT domain | PF12796:Ankyrin repeats (3 copies)	NA	NA	NA	NA	0	0	20.65	20.34	21.07	30.3	26.71	25.65	11.4	10.12	10.94	8.84	10.61	7.91	21.86	19.2	24.81	33.78	13.56	6.74	8.42	8.14	6.11	8.05	6.9	10.43	9.2	14.1	20.11	16.45	3.49	3.32	5.55	6.02	3.65	4.14	1.25	0.64	1.26	2.16
jgi.p|Aspni_NRRL3_1|10212	399	N	no	O-methyltransferase, COMT-type	PF00891:O-methyltransferase	NA	NA	NA	NA	0	0	1.18	1.15	0.9	3.92	2.18	2.49	2.79	1.63	1.86	2.24	2.79	2.73	0.61	0.74	0.53	0.85	0.69	2.22	1.03	3.01	1.39	0.79	0.26	0.16	0.37	0.42	0.38	0.23	0.19	0	0.29	0.19	0.07	0.2	0.19	0	0.09	0.1
jgi.p|Aspni_NRRL3_1|10213	381	N	no	hypothetical protein	/	NA	NA	NA	NA	0	1	0.23	0.11	0.15	0.05	0.17	0.22	0.22	0.42	0.2	0	0.15	0.12	0.23	0.41	0.39	0.96	0.66	0.36	0.2	0.37	0.31	0.15	0.13	0.07	0.08	0.08	0	0.08	0	0	0.18	0.1	0.65	0.07	0.1	0	0.18	0.14
jgi.p|Aspni_NRRL3_1|10214	71	N	no	uncharacterized protein	PF04927:Seed maturation protein	NA	NA	NA	NA	0	0	20.45	13.81	16.82	18.2	18.1	17.71	75.85	40.36	57.48	28.74	54.76	41.56	18.36	24.95	15.68	28.78	16.42	52.19	24.6	58.28	46.44	21.46	5.71	2.8	11.03	10.64	9.73	5.36	3.19	5.47	6.28	15.06	13.94	17.77	7.97	9.17	10.32	7.82
jgi.p|Aspni_NRRL3_1|10215	186	N	no	heat shock protein 20	PF00011:Hsp20/alpha crystallin family	NA	NA	NA	NA	0	0	4661.39	3256.51	3663.91	4435.77	4742.33	4696.74	6982.02	3719.78	4507.59	3391.57	3008.56	3178.14	5217.92	5411.58	3684.53	6868.7	2804.96	3651.93	2363.92	4921.86	3688.36	2516.35	253.33	416.5	959.73	1463.11	1089.74	948.56	323.15	285.84	250.46	2359.85	1388.51	1336.18	433.17	134.65	93.86	182.76
jgi.p|Aspni_NRRL3_1|10216	278	N	no	aquaporin-like protein	PF00230:Major intrinsic protein	NA	NA	NA	NA	0	0	3.56	4.63	2.67	1.54	1.49	1.1	6.58	6.03	5.29	2.08	2.55	4	2.48	3	1.93	1.06	3.78	7.11	6.65	7.09	7.14	8.19	3.53	4.09	2.53	2.53	2.58	3.54	20.94	19.55	8.64	0.29	0.96	1.02	1.02	3.79	6.84	10.56
jgi.p|Aspni_NRRL3_1|10217	274	Y	GHnc	lysozyme-like domain-containing protein	/	NA	NA	NA	NA	0	0	4.87	5.04	4.3	13.17	8.71	6.53	36.55	38.38	35.93	19.18	18.74	16.69	5.78	4.92	4.59	5.46	6.25	64.05	60.05	67.74	63.06	63.63	17.44	27.88	24.77	21.31	25.05	22.34	235.27	218.38	77.69	11.15	12.41	12.25	27.06	38.48	40.26	13.05
jgi.p|Aspni_NRRL3_1|10218	249	N	no	O-methyltransferase, family 3	PF01596:O-methyltransferase	NA	NA	NA	NA	0	1	330.3	344.8	312.19	293.77	335.04	323.41	146.72	165.84	176.37	432.45	488.66	435.89	151.09	205.15	364.3	194.86	383.28	177.23	107.57	93.36	124.98	94.28	167.47	140.77	116.43	96.38	137.99	111.67	56.54	60.36	72.17	168.39	181.55	180.12	37.7	44.52	46.75	253.06
jgi.p|Aspni_NRRL3_1|10219	640	N	no	hypothetical protein	/	NA	NA	NA	NA	0	1	2.22	3.33	2.06	2.5	1.69	2.71	1.63	1.03	1.59	1.52	2.08	1.27	2.02	2.46	2.87	3.79	2.58	0.68	0.93	1.21	0.62	0.88	0.38	0.44	0.46	0.33	0.74	0.34	0.68	0.37	0.92	2.57	1.4	1.09	0.5	0.56	0.31	2.44
jgi.p|Aspni_NRRL3_1|1022	829	N	no	vacuolar protein sorting-associated protein 16	PF04840:Vps16, C-terminal region | PF04841:Vps16, N-terminal region	NA	NA	NA	NA	1	0	13.79	13.67	15.17	16.3	13.88	14.62	24.81	20.4	20.46	25.4	20.25	27	20.23	11.94	15.64	14.56	16.36	39.09	36.59	41.21	37.77	35.86	14.42	25.95	32.9	16.4	12.79	14.4	20.86	20.83	17.35	38.91	40.64	39.67	49.44	42.03	42.14	37.64
jgi.p|Aspni_NRRL3_1|10220	NA	NA	no	hypothetical protein	/	NA	NA	NA	NA	0	0	3.25	3.08	3	3.5	4.24	3.06	5.02	4.22	4.85	3.24	2.6	3.95	3.82	3.9	3.87	3.71	3.96	5.88	4.18	2.64	4.75	4.43	1.12	5.69	4.19	3.82	1.55	3.45	6.29	6.86	3.5	15.77	15.21	17.68	5.22	7.07	7.12	3.74
jgi.p|Aspni_NRRL3_1|10221	250	N	no	alpha/beta hydrolase fold protein	PF12697:Alpha/beta hydrolase family	NA	NA	NA	NA	0	0	4.08	4.56	5.24	5.54	6.55	5.09	21.3	38.46	31.83	39.6	23.92	31.89	2.65	3.41	3.35	2.71	6.35	39.8	29.07	23.02	30.69	29.42	13.74	17.04	17.25	15.78	17.79	17.73	34.88	34.04	29.51	8.44	11.63	8.5	27.03	38.01	25.85	10.53
jgi.p|Aspni_NRRL3_1|10222	490	N	no	MFS-type transporter	PF07690:Major Facilitator Superfamily	NA	NA	NA	NA	0	0	0.3	0.2	0.51	0.46	0.59	0.45	4.37	3.83	3.79	7.4	14.23	9.74	0.81	2.17	0.17	4.85	1.15	8.27	3.41	2.92	4.76	3.05	7.78	8.02	6.84	4.89	6.77	8.36	1.3	0.7	0.56	14.72	14.08	10.89	2.32	3.69	3.45	7.1
jgi.p|Aspni_NRRL3_1|10223	354	N	no	S-adenosyl-L-methionine dependent methyltransferase	/	NA	NA	NA	NA	0	0	0.64	0.94	0.66	0.76	0.33	0.64	0.6	0.47	0.53	0.4	0.78	0.09	0.58	1.63	1.21	0.4	1.44	1.74	1.6	1.28	1.54	1.54	1.05	0.92	0.51	0.74	0.95	0.54	0.67	0.57	1.91	0.98	0.57	0.62	0.89	0.61	1.87	0.51
jgi.p|Aspni_NRRL3_1|10224	430	N	GT69	alpha-1,3-mannosyltransferase	PF11735:Cryptococcal mannosyltransferase 1	NA	NA	NA	NA	1	2	16.53	18.96	14.82	8.12	7.26	7.43	4.58	2.82	4.52	4.94	4.3	3.52	14.8	15.14	17.32	11.75	17.39	7.98	7.48	8.02	9.89	10.81	5.73	4.78	3.57	3.86	4.86	3.97	10.95	10.19	17.57	9.08	12.11	11.5	10.39	12.44	17.08	12.76
jgi.p|Aspni_NRRL3_1|10225	616	N	no	hypothetical protein	/	NA	NA	NA	NA	0	0	15.93	18.24	17.66	18.49	14.85	17.3	24.82	19.12	21.65	31.33	26.45	29.58	18.08	16.73	9.53	8.03	20.92	49.9	44.24	32.08	41.51	42.78	24.22	24.55	19.5	22.48	23.21	25.43	49.19	45.19	42.5	18.76	17.28	14.71	17.21	15.17	13.55	8.94
jgi.p|Aspni_NRRL3_1|10226	320	N	no	alpha/beta hydrolase fold protein	PF00561:alpha/beta hydrolase fold	NA	NA	NA	NA	0	1	0.17	0.65	0.17	0.18	0.1	0.25	0.15	0.64	0.54	0.27	0.63	0.59	0.2	0.4	0.09	0.09	0.43	0.53	0.14	0.08	0.06	0.45	0	0.23	0.22	0.27	0	0.14	0.86	1.18	1.49	0	0.08	0.08	0.11	0.09	0.2	0.48
jgi.p|Aspni_NRRL3_1|10227	140	N	no	ankyrin repeat domain-containing protein	PF13857:Ankyrin repeats (many copies)	NA	NA	NA	NA	0	0	3.64	4.53	4.04	8.58	6.16	3.21	6.98	12.11	8.54	17.35	11.32	13.95	2.16	3.34	5.62	1.14	6.47	9.96	7.52	4.4	7.17	6.7	8.5	9.26	6.36	5.07	8.95	6.57	10.22	11.13	12.68	5.05	4.33	2.88	5.69	8.92	11.86	8.88
jgi.p|Aspni_NRRL3_1|10228	255	N	no	DSBA-like thioredoxin domain-containing protein	PF01323:DSBA-like thioredoxin domain	NA	NA	NA	NA	0	0	29.29	29.5	29.81	29.1	39.5	24.75	40.92	35.97	37.76	101.88	69.98	95.29	21.13	27.46	26.58	18.58	24.39	44.42	26.68	27.54	28.31	26.86	72.16	57.69	39.59	53.2	65.66	71	10.84	10.03	19.76	63.49	67.04	71.74	60.34	86.07	82.76	98.89
jgi.p|Aspni_NRRL3_1|10229	242	N	no	O-methyltransferase, family 3	PF13578:Methyltransferase domain	NA	NA	NA	NA	0	1	232.42	252.11	238	314.16	310.14	298.67	409.99	461.06	383.26	507.98	582.43	488.29	130.04	172.65	258.98	173.67	299.59	331.71	351.7	343.78	335.91	335.79	273.32	256.61	230.1	238.68	300.87	278.8	582.89	663.43	621.99	156.13	151.41	155.41	168.92	148.23	133.68	195.19
jgi.p|Aspni_NRRL3_1|1023	169	N	no	ribosome biogenesis protein Alb1	PF09135:Alb1	NA	NA	NA	NA	0	0	14.24	15.03	18.99	11.58	16.75	13.19	4.85	5.26	3.8	6.53	6.68	6.55	8.42	12.64	19.97	22.58	9.09	1.92	0.81	1.38	1.81	1.46	3.1	1.81	2.7	5.53	6.75	7.45	2.53	2.83	3.12	14.4	20.02	16.08	3.96	4.14	1.75	5.93
jgi.p|Aspni_NRRL3_1|10230	181	N	no	glutamine amidotransferase	PF00117:Glutamine amidotransferase class-I	NA	NA	NA	NA	0	0	8.71	7.12	5.3	2.95	4.87	3.11	10.29	12.47	12.94	16.36	15.1	13.7	7.59	7.39	6.52	3.65	7.3	3	2.01	2.07	2.28	1.9	1.57	1.3	0.54	1.01	1.68	2.17	5.84	3	7.31	0.68	1.02	1.3	0.23	1.83	0	4.91
jgi.p|Aspni_NRRL3_1|10231	262	N	no	transcriptional regulator PAI 2-type	PF04299:Putative FMN-binding domain	NA	NA	NA	NA	0	0	7.37	11.54	9.07	7.27	7.93	6.37	4.11	5.04	5.5	14.69	7.4	10.88	5.52	5.36	5.29	3.88	8.98	5.34	1.98	2.46	3.04	3.51	3.49	3.06	3.37	3.66	3.16	5.28	5.11	6.45	6.78	0.88	1.83	1.62	1.97	1.55	3.95	28.58
jgi.p|Aspni_NRRL3_1|10232	570	N	no	fungal-specific transcription factor	PF00172:Fungal Zn(2)-Cys(6) binuclear cluster domain	NA	NA	NA	NA	0	0	6.66	7.6	6.39	8.95	7.52	8.21	13.45	15.86	12.85	16.18	14.91	14.58	4.32	2.86	5.19	4.87	6.1	12.76	8.62	9.66	7.34	8.43	1.88	5.62	5.3	4.93	5.12	5.83	8.68	8.28	4.88	5.08	8.06	7.13	5.94	6.48	6.41	29.33
jgi.p|Aspni_NRRL3_1|10233	351	N	no	amidohydrolase	PF04909:Amidohydrolase	NA	NA	NA	NA	0	1	0.05	0	0	0	0.28	0.06	0.06	0	0	0	0.07	0	0	0.16	0	0.05	0.39	0.18	0.11	0.05	0	0.08	0.27	0.04	0.05	0	0.35	0	0	0.09	0.08	0	0	0	0	0	0	0
jgi.p|Aspni_NRRL3_1|10234	252	N	no	serine hydrolase FSH family protein	PF03959:Serine hydrolase (FSH1)	NA	NA	NA	NA	0	1	0.46	0.78	0.58	1.72	3.15	1.3	6.81	11.37	8.18	21.05	16.52	21.98	0.45	1.11	0.27	0.76	1.44	6.08	4.79	2.93	3.54	4.04	5.54	6.56	4.56	4.73	6.63	3.61	16.1	15.92	16.77	1.01	1.38	2.76	1.55	2.16	1.52	0.72
jgi.p|Aspni_NRRL3_1|10235	523	N	no	hypothetical protein	/	NA	NA	NA	NA	0	0	0.17	0.1	0.03	0.43	0.27	0.12	0.12	0.34	0.11	0.11	0.13	0.04	0.1	0.21	0.07	0.22	0.19	0.29	0.44	0.47	0.92	0.43	0.18	0.18	0.07	0.25	0.29	0.25	0.14	0.06	0.11	0.09	0.52	0.06	0.18	0	0	0.13
jgi.p|Aspni_NRRL3_1|10236	128	N	no	peptidyl-prolyl cis-trans isomerase, FKBP-type	PF00254:FKBP-type peptidyl-prolyl cis-trans isomerase	NA	NA	NA	NA	0	0	9.72	11.06	8.69	4.89	10.94	4.3	9.61	8.43	9.64	10.69	14.86	8.16	7.12	13.11	7.83	10.23	20.96	10.62	6.16	5.64	9.15	6.61	9.43	9.1	7.52	8.54	9.56	10.29	13.07	12.97	16.36	11.21	14.84	12.39	8.5	7.6	5.58	8.11
jgi.p|Aspni_NRRL3_1|10237	232	N	no	alpha/beta hydrolase fold protein	PF12697:Alpha/beta hydrolase family	NA	NA	NA	NA	1	0	23.17	29.18	27.82	24.79	35.11	21.69	132.76	104.19	100.73	131.56	101.87	124.75	17.92	22.55	10.4	28.78	27.15	215.96	129.34	138.3	298.62	295.58	90.44	71.65	57.12	83.27	93.9	94.12	117.57	112.55	106.03	93.21	118.15	110.99	182.96	183.54	159.01	105.72
jgi.p|Aspni_NRRL3_1|10238	561	N	AA3_2	auxiliary activity family 3 protein	PF00732:GMC oxidoreductase | PF05199:GMC oxidoreductase	NA	NA	NA	NA	0	1	1.33	1.82	1.64	5.01	3.43	3.05	11.44	8.99	9.39	11.35	12.33	12.72	1.29	1.23	1.25	1.71	1.93	16.99	11.7	11.49	14.64	19.06	15.42	11.9	9.42	11.57	15.74	16.41	7.57	6.17	7.53	9.17	8.51	9.26	10.5	7.3	8.59	3.09
jgi.p|Aspni_NRRL3_1|10239	251	N	no	acyl-CoA N-acyltransferase	PF00583:Acetyltransferase (GNAT) family	NA	NA	NA	NA	0	0	96.42	78.25	92.63	107.17	112.24	92.11	149.77	114.29	124.32	150.83	192.95	163	83.42	108.89	74.77	111.35	118.81	202.62	152.76	131.3	206.88	229.33	147.98	124.5	101.86	177.62	228.58	203.21	126.24	102.04	92.67	125.45	166.69	155.37	83.56	60.96	64.28	108.54
jgi.p|Aspni_NRRL3_1|1024	663	N	no	ubiquitin carboxyl-terminal hydrolase	PF00443:Ubiquitin carboxyl-terminal hydrolase	NA	NA	NA	NA	0	0	9.95	13.59	11.31	16.48	14.74	18.63	17.64	13.44	13.45	14.72	14.8	15.44	11.93	13.03	13.89	11.76	12.35	13.58	13.98	12.86	12.04	9.88	11.82	15.31	15.3	10.73	10.3	12.4	18.83	20.35	15.81	25.04	17.89	18.68	21.72	23.33	24.05	25.85
jgi.p|Aspni_NRRL3_1|10240	528	N	no	amino acid permease	PF13520:Amino acid permease	NA	NA	NA	NA	1	1	32.27	35.95	32.09	57.08	67.89	52.55	23.63	17.64	20.67	34.68	37.49	40.01	15.68	17.1	11.6	15.64	16.25	67.44	43.57	47.8	75.74	81.36	38.1	53.84	40.48	75.49	65.55	80.16	43.16	41.22	32.44	83.62	105.8	104.87	55.75	51.88	47.66	74.84
jgi.p|Aspni_NRRL3_1|10241	302	N	no	hypothetical protein	/	NA	NA	NA	NA	0	1	81.88	80.68	81.72	173.19	185.36	141.49	180.03	176.52	166.14	229.45	322.73	219.57	53.89	90.78	50.62	78.29	123.82	266.15	185.28	178.06	274.56	261.74	247.89	294.65	185.92	328.27	404.61	357.7	372.09	348.55	341.34	175.28	205.8	211.15	154.72	124.89	168.22	127.56
jgi.p|Aspni_NRRL3_1|10242	284	N	no	uncharacterized protein	PF11807:Domain of unknown function (DUF3328)	NA	NA	NA	NA	0	0	1666.58	1630.62	1688.46	1734.85	1993.84	1618.62	915.16	986.46	886.11	1614.4	1896.74	1494.15	1042.07	1387.22	914.81	1032.01	1654.65	1860.45	1459.78	1591.3	2056.16	1924.96	2399.85	2546.33	2179.51	2380.91	2815.01	2542.86	2071.75	1924.94	1480.28	1178.17	1281.35	1263.74	665.29	516.82	489.69	1333.83
jgi.p|Aspni_NRRL3_1|10243	474	N	no	MFS-type tetracycline resistance protein, TetA/multidrug resistance protein	PF07690:Major Facilitator Superfamily	NA	NA	NA	NA	0	0	40.4	43.13	38.06	43.72	44.41	37.39	82.89	58.54	66.31	75.4	84.21	74.67	29.82	38.65	20.99	30.21	46.85	79.68	69.38	66.97	77.9	83.9	57.47	63.46	51.38	72.53	66.14	81.68	196.92	159.53	123.81	27.73	36.97	39.85	43.22	33.99	26.38	40.91
jgi.p|Aspni_NRRL3_1|10244	331	N	no	RmlC-like cupin domain-containing protein	PF07883:Cupin domain	NA	NA	NA	NA	0	0	0	0	0.05	0.26	0.11	0	0.56	0.12	0.1	0.22	0.31	0.15	0.18	0.07	0	0.05	0.05	0.28	0.35	0.09	0.19	0.34	0.33	0.12	0.19	0.1	0.4	0.1	0.19	0.08	0.37	0	0	0	0	0.1	0.11	0
jgi.p|Aspni_NRRL3_1|10245	472	N	no	FAD-binding domain-containing protein	PF01494:FAD binding domain	NA	NA	NA	NA	0	0	0.94	0.72	0.68	1.13	0.41	0.92	2.04	2.2	2.25	2.36	4.23	2.62	0.37	1.4	0.12	0.45	0.7	2.99	3.39	2.3	2.74	3.78	1.97	1.52	1.04	1.65	1.71	1.89	0.56	0.51	0.75	1.79	2.49	1.77	0.87	0.5	0.42	2.17
jgi.p|Aspni_NRRL3_1|10246	720	N	no	fungal-specific transcription factor	PF00172:Fungal Zn(2)-Cys(6) binuclear cluster domain | PF04082:Fungal specific transcription factor domain	NA	NA	NA	NA	1	0	2.03	2.84	2.07	3.93	3.66	4.17	7.7	5.45	6.38	7.43	7.28	8.34	2.57	1.83	1.61	1.93	1.99	11.09	11.43	10.47	7.6	12.13	4.81	6.28	7.97	5.09	4.95	5.04	9.48	7.94	7.57	7.91	8.58	8.02	9.75	11.19	9.15	4.25
jgi.p|Aspni_NRRL3_1|10247	498	N	no	carotenoid oxygenase	PF03055:Retinal pigment epithelial membrane protein	NA	NA	NA	NA	0	0	2.2	3.14	3.13	3.72	3.1	3.06	25.7	24.83	25.35	35.29	29.52	35.66	2.08	3.07	2.4	4.17	4.87	38.97	23.16	23.44	27.71	27.24	21.94	22.42	20.36	14.14	14.3	14.05	25.49	23.45	20.52	17.9	18.72	17.51	25.13	29.68	31.98	15.48
jgi.p|Aspni_NRRL3_1|10248	297	N	no	fumarylacetoacetate hydrolase family protein	PF01557:Fumarylacetoacetate (FAA) hydrolase family	NA	NA	NA	NA	0	0	0.24	0	0.19	0.34	0.22	0.17	0.57	0.24	1.05	0.76	1.2	1.11	0.11	0.6	0.1	0.1	0.48	1.05	0.36	0.57	0.85	1.07	0.94	0.54	0.59	0.5	0.42	0.41	0.13	0.16	0.15	0.37	0.09	0.8	0.38	0	0.79	0.4
jgi.p|Aspni_NRRL3_1|10249	501	N	no	MFS-type transporter	PF07690:Major Facilitator Superfamily	NA	NA	NA	NA	0	1	0.03	0.04	0.24	0.46	0.4	0.35	2.5	2.9	2.9	3.67	3.24	3.27	0.23	0.28	0.06	0.29	0.76	3.75	4.42	2.85	3.1	3.2	1.81	2.37	2.07	2.43	1.97	2.34	4.45	3.82	3.79	0.77	1.5	1.33	3.81	2.99	1.82	0.17
jgi.p|Aspni_NRRL3_1|1025	157	N	no	EF-hand domain-containing protein	/	NA	NA	NA	NA	0	0	118.3	107.91	110.31	76.4	86.1	67.4	50.29	42.78	55.87	55.05	66.71	54.01	74.65	100.75	159.93	164.97	90.87	37.34	33.43	36.62	42.65	35.32	36.74	39.99	39.5	33.94	57.7	35.16	23.37	22.76	41.16	90.77	74.86	65	42.75	29.04	42.4	70.83
jgi.p|Aspni_NRRL3_1|10250	620	Y	no	lysophospholipase	PF01735:Lysophospholipase catalytic domain	NA	NA	NA	NA	1	0	19.39	23.99	26.74	37.57	25.49	30.67	4.76	6.01	5.01	2.99	4.73	4.03	18.36	24.16	11.35	10.65	34.11	9.15	6.99	10.08	8.4	9.35	6.96	10.2	7.03	50.06	58.2	49.91	1.33	1.57	4.64	9.22	8.97	8.02	4.53	3.45	3.24	3.63
jgi.p|Aspni_NRRL3_1|10251	349	N	no	zinc-type alcohol dehydrogenase	PF00107:Zinc-binding dehydrogenase | PF08240:Alcohol dehydrogenase GroES-like domain	NA	NA	NA	NA	0	2	0.64	0.48	0.36	0	0.21	0.16	0.49	0.56	0.28	0.5	0.66	0.53	0.14	0.07	0.37	0.19	0.55	0.94	1.18	0.8	0.87	0.69	1.21	0.32	0.46	0.8	1.18	0.58	0.36	0.15	0.07	0.94	0.26	0.17	0.12	0	0.32	0.04
jgi.p|Aspni_NRRL3_1|10252	86	N	no	hypothetical protein	/	NA	NA	NA	NA	0	2	7.63	3.98	8.27	7.13	8.99	13.96	11.22	12.44	9.59	5.47	3.24	10.32	3.59	8.26	0.84	7.17	4.97	0.5	0.67	2.01	0.56	0.98	8	6.41	8.95	17.65	20.18	6.78	0.27	0	0.64	0	0.39	0	7.58	0	0	0.38
jgi.p|Aspni_NRRL3_1|10253	597	Y	AA3_2	auxiliary activity family 3 protein	PF00732:GMC oxidoreductase | PF05199:GMC oxidoreductase	NA	NA	NA	NA	0	0	0.16	0.16	0.15	0.83	0.35	0.4	0.87	0.84	0.43	0.94	0.79	0.57	0.16	0.12	0.21	0.22	0.34	0.38	0.25	0.51	0.56	0.48	0.18	0.23	0.24	0.32	0.09	0.44	1.62	1.24	0.57	0.27	0.2	0.57	0.82	0.54	0.06	0.29
jgi.p|Aspni_NRRL3_1|10254	349	N	no	fatty acid hydroxylase	PF04116:Fatty acid hydroxylase superfamily	NA	NA	NA	NA	0	0	0.21	0.08	0.2	0.71	0.29	0.54	9.64	7.89	8.53	2.72	3.28	2.03	0.39	0.32	0.42	0.22	0	9.02	10.15	10.37	11.83	9.94	3.16	2.83	2.69	2.01	1.67	2.39	37.89	34.54	44.07	2.24	1.57	1.13	35.81	15.11	15.81	0.42
jgi.p|Aspni_NRRL3_1|10255	343	N	no	ketopantoate reductase	PF02558:Ketopantoate reductase PanE/ApbA | PF08546:Ketopantoate reductase PanE/ApbA C terminal	NA	NA	NA	NA	0	0	3.29	2.79	5	4.91	6.65	2.8	3.58	3.72	3.12	4.97	4.09	5.17	3	2.97	1.81	3.08	3.95	6.22	6.73	5.28	7.11	7.72	5.15	6.22	5.63	7.1	7.79	8.73	10.7	13.04	8.74	6.96	5.49	5.72	7.53	4.3	2.54	2.54
jgi.p|Aspni_NRRL3_1|10256	605	N	no	MFS-type transporter	PF07690:Major Facilitator Superfamily	NA	NA	NA	NA	1	1	155.53	135.94	148.86	137.68	129.4	121.97	85.22	63.1	70.22	56.78	55.95	64.3	199.19	200.14	141.8	189.56	134.76	26.75	25.14	37.87	43.03	39.69	41.89	50.52	46.08	78.47	91.36	84.39	8.11	6.3	9.44	161.1	89.93	97.15	21.93	6.95	6.79	35.23
jgi.p|Aspni_NRRL3_1|10257	650	N	no	poly (ADP-ribose) polymerase	PF00644:Poly(ADP-ribose) polymerase catalytic domain | PF02877:Poly(ADP-ribose) polymerase, regulatory domain | PF05406:WGR domain | PF12738:twin BRCT domain	NA	NA	NA	NA	0	1	6.79	9.28	7.33	4.78	5.58	4.6	22.47	15.16	20.91	35.85	25.74	39.75	14.15	7.5	36.18	34.02	5.79	33.7	26.84	28.22	23.85	22.74	13.39	15.93	13.78	9.69	8.65	8.33	9.44	10.03	12.8	25.24	27.89	26.44	48.95	45.93	53.03	17.25
jgi.p|Aspni_NRRL3_1|10258	531	Y	no	tannase/feruloyl esterase family protein	PF07519:Tannase and feruloyl esterase	NA	NA	NA	NA	0	0	1.52	2.65	2.01	4.25	4.71	4.76	43.03	40.81	44.7	30.69	20.02	32.7	3.16	2.39	1.1	3.59	3.48	50.28	44.05	31.86	42.8	43.58	31.88	30.38	26.63	26.78	19.63	24.67	80.77	71.82	73.85	14.72	20.52	22.33	53.94	65.19	69.82	21.08
jgi.p|Aspni_NRRL3_1|10259	523	N	no	cytochrome P450	PF00067:Cytochrome P450	NA	NA	NA	NA	0	2	11.1	12.2	15.61	30.09	26.73	25.22	95.78	92.63	84.82	48.03	49.21	48.58	14.77	13.82	6.72	10.93	32.41	139.65	134.5	116.88	106.28	159.94	110.12	99.91	99.13	77.47	70.69	73.25	101.5	97.17	94.57	10.8	9.37	12.96	32.78	33.93	32.85	4.36
jgi.p|Aspni_NRRL3_1|1026	585	N	no	PUL domain-containing protein	PF00085:Thioredoxin | PF05903:PPPDE putative peptidase domain | PF08324:PUL domain	NA	NA	NA	NA	0	0	28.38	25.01	24.15	26.11	16.94	26.96	12.78	6.83	9.52	10.8	10.14	11.56	28.1	23.26	38.32	45.67	20.88	15.19	19.35	21.23	18.75	16.2	4.79	6.46	6.39	6.33	5.34	4.72	5.05	3.93	5.82	37.17	19.4	16.8	6.69	6.52	8.12	32.85
jgi.p|Aspni_NRRL3_1|10260	424	N	no	protein kinase	PF00069:Protein kinase domain	NA	NA	NA	NA	0	0	1.37	1.12	0.77	0.7	1.29	0.42	0.81	0.75	0.97	1.63	1.65	1.16	1.5	2.11	0.66	1.02	2.76	1.69	1.16	0.95	1.51	1.57	1.27	1.12	1.2	0.67	0.8	0.92	2.18	1.52	2.01	2.03	2.34	2.24	1.61	1.41	0.83	1.96
jgi.p|Aspni_NRRL3_1|10261	495	N	no	MFS-type transporter	PF07690:Major Facilitator Superfamily	NA	NA	NA	NA	0	0	22.35	22.49	19.74	15.72	12.52	16.14	24.76	14.67	19.95	9.63	15.96	9.75	35.13	37.02	51.77	27.19	41.57	20.42	16.91	17.4	20.47	26.23	10.36	8.24	8.88	17.58	17.11	21.51	16.31	15.52	16.98	36.09	45.35	41.87	18.67	12.71	9.48	10.25
jgi.p|Aspni_NRRL3_1|10262	355	N	no	hypothetical protein	/	NA	NA	NA	NA	0	0	13.5	12.46	13.27	10.28	9.16	10.12	9.83	6.63	9.42	5.7	7.14	4.15	18.32	20.3	35.31	22.3	27.04	5.66	4.24	3.95	4.93	7.63	2.2	1.8	1.91	5.55	6.55	10.05	3.91	3.66	3.55	11.14	13.76	13.08	4.01	3.39	2.33	2.48
jgi.p|Aspni_NRRL3_1|10263	406	N	no	FAD-binding domain-containing protein	PF01494:FAD binding domain	NA	NA	NA	NA	0	1	40.06	37.07	36.6	15.33	22.6	16.47	28.9	19.38	22.97	15.61	20.86	15.17	56.21	74.21	100.05	44.54	100.73	45.16	32.36	38.14	63.16	59.97	28.97	26.41	28.54	30.2	34.21	34.48	34.37	35.67	34.9	70.34	86.28	81.16	37.07	21.8	23.1	18.41
jgi.p|Aspni_NRRL3_1|10264	98	N	no	hypothetical protein	/	NA	NA	NA	NA	1	0	8.86	6.36	5.58	3.75	8.46	2.83	17.39	12.48	13.27	8.02	7.28	9.97	7.56	14.74	10.19	8.88	13.78	2.41	1.69	1.67	3.47	2.6	9.82	4.81	6.77	5.45	12.99	5.3	4.88	1.69	6.87	5.5	7.1	3.92	10.12	2.35	2.98	1.84
jgi.p|Aspni_NRRL3_1|10265	421	N	no	glucose receptor	PF11710:G protein-coupled glucose receptor regulating Gpa2 | PF11970:G protein-coupled glucose receptor regulating Gpa2 C-term	NA	NA	NA	NA	0	0	2.54	2.39	2.64	1.73	1.62	2.5	4.96	2.53	2.63	2.52	1.06	2.57	5.89	5.41	1.89	5.87	4.07	6.37	3.78	8.44	7.24	6.87	2.21	2.06	2.89	1.58	0.48	0.64	1.86	2.39	2.5	1.55	2.01	1.62	9.43	2.74	1.96	1.52
jgi.p|Aspni_NRRL3_1|10266	269	N	no	transcriptional regulator PAI 2-type	PF04299:Putative FMN-binding domain	NA	NA	NA	NA	0	0	0.86	0.3	0.78	1.84	2.01	1.86	2.99	3.84	5.08	4.56	3.39	4.23	1.16	0.41	0.95	0.49	2.19	6.01	6.29	4.59	4.13	6.31	5.04	3.1	3.62	4.32	3.65	4.01	7.25	4.83	8.66	1.19	3.31	4.98	5.24	5.75	8.93	0.86
jgi.p|Aspni_NRRL3_1|10267	456	Y	no	aspartic peptidase, extracellular	PF00026:Eukaryotic aspartyl protease	NA	NA	NA	NA	0	0	306.26	325.17	306.37	187.97	198.06	216.74	268.32	230.09	278.75	114.96	122.01	113.73	271.25	262.49	196.12	322.2	237.28	181.33	193	226.16	209.53	185.21	107.64	111.73	80.15	146.31	158.72	143.68	129.93	149.7	204.56	302.51	315.19	305	175.03	168.43	318.83	448.51
jgi.p|Aspni_NRRL3_1|10268	282	N	no	hypothetical protein	/	NA	NA	NA	NA	1	0	1.22	0.26	0.8	1.05	0.78	0.54	3.79	1.43	1.93	1.64	1.29	1.21	0.88	1.08	1.19	0.92	0.83	1.26	0.94	1.81	1.97	1.48	2.26	1.16	0.82	0.6	0.7	0.86	2.91	1.77	3.62	2.09	0.89	2.02	1.07	1.08	1.08	0.97
jgi.p|Aspni_NRRL3_1|10269	552	Y	no	histidine phosphatase, clade 2	PF00328:Histidine phosphatase superfamily (branch 2)	NA	NA	NA	NA	0	2	0.09	0.18	0.15	0.25	0.07	0.25	0.57	0.11	0.34	0.09	0.59	0.53	0.05	0	0	0.35	0.23	0.47	0.19	0.47	0.33	0.19	0.16	0.23	0.03	0	0	0.03	0.04	0	0.14	0.08	0.35	0.22	0.32	0.12	0.07	0.17
jgi.p|Aspni_NRRL3_1|1027	NA	NA	no	NA	NA	NA	NA	NA	NA	0	0	1.33	1.23	1.62	0.46	2.41	1.36	1.57	2.05	2.92	1.81	2.17	2.42	0.63	0.26	0.34	1.75	1.82	6.01	2.15	3.07	1.79	1.58	0.29	1.87	1.84	0.69	0.57	0.7	1.09	1.68	0.26	0	0	0.61	1.75	2.05	0.77	0.31
jgi.p|Aspni_NRRL3_1|10270	484	N	no	luciferase-like monooxygenase	PF00296:Luciferase-like monooxygenase	NA	NA	NA	NA	0	0	7.17	7.44	5.76	2.77	1.91	2.13	0.7	0.83	0.61	0.92	0.54	0.77	1.14	2.63	0.96	0.53	1.29	0.85	1.4	1.29	1.27	1.87	0.31	0.25	0.71	0.61	0.3	0.31	9.54	8.86	9.15	1.51	1.24	2.1	0.54	0.12	0.07	0.14
jgi.p|Aspni_NRRL3_1|10271	677	N	no	sodium/solute symporter	PF00474:Sodium:solute symporter family	NA	NA	NA	NA	0	0	0.48	0.31	0.25	0.03	0.02	0	0	0.08	0.04	0.03	0.03	0	0.13	0.06	0	0.07	0	0.05	0.07	0.14	0	0.05	0	0	0.02	0	0.07	0	0.03	0	0.03	0.16	0.04	0	0	0	0	0
jgi.p|Aspni_NRRL3_1|10272	492	N	no	hypothetical protein	/	NA	NA	NA	NA	0	0	0.03	0.05	0.16	0	0.33	0.12	0.27	0.32	0.2	0.05	0.26	0.24	0.25	0.05	0.07	0.07	0.36	0.52	0.5	0.45	0.36	0.34	0	0.23	0.23	0.14	0.11	0.28	0.65	0.17	0.41	0.42	0.31	0.42	0.52	1.08	0.38	0.76
jgi.p|Aspni_NRRL3_1|10273	1238	N	no	ABC transporter	PF00005:ABC transporter | PF00664:ABC transporter transmembrane region	NA	NA	NA	NA	0	2	0.12	0.05	0.06	0	0.05	0.1	0.56	0.47	0.4	0.13	0.24	0.19	0.15	0.11	0.14	0.06	0.06	0.72	0.55	0.48	0.42	0.59	0.18	0.16	0.27	0.25	0.14	0.07	0.21	0.24	0.13	0	0.16	0.21	0.31	0.24	0.43	0.35
jgi.p|Aspni_NRRL3_1|10274	533	N	no	homeobox transcription factor	PF05920:Homeobox KN domain	NA	NA	NA	NA	0	0	4.47	4.74	5.12	7.9	8.9	6.55	18.35	15.72	15.13	9.28	10.81	9.46	6.05	6.83	7.88	7.43	7.7	14.66	9.94	12.59	11.57	11.14	5.16	6.99	6.58	6.72	7.04	6.62	20.33	17.14	17.47	26.13	16.14	13.28	9.18	9.9	9.81	14.11
jgi.p|Aspni_NRRL3_1|10275	449	N	no	MFS-type transporter	PF07690:Major Facilitator Superfamily	NA	NA	NA	NA	0	0	1.85	2.06	2.82	1.48	2.71	1.54	3.2	2.94	3.06	2.06	2.05	2.42	2.32	3.02	3.49	3.49	5.78	4.55	2.57	3.09	5.25	1.92	1.07	1.63	1.15	2.28	2.08	1.66	9.24	8.61	8.24	6.31	6.34	5.35	2.43	3.16	2.64	8.66
jgi.p|Aspni_NRRL3_1|10276	451	Y	GH76	mannan endo-1,6-alpha-mannosidase	PF03663:Glycosyl hydrolase family 76	NA	NA	NA	NA	0	0	0	0	0	0	0.04	0.04	0	0	0	0	0.05	0.04	0	0	0	0	0	0	0	0	0	0.03	0.13	0.06	0	0	0.06	0.04	0.14	0	0	0	0	0.07	0	0.22	0	0.07
jgi.p|Aspni_NRRL3_1|10277	489	N	no	F-box domain-containing protein	/	NA	NA	NA	NA	0	0	35.6	33.37	36.48	34.74	33.25	31.28	17.1	16.67	17.97	25.55	24.41	24.78	28.91	33.3	27.41	23.73	37.5	17.09	14.42	12.46	17.04	14.81	13.91	16.1	13.85	12.95	14.15	12.9	13.63	10.99	12.35	17.79	17.12	19.67	17.09	15.45	14.59	8.27
jgi.p|Aspni_NRRL3_1|10278	130	N	no	cytochrome P450	PF00067:Cytochrome P450	NA	NA	NA	NA	0	0	0	0	0.12	0	0	0.14	0	0	0.12	0	0	0	0.18	0	0	0	0	0.29	0	0.23	0.16	0	0	0	0	0	0	0	0	0	0	0	0	0	0	0	0	0
jgi.p|Aspni_NRRL3_1|10279	203	N	no	short-chain dehydrogenase/reductase	PF00106:short chain dehydrogenase	NA	NA	NA	NA	0	0	0	0	0	0	0.08	0	0	0	0	0	0.09	0	0	0	0	0	0.08	0	0	0	0	0	0	0	0	0	0	0	0	0	0	0	0	0	0	0	0	0
jgi.p|Aspni_NRRL3_1|1028	209	N	no	hypothetical protein	/	NA	NA	NA	NA	0	0	8.38	7.99	8.77	41.49	23.11	46.06	6.36	4.42	4.15	7.2	6.7	10.51	5.04	3.16	4.88	7.29	5.53	4.02	7.72	8.06	5.54	5.21	9.95	16.16	31.22	27.76	15.4	20.65	8.2	9.23	3.85	40.14	30.57	38.13	9.42	10.21	3.76	8.42
jgi.p|Aspni_NRRL3_1|10280	415	N	no	pyridine nucleotide-disulfide oxidoreductase	PF13738:Pyridine nucleotide-disulphide oxidoreductase	NA	NA	NA	NA	0	1	0.03	0	0	0	0	0	0	0	0	0	0	0	0	0	0	0	0	0	0	0	0	0	0	0	0	0	0	0	0	0	0	0	0	0	0	0	0	0
jgi.p|Aspni_NRRL3_1|10281	517	Y	no	cytochrome P450	PF00067:Cytochrome P450	NA	NA	NA	NA	0	0	0.9	1.08	0.78	1.05	1.47	1.54	0.57	0.94	0.54	1.95	0.54	1.41	0.55	0.64	0.21	0.91	0.49	1	1.6	1.15	0.51	1.34	2.44	1.11	1.15	2.57	2.91	3.16	4.24	3.92	2.96	0.53	0.2	0.25	1	0.86	0.8	0
jgi.p|Aspni_NRRL3_1|10282	379	N	no	Mg2+ transporter protein, CorA-like	PF01544:CorA-like Mg2+ transporter protein	NA	NA	NA	NA	0	2	23.5	21.1	19.98	18.05	17.96	19.75	10.54	7.81	8.79	12.08	14.24	10.65	16.23	15.88	19.92	12.8	17.27	11.55	11.77	8.98	8.26	10.12	13.73	12.36	11.54	15.13	20.4	14.6	15.21	14.52	18.93	33.62	31.09	32.19	13.36	10.76	12	20.26
jgi.p|Aspni_NRRL3_1|10283	258	N	no	hypothetical protein	/	NA	NA	NA	NA	0	0	0.3	0.53	0.23	0.17	0.4	0.14	0.57	0.37	0.12	0.38	0.31	0.44	0.45	1.48	0.98	0.13	0.53	0.36	0.65	0.35	0.49	0.43	0.74	0.62	0.55	0.31	0.31	0.19	0.55	0.91	0.75	0.15	0.34	0	0.32	0.5	0	0.17
jgi.p|Aspni_NRRL3_1|10284	373	N	no	oxidoreductase	PF01408:Oxidoreductase family, NAD-binding Rossmann fold | PF02894:Oxidoreductase family, C-terminal alpha/beta domain	NA	NA	NA	NA	0	0	11.76	10.82	11.49	12.48	15.45	14.83	3.91	2.6	2.87	13.78	14.99	16.55	2.9	3.47	9.1	4.25	9.36	9.77	4.9	5.46	8.16	4.52	7.78	6.84	9.44	6.33	4.69	6.86	4.61	3.08	4.02	10.1	15.24	11.76	4.66	3.26	4	61.13
jgi.p|Aspni_NRRL3_1|10285	394	N	no	hypothetical protein	/	NA	NA	NA	NA	0	2	0.15	0.06	0	0	0	0	0	0.09	0	0.06	0	0	0	0	0	0.16	0	0.09	0.04	0	0.1	0.09	0	0.03	0	0.12	0.07	0	0	0.06	0	0.1	0	0	0.1	0	0	0.04
jgi.p|Aspni_NRRL3_1|10286	469	N	no	transferase	PF02458:Transferase family	NA	NA	NA	NA	0	2	0	0	0	0	0	0	0	0	0	0	0	0	0	0	0	0	0	0	0.04	0.04	0	0	0	0.03	0	0.08	0	0	0	0	0	0	0	0	0	0	0	0
jgi.p|Aspni_NRRL3_1|10287	934	N	no	hypothetical protein	/	NA	NA	NA	NA	0	1	0.36	0.24	0.46	0.42	0.3	0.55	0.38	0.22	0.19	0.62	0.4	0.32	0.19	0.5	0.33	0.44	0.34	0.87	0.52	0.7	0.66	0.73	0.38	0.36	0.6	0.15	0.03	0.17	0.93	0.67	0.53	0.23	0.45	0.43	0.52	0.45	0.29	0.15
jgi.p|Aspni_NRRL3_1|10288	367	N	no	hypothetical protein	/	NA	NA	NA	NA	0	2	0.6	0.77	0.85	0.11	0.44	0.6	0.42	0.39	0.57	0.62	0.78	0.37	0.66	0.8	0.65	0.5	0.61	1	1.32	2.01	1.61	0.69	1.19	1.61	0.96	1.06	1.02	0.46	0.37	0.2	1.11	0.61	0.15	0.44	2.5	1.06	2.02	0.18
jgi.p|Aspni_NRRL3_1|10289	220	N	no	carbonic anhydrase	PF00484:Carbonic anhydrase	NA	NA	NA	NA	0	0	11.88	10.61	10.96	0.1	0.41	0.69	4.88	0.36	0.3	1.04	1.16	0.31	20.35	18.07	26.77	21.13	8.25	2.49	3.25	1.22	2.89	3.79	0	0.13	0.07	0	0	0.08	0.29	0.25	0.34	0	0	0	0.77	0	0	0.2
jgi.p|Aspni_NRRL3_1|1029	249	N	no	short-chain dehydrogenase/reductase	PF00106:short chain dehydrogenase	NA	NA	NA	NA	0	0	0.27	0.4	0.46	0.56	0.38	0.4	0.4	0.33	0.21	2.01	1.06	1.41	0.1	0.1	0.69	0.07	0.15	0.25	0.29	0.33	0.27	0.11	1.08	1.17	0.27	0.98	1.98	1.15	0.27	0.69	0.95	4.7	5.32	3.72	0.71	0.14	0.79	17.48
jgi.p|Aspni_NRRL3_1|10290	643	N	no	carnitine acetyltransferase	PF00755:Choline/Carnitine o-acyltransferase	NA	NA	NA	NA	0	2	155.16	168.69	144.48	128.37	125.99	151.39	124.79	123.37	119.46	95.22	113.89	96.98	125.03	113.7	139.34	68.05	193.19	161.72	209.92	246.14	155.88	160.97	348.89	282.51	318.33	126.33	162.58	136.98	124.34	126.62	183.86	9.78	11.81	12.45	96.56	104.65	108.47	21.39
jgi.p|Aspni_NRRL3_1|10291	371	N	no	protein kinase	PF00069:Protein kinase domain	NA	NA	NA	NA	0	0	5.2	6.67	6.05	4.79	5.48	4.86	10.15	10.16	10.2	5.58	9.78	6.95	3.37	5.05	7.44	2.02	11.71	7.33	5.39	8.71	6.61	6.79	38.66	24.57	21.2	8.06	12.52	10.23	8.43	6.28	16.92	0.47	0.92	0.81	4.84	4.4	6.06	0.51
jgi.p|Aspni_NRRL3_1|10292	641	N	no	mediator of RNA polymerase II transcription subunit 17	PF10156:Subunit 17 of Mediator complex	NA	NA	NA	NA	0	1	3.43	4.3	3.45	2.66	2.77	2.15	3.93	2.79	2.45	3.7	3.2	3.13	4.72	3.9	5	3.25	3.93	5.72	5.81	4.95	4.69	4.75	2.56	2.59	3.54	2.34	3.57	2.99	6.93	6.18	6.71	5.82	7.66	7.23	7.33	6.68	6.29	12.39
jgi.p|Aspni_NRRL3_1|10293	179	N	no	zinc-binding domain-containing protein	PF13695:Zinc-binding domain	NA	NA	NA	NA	0	1	0.8	0.44	1.75	2.48	4.01	1.28	2.59	4.54	4.02	5.6	3.91	5.2	1.06	0.31	0.41	0.32	0.66	0.36	0.32	0.19	0.81	0.32	2.64	2.07	1.01	1.64	5.82	3.8	9.7	7.41	4.02	0	0	0	0	0	0.46	0
jgi.p|Aspni_NRRL3_1|10294	538	N	no	oleate hydratase	PF06100:MCRA family	NA	NA	NA	NA	0	1	0.42	0.48	0.47	0.04	0	0.23	0.5	0.08	0.27	0	0.17	0.27	2.86	2.89	1.12	1.43	1.24	0.27	0.73	0.69	0.13	0.69	0.11	0	0.16	0.17	0.06	0.07	0.13	0.05	0	0.08	0.31	0.06	0.68	0.2	0	0
jgi.p|Aspni_NRRL3_1|10295	477	N	no	FAD-binding domain-containing protein	PF01565:FAD binding domain | PF08031:Berberine and berberine like	NA	NA	NA	NA	0	1	0.59	0.31	0.44	0.14	0.16	0.16	1.77	0.6	0.68	0.54	0.36	0.62	1.11	1.66	0.43	0.95	0.8	0.38	0.56	0.2	0.42	0.36	0.37	0.33	0.56	0.22	0.48	0.07	0.5	0.88	0.7	0.63	0.53	0.51	1.28	1.29	1.05	0.22
jgi.p|Aspni_NRRL3_1|10296	664	N	GT4	glycosyltransferase family 4 protein	/	NA	NA	NA	NA	0	0	1.31	1.7	1.28	0	0.19	0.61	0.62	0.09	0.22	0.3	0.34	0.27	8.49	8.73	2.14	3.22	2.8	0.63	0.75	0.4	0.74	0.66	0.04	0	0.12	0.05	0.04	0	0.09	0.12	0.41	0	0	0.09	0.25	0.1	0	0
jgi.p|Aspni_NRRL3_1|10297	783	N	no	6-phosphofructokinase PfkA	PF00365:Phosphofructokinase	sugar_metabolism	Glycolysis	pfkA	/	1	1	398.53	400.59	385.27	126.78	125.42	152.07	46.64	27.67	29.19	54.2	48.84	62.44	523.03	448.79	589.42	292.49	336.54	68.23	96.35	71.1	64.29	87.09	38.75	39.99	39.91	31.84	39.03	32.16	25.2	28.44	34.5	15.65	16.66	16.52	22.11	16.72	9.3	177.27
jgi.p|Aspni_NRRL3_1|10298	429	N	no	pyridine nucleotide-disulfide oxidoreductase	PF07992:Pyridine nucleotide-disulphide oxidoreductase	NA	NA	NA	NA	0	0	10.98	10.83	13.75	12.99	8.4	9.59	14.16	12.94	16.08	12.83	19.15	14.53	29.31	31.51	14.3	29.1	36.14	14.94	14.77	12.75	18.93	14.83	12.36	12.4	11.21	8.39	8.17	7.3	15.04	17.62	23.38	16.28	17.8	20.91	20.49	21.84	20.41	22.47
jgi.p|Aspni_NRRL3_1|10299	411	N	no	IMP-specific 5-nucleotidase	PF06437:IMP-specific 5-nucleotidase	NA	NA	NA	NA	0	0	132.03	140.79	135.58	106.25	127.68	107.83	165.86	177.39	173	204.23	167.76	218.69	99.24	110.92	138.8	80.74	164.74	303.2	237.03	227.01	304.89	275.6	238.91	237.08	219.87	130.31	136.68	123.73	132.98	139.55	159.38	70.08	74.09	75.42	150.87	156.21	144.66	92.97
jgi.p|Aspni_NRRL3_1|103	396	N	no	organic solute transporter Ostalpha	PF03619:Organic solute transporter Ostalpha	NA	NA	NA	NA	0	0	0.04	0.05	0.07	0	0	0.08	0.04	0	0.04	0.06	0.05	0	0	0	0	0	0	0.04	0	0	0	0.03	0	0.06	0.07	0	0.25	0.11	0	0	0	0	0	0	0	0	0	0.03
jgi.p|Aspni_NRRL3_1|1030	NA	NA	no	cysteine-tRNA ligase, cytosolic and mitochondrial	PF01406:tRNA synthetases class I (C) catalytic domain	NA	NA	NA	NA	0	0	23.34	25.93	27.07	39.59	34.33	46.78	23.34	17.85	20.48	35.9	37.02	33.76	25.38	19.59	33.34	28.07	22.84	31.37	25.71	27.55	20.07	18.98	17.47	18.65	22.44	16.93	19.92	19.66	23.82	23.45	21.45	39.06	37.65	35.32	22.12	19.96	21.19	56.89
jgi.p|Aspni_NRRL3_1|10300	553	N	no	MFS-type sugar/inositol transporter	PF00083:Sugar (and other) transporter	sugar_transporter	uronic, quinic acid STs	/	/	0	0	0.48	1.72	2.18	19.03	22.02	12.69	117.17	141.96	124.49	155.07	230.53	199.31	1.53	1.88	1.7	3.13	4.95	561.92	660.28	709.34	550.81	380.08	602	655.96	657.28	209.9	183.23	172.52	610.83	710.08	1033.5	12.28	15.18	17.66	643.48	663.04	635.39	0.85
jgi.p|Aspni_NRRL3_1|10301	572	N	no	MFS-type transporter	PF07690:Major Facilitator Superfamily	NA	NA	NA	NA	0	0	0.95	0.85	0.73	0.6	0.74	0.6	5.67	4.88	5.37	4.12	3.72	4.4	1.17	1.33	0.82	1.09	0.82	5.33	4.73	4.86	4.61	4.36	6.28	5.28	4	2.16	2.07	2.1	6.61	4.9	9.62	0.52	0.49	0.32	6.48	4.61	3.86	0.26
jgi.p|Aspni_NRRL3_1|10302	624	N	no	uncharacterized protein	PF11374:Protein of unknown function (DUF3176)	NA	NA	NA	NA	0	1	0.44	0.49	0.05	0	0.03	0.09	0.15	0.03	0	0.16	0.1	0.32	0.14	0.04	0	0.11	0.03	0.09	0.14	0.1	0.03	0.04	0	0.09	0.13	0.08	0	0.03	0.07	0	0.04	0.07	0	0.09	0.13	0.05	0.24	0
jgi.p|Aspni_NRRL3_1|10303	328	N	no	arylacetonitrilase NitAn2	PF00795:Carbon-nitrogen hydrolase	NA	NA	NA	NA	0	1	66.27	67.11	66.22	36.66	54.72	32.5	38.19	40.06	41.59	61.85	54.66	63.76	35.59	51.11	34.16	32.04	47.64	50.44	39.48	30.91	41.97	46.88	45.89	46.7	46.25	59.9	62.4	56.39	66.66	70.69	57.31	35.32	34.64	40.18	42.22	38.3	37.49	62.71
jgi.p|Aspni_NRRL3_1|10304	331	N	no	short-chain dehydrogenase/reductase	PF00106:short chain dehydrogenase	NA	NA	NA	NA	0	1	7.37	7.84	8.95	7.64	9.37	7.91	11.11	7.87	8.96	18.07	18.5	18.69	4.84	6.05	4.94	6.58	8.13	11.15	9.28	9.1	9.03	8.82	21.7	23.01	19.47	12.14	12.89	16.02	10.83	10.15	12.41	17.79	18.45	18.08	20.87	17.07	20.78	24.04
jgi.p|Aspni_NRRL3_1|10305	500	N	no	MFS-type sugar/inositol transporter	PF00083:Sugar (and other) transporter	sugar_transporter	unknown STs	/	/	1	1	0.25	0.05	0.06	2.08	2.31	1.94	0.19	0.27	0.45	0.39	0.29	0.29	0.05	0	0.06	0.16	0.1	0.23	0.07	0.06	0.21	0.22	1.05	1.46	0.79	2.61	3.28	3.32	0	0	0.19	0.64	1.56	1.83	0.08	0.64	0.07	1.04
jgi.p|Aspni_NRRL3_1|10306	599	N	no	fungal-specific transcription factor	PF00172:Fungal Zn(2)-Cys(6) binuclear cluster domain | PF11951:Fungal specific transcription factor domain	NA	NA	NA	NA	0	0	2.58	1.85	2.54	2.26	1.97	2.26	1.72	1.38	1.08	1.79	1.8	1.7	1.19	0.79	1.51	1.83	0.98	0.95	0.44	0.74	1.38	0.91	1.03	0.88	0.87	1.52	0.79	1.59	2.15	1.68	1.98	1.7	2.93	2.28	2.07	0.68	0.47	2.16
jgi.p|Aspni_NRRL3_1|10307	456	N	no	flavohemoglobin	PF00042:Globin | PF00175:Oxidoreductase NAD-binding domain | PF00970:Oxidoreductase FAD-binding domain	NA	NA	NA	NA	0	1	847.78	813.5	764.93	334.5	316.22	409.78	87.22	34.9	34.55	58.33	96.76	64.22	710.92	883.85	1265.55	923.16	713.56	57.68	84.74	65.24	107.16	96.19	5.26	8.85	21.88	35.51	23.52	14.36	2.27	2.32	2.5	3.83	16	5.24	21.14	4.85	0.46	6.87
jgi.p|Aspni_NRRL3_1|10308	91	N	no	hypothetical protein	/	NA	NA	NA	NA	0	3	145.4	143.27	134.92	51.67	66.55	76.89	64.99	40.36	41.95	25.46	44.36	21.25	119.64	247.08	142.37	126.48	334.96	56.22	50.54	51.42	80.59	68.93	25.32	17.47	29.81	49.29	56.56	40.98	19.09	24.52	22.78	0.42	4.06	1.79	41.55	13.78	3.4	1.5
jgi.p|Aspni_NRRL3_1|10309	184	N	no	protein kinase	PF00069:Protein kinase domain	NA	NA	NA	NA	0	0	0	0	0	0	0	0	0	0	0	0	0	0	0	0	0	0	0	0	0	0.09	0	0	0	0	0	0	0	0	0	0	0	0	0	0	0	0	0	0
jgi.p|Aspni_NRRL3_1|1031	398	N	no	F-box domain-containing protein	/	NA	NA	NA	NA	0	0	2.07	1.29	1.05	1.77	1.99	2.27	12.03	10.49	11.28	18.27	10.76	15.66	1.16	1.08	1.18	0.78	2.04	11.67	6.14	6.16	4.8	4.98	6.42	5.18	3.68	3.07	2.27	2.37	6.86	6.15	7.19	1.7	2.37	2.65	3.37	3.07	3.93	2.86
jgi.p|Aspni_NRRL3_1|10310	196	N	no	ankyrin repeat domain-containing protein	/	NA	NA	NA	NA	0	0	1.4	2.55	3.05	1.73	1.05	3.19	5.63	0.58	0.97	0.49	0.1	0.89	6.37	13.1	5.09	5.26	7.95	2.73	1.76	1.14	3.58	3.09	0.28	0.27	1.1	1.45	0.94	0.58	0.41	0.53	0.12	0	0	0	0.41	0	0.36	0.07
jgi.p|Aspni_NRRL3_1|10311	525	N	no	MFS-type transporter	PF07690:Major Facilitator Superfamily	NA	NA	NA	NA	0	1	0	0	0	0.18	0	0.04	0.38	0.08	0.49	0.1	0.54	0.2	0.02	0.2	0.13	0.2	0	0.27	0.21	0.03	0	0.15	0	0	0.03	0.03	0	0.03	0	0	0.05	0	0	0	0	0	0	0
jgi.p|Aspni_NRRL3_1|10312	706	N	no	fungal-specific transcription factor	PF00172:Fungal Zn(2)-Cys(6) binuclear cluster domain | PF04082:Fungal specific transcription factor domain	NA	NA	NA	NA	1	2	8.56	7.56	8.02	5.26	5.67	6.51	7	6.58	5.64	6.73	7.75	5.96	9.34	10.12	9.5	9.79	6.22	6.78	6.3	6.82	6.53	5.76	4.72	4.7	5.61	4.76	3.68	4.5	6	7.05	7.16	9.35	8.91	6.33	9.2	10.07	11.12	7.58
jgi.p|Aspni_NRRL3_1|10313	1147	N	no	histidine kinase	PF00072:Response regulator receiver domain | PF00512:His Kinase A (phospho-acceptor) domain | PF02518:Histidine kinase-, DNA gyrase B-, and HSP90-like ATPase	NA	NA	NA	NA	0	0	13.59	12.17	12.64	15.81	13.05	18.19	40.18	30.77	35.94	19.77	23.25	21.46	20.96	17.42	12.92	20.8	14.72	35.62	41.1	43.34	37.22	41.63	19.76	15.27	18.35	12.23	11.93	12.3	54.18	42.24	48.1	26.09	24.9	25.91	56.76	60.02	60.89	13.62
jgi.p|Aspni_NRRL3_1|10314	1128	N	no	uncharacterized protein	PF12396:Protein of unknown function (DUF3659)	NA	NA	NA	NA	0	0	11.7	8.39	10.69	8.28	7.11	9.63	18.57	10.04	9.97	6.04	3.6	7.1	16.28	8.69	1.82	9.55	5.08	1.81	2.97	6.67	3.97	3.66	9.97	5.9	15.42	8.82	9.44	5.13	1.24	0.93	1.07	1.09	2.52	1.09	19.99	3.87	1.6	1.57
jgi.p|Aspni_NRRL3_1|10315	1234	N	no	ankyrin repeat domain-containing protein	PF12796:Ankyrin repeats (3 copies) | PF13637:Ankyrin repeats (many copies)	NA	NA	NA	NA	0	0	0.51	0.64	0.52	0.9	0.86	1.05	2.09	2.32	2.65	2.96	2.21	2.59	1.78	1.33	0.16	0.51	1.29	0.76	0.87	0.75	1.06	1.47	0.58	0.72	0.88	0.5	0.34	0.54	2.89	2.01	2.94	0.2	0.38	0.26	0.55	0.38	0.39	0.25
jgi.p|Aspni_NRRL3_1|10316	181	N	no	hypothetical protein	/	NA	NA	NA	NA	0	2	11.81	6.63	9.27	9.4	9.6	11.89	39.96	35.88	35.84	25.12	24.67	23.86	10.68	11.85	4.74	9.8	16.47	12.07	12.89	18.88	18.95	14.43	23.81	19.23	23.38	25.91	22.26	17.63	16.81	15.25	29.83	5.05	4.45	6.05	56.12	26.53	21.35	2.22
jgi.p|Aspni_NRRL3_1|10317	509	Y	no	aryl sulfotransferase	PF14269:Arylsulfotransferase (ASST)	NA	NA	NA	NA	0	0	1.66	0.91	1.62	0.94	0.34	0.71	1.12	0.42	0.98	0.79	0.18	0.46	1.72	1.99	1.52	2.29	0.59	0.41	0.66	1.65	1.01	0.99	0.96	0.32	0.55	0.28	0	0.47	0.98	0.11	0.53	1.13	0.58	0.81	0.89	0.14	0.55	0.12
jgi.p|Aspni_NRRL3_1|10318	813	N	no	phospholipid/glycerol acyltransferase	PF01553:Acyltransferase	NA	NA	NA	NA	0	1	14.24	16.23	14.16	12.2	11.93	11.68	45.67	37.89	44.76	36.46	24.48	40.53	20.18	18.78	21.32	16.88	19.25	59.47	61.23	66.56	62.54	61.12	34.75	35.22	34	24.88	24.86	23.96	47.64	47.54	46.74	21.44	27.97	26.57	68.56	66.15	64.49	19.34
jgi.p|Aspni_NRRL3_1|10319	364	N	no	pantoate--beta-alanine ligase	PF02569:Pantoate-beta-alanine ligase	NA	NA	NA	NA	0	1	14.7	14.65	12.23	14.29	15.56	12.69	11.73	11.15	12.36	13.78	12.31	12.62	15.55	14.93	23.11	12.18	12.87	8.94	7.49	8.15	7.8	8.68	12.68	10.18	11.81	12.11	14.84	13.41	16.75	11.68	16.81	17.99	15.5	15.56	15.42	11.16	14.77	21.32
jgi.p|Aspni_NRRL3_1|1032	316	N	no	hypothetical protein	/	NA	NA	NA	NA	0	0	16.55	19.54	18.94	5.37	4	9.77	3.4	0.87	0.68	1.73	1.85	2.05	65.57	18.97	20.58	32.95	7.8	5.84	11.13	8.39	6.13	12.1	0	0.22	1.07	0.42	0.09	0.32	0.4	0.51	0.16	0.13	0.48	0.09	0.13	0.94	0	0.19
jgi.p|Aspni_NRRL3_1|10320	771	N	no	ATP-dependent RNA helicase Dbp7	PF00270:DEAD/DEAH box helicase | PF00271:Helicase conserved C-terminal domain | PF13959:Domain of unknown function (DUF4217)	NA	NA	NA	NA	0	0	1.93	2.62	2.43	4.28	3.27	4.72	2.5	2.58	2.45	2.39	2.58	2.64	2.46	1.83	2.61	5.07	2.01	0.59	0.75	0.75	0.56	0.94	3.48	2.39	3.57	2.95	3.75	3.72	2.54	1.92	1.77	9.72	8.05	8.29	0.73	1.63	1.78	2.59
jgi.p|Aspni_NRRL3_1|10321	440	N	no	ASTRA-associated protein	PF00400:WD domain, G-beta repeat	NA	NA	NA	NA	0	1	0.63	0.7	0.81	0.98	0.61	1.05	2.69	2.37	1.78	2.02	2	3.07	1.33	1.09	1.36	0.95	0.26	3.88	4.22	3.89	2.54	3.38	0.76	2.3	3.68	2.23	0.94	0.75	3.15	3.45	2.5	2.62	5.63	3.37	7.52	8	6.55	2.93
jgi.p|Aspni_NRRL3_1|10322	NA	NA	no	RTA-like protein	PF04479:RTA1 like protein	NA	NA	NA	NA	0	0	5.79	4.69	5	2.36	1.8	2.1	1.27	0.48	0.45	0.76	1.34	1.01	4.71	8.85	6.25	5.59	5.98	1.29	0.84	0.85	1.97	1.08	0.69	0.46	0.44	0.7	0.5	0.31	0.58	0.25	0.83	0	0.09	0	0.13	0.6	0.11	0.04
jgi.p|Aspni_NRRL3_1|10323	721	N	no	XPG/Rad2 family endonuclease	PF00752:XPG N-terminal domain | PF12246:Temperature dependent protein affecting M2 dsRNA replication | PF12247:Temperature dependent protein affecting M2 dsRNA replication	NA	NA	NA	NA	0	0	24.34	26.43	25.86	19.05	19.3	21.24	24.18	18.79	19.39	26.24	24.14	26.41	44.69	35.67	47.37	23.18	36.66	29.3	33.08	33.95	25.48	26.48	24.36	20.31	24.6	18.46	15.75	16.22	39.03	38.91	39.53	21.76	24.74	27.13	36.59	29.68	26.19	21.93
jgi.p|Aspni_NRRL3_1|10324	359	Y	no	protein disulfide-isomerase TigA	PF00085:Thioredoxin | PF07749:Endoplasmic reticulum protein ERp29, C-terminal domain	NA	NA	NA	NA	0	1	280.21	235.48	276.14	216.69	259.8	202.67	87.19	59.67	61.52	92.07	137	95.77	295.04	331.49	210.54	150.24	273.4	105.8	113.05	113.88	130.61	117.72	129.07	113.67	100.62	103.14	89.74	116.85	99.45	101.37	103.07	207.15	223.52	190.83	178.37	170.07	148.08	71.78
jgi.p|Aspni_NRRL3_1|10325	104	N	no	heat shock factor binding protein 1	PF06825:Heat shock factor binding protein 1	NA	NA	NA	NA	0	0	20.35	15.17	19.12	14.46	19.97	13.11	31.76	25.87	29.48	30.69	36.73	31.4	24.81	35.15	31.85	24.51	48.54	31.83	17.53	18.26	41.26	20.63	37.26	35.81	30.97	26.19	27.78	27.28	30.44	30.17	36.62	49.62	58.06	61.67	36.01	46.78	60.96	52.24
jgi.p|Aspni_NRRL3_1|10326	374	N	no	oxoglutarate/iron-dependent dioxygenase	PF03171:2OG-Fe(II) oxygenase superfamily | PF14226:non-haem dioxygenase in morphine synthesis N-terminal	NA	NA	NA	NA	0	0	5.93	6.39	6.09	10.24	10.56	7.23	16.17	16.88	17.17	21.28	12.54	21.97	8.88	8.67	3.77	3.5	11.35	25.22	30.73	22.38	26.36	25.38	27.71	23.59	26.81	29.34	25.35	27.55	25.58	27.24	25.27	17.07	19.66	19	28.67	32.38	28.72	20.66
jgi.p|Aspni_NRRL3_1|10327	605	N	no	zinc finger protein, MYND-type, SamB	PF01753:MYND finger	NA	NA	NA	NA	0	1	108.3	102.09	90.52	70.41	58.85	86.26	79.05	53.32	59.88	71.71	64.1	74.76	139.53	97.96	133.5	130.83	78.82	82.93	101.15	99.76	82.69	84.23	34.05	43.98	51.8	36.83	23.84	31.63	47	48.25	29.64	69.92	56.94	61.25	75.5	77.24	71.24	54.9
jgi.p|Aspni_NRRL3_1|10328	352	N	no	heterotrimeric G protein, subunit beta, involved in regulation of proliferation and conidiophore development	PF00400:WD domain, G-beta repeat	NA	NA	NA	NA	0	0	96.37	98.52	101.96	166.26	124.86	161.84	86.95	60.05	72.96	96.42	86.15	114.49	98.95	64.17	72.73	85.37	69.31	111.59	134.5	122.41	98.28	107.71	80.49	109.17	152.29	115.64	66.69	94.32	95.13	93.72	51.49	159	152.97	152.27	191.31	159.87	156.45	107.47
jgi.p|Aspni_NRRL3_1|10329	278	N	no	phosphoducin	PF02114:Phosducin	NA	NA	NA	NA	0	1	27.6	23.66	27.79	40.4	32.84	34.8	44.72	37.75	43.58	44.1	45.79	42.06	41.21	41.56	35.49	35.96	31.59	30.21	28.18	23.41	28.4	31.57	19.84	19.67	20.84	21.01	20.27	21.11	26.34	20.79	19.02	43.81	49.14	43.19	31.01	38.74	50.72	38.74
jgi.p|Aspni_NRRL3_1|1033	771	N	no	tetrapeptide transporter	PF03169:OPT oligopeptide transporter protein	NA	NA	NA	NA	0	1	35.48	40.4	34.76	15.31	10.32	21.54	13.14	8.87	10.99	8.16	4.9	9.43	77.33	53.84	39.45	37.14	32.85	27.89	34.51	28.79	26.05	32.38	7.18	8.56	8.9	5.79	4.37	5.66	25.92	28.33	15.24	9.57	10.48	12.14	18.75	20	16.34	59.03
jgi.p|Aspni_NRRL3_1|10330	232	N	no	transcription initiation factor TFIID subunit 14	PF03366:YEATS family	NA	NA	NA	NA	0	0	28.45	27.43	30.86	38.81	31.88	42.17	31.96	27.64	26.46	31.83	40.42	33.9	35.86	38.83	41.51	32.73	51.49	36.8	39.46	38.94	33.04	30.53	35.5	36.88	39.37	29.76	29.51	27.88	34.74	36.05	28.52	48.44	54.2	53.14	57.57	42.81	42.33	51.2
jgi.p|Aspni_NRRL3_1|10331	251	N	no	Spi1-GTPase binding protein	PF00638:RanBP1 domain	NA	NA	NA	NA	0	0	130.54	130.48	148.47	139	139.07	134.34	75.8	75.03	66.74	96.14	110.77	92.2	150.48	175.71	181.28	137.84	192.94	109.19	113.78	119.24	105.03	97.02	103.78	96.36	101.34	137.78	126.42	117.56	118.22	128.35	102.53	90.01	100.02	108.01	117.12	110.1	101.75	153.38
jgi.p|Aspni_NRRL3_1|10332	844	N	no	hypothetical protein	/	NA	NA	NA	NA	0	0	81.43	81.91	74.99	100.46	87.87	93.7	177.45	203.6	186.94	207.61	185.35	205.42	91.47	83.24	84.66	59.24	97.31	191.44	199.91	201.77	183.3	180.77	193.28	173.89	168.08	119.73	110.85	117.06	150.82	143.08	141.9	74.02	78.41	77.68	201.2	235.28	226.18	114.94
jgi.p|Aspni_NRRL3_1|10333	502	N	GT15	alpha-1,2-mannosyltransferase	PF01793:Glycolipid 2-alpha-mannosyltransferase	NA	NA	NA	NA	0	1	79.56	84.55	83.38	126.44	117.47	138.54	102	86.5	94.99	91.73	103.03	95.77	137.77	112.33	88.94	117.76	94.51	74.9	79.16	82.82	71.45	71.6	80.03	95.52	110.18	111.7	102.07	109.51	99.89	91.32	91.75	223.2	183.96	189.28	117.47	112.58	117.67	93.89
jgi.p|Aspni_NRRL3_1|10334	402	N	no	PH domain-containing protein	PF00169:PH domain	NA	NA	NA	NA	0	0	27.09	26.21	22.08	33.77	26.27	37.47	34.36	25.36	25.18	31.66	30.36	30.95	30.32	26.91	34.08	32.5	25.29	18.27	17.9	19.81	17.04	16.43	15.89	19.23	17.59	23.13	17.92	23.6	31.58	36.54	16.82	32	29.55	33.11	36.07	32.15	26.87	15.42
jgi.p|Aspni_NRRL3_1|10335	434	N	no	EamA domain-containing protein	PF00892:EamA-like transporter family | PF13127:Protein of unknown function (DUF3955)	NA	NA	NA	NA	0	1	78.8	80.91	74.19	73.08	64.69	67.08	111.42	110.56	128.34	82.85	92.32	90.08	107.11	127.86	138.38	103.78	96.85	90.17	84.4	85.63	84.49	80.67	66.86	72.33	64.32	57.93	73.78	64.88	138.53	112.53	136.44	105.14	90.77	97	119.79	132.42	170.54	190.21
jgi.p|Aspni_NRRL3_1|10336	205	N	no	small GTPase, Ras family	PF00071:Ras family	NA	NA	NA	NA	0	0	86.5	84.29	83.13	78.05	82.82	69.18	183.68	186.83	158.14	160.17	141.47	159.71	102.95	145.81	144.22	76.66	161.43	145.51	125.63	147.07	139.06	128.23	136.71	123.02	109.07	104.37	113.82	99.77	166.91	182.93	165.36	121.45	122.75	125.53	199.22	227.42	203.49	160.25
jgi.p|Aspni_NRRL3_1|10337	207	N	no	autophagy-related protein 16	PF08614:Autophagy protein 16 (ATG16)	NA	NA	NA	NA	0	0	24.45	21.96	19.25	20.18	21.7	14.99	63.23	74.17	58.85	57.85	41.35	53.71	22.38	34.53	44.85	18.09	41.56	55.45	43.57	51.42	52.12	38.56	46.42	41.85	37.35	31.97	35.72	28.93	132.76	108.59	130.23	13.62	23.91	22.6	75.36	108.48	78.82	63.76
jgi.p|Aspni_NRRL3_1|10338	801	N	no	adoMet-dependent rRNA methyltransferase	PF01728:FtsJ-like methyltransferase | PF07780:Spb1 C-terminal domain | PF11861:Domain of unknown function (DUF3381)	NA	NA	NA	NA	0	1	7.68	7.77	8.89	15.52	11.87	15.44	7.12	6.68	6.97	8.69	10.15	7.66	7.37	6.51	9.8	21.03	5.02	2.2	1.96	2.09	2.04	1.98	5.18	7.37	9.53	9.72	14.89	13.5	3.19	3.04	2.76	36.94	29.79	28.36	3.86	2.65	4.99	6.73
jgi.p|Aspni_NRRL3_1|10339	841	N	no	alpha/beta hydrolase fold protein	/	NA	NA	NA	NA	0	1	20.38	20.93	20.64	28.02	23.03	26.7	51.21	40.59	51.41	35.92	30.57	35.84	29.24	24.45	26.37	25.11	27.04	54.41	59.1	64.27	49.88	53.11	34.91	35.87	38.54	33.37	27.64	28.21	50.91	43.31	53.27	29.57	34.47	32.7	71.32	57.95	74.46	44.34
jgi.p|Aspni_NRRL3_1|1034	251	N	no	RNA-binding protein	PF00076:RNA recognition motif. (a.k.a. RRM, RBD, or RNP domain) | PF13865:C-terminal duplication domain of Friend of PRMT1	NA	NA	NA	NA	0	0	146.16	142.25	135.98	174.45	169.09	173.45	136.54	123.36	128.4	106.55	127.66	122.94	148.71	148.73	136.38	155.39	152.51	111.16	107.44	112.59	106.25	99.41	119.8	112.26	100.13	126.68	121.4	118.19	128.59	104.26	152.25	146.33	130.02	117.36	98.62	118.24	129.83	129.79
jgi.p|Aspni_NRRL3_1|10340	720	N	no	fungal-specific transcription factor	PF00172:Fungal Zn(2)-Cys(6) binuclear cluster domain | PF04082:Fungal specific transcription factor domain	NA	NA	NA	NA	0	1	13.9	12.82	14.8	24.99	18.46	20.16	52.65	41.9	48.39	28.42	34.56	28.22	27.83	31.26	23.3	40.42	35.3	30.56	26.56	28.46	28.21	26.88	26.95	26.47	28.8	28.63	31.63	31.54	32.42	27.13	27.72	43.8	38.71	40.03	25.13	29.84	31.88	31.57
jgi.p|Aspni_NRRL3_1|10341	559	N	no	increased rDNA silencing protein	PF12763:Cytoskeletal-regulatory complex EF hand	NA	NA	NA	NA	0	0	3.49	4.28	3.92	5.36	5.77	5.38	10.49	7.73	7.94	9.65	6.95	8.05	6.98	6.47	6.47	3.75	5.9	15.29	14.93	14.09	9.77	10.95	8.02	6.84	8.77	8.06	6	6.83	18.88	17.04	16.31	11.02	12.02	13.3	14.81	18.82	18.72	14.1
jgi.p|Aspni_NRRL3_1|10342	1049	N	no	fungal-specific transcription factor	PF00172:Fungal Zn(2)-Cys(6) binuclear cluster domain | PF04082:Fungal specific transcription factor domain	NA	NA	NA	NA	1	1	9.35	9.9	9.4	47.94	36.51	39.66	38.84	29.2	28.89	31.46	30.53	36.95	8.34	7.05	6.2	5.19	9.49	50.96	53.86	62.21	47.74	55.91	27.73	29.12	32.18	54.44	48.51	49.45	55.46	47.06	47.49	55.11	68.52	65.17	83.79	73.73	80.44	28.07
jgi.p|Aspni_NRRL3_1|10343	499	N	no	hypothetical protein	/	NA	NA	NA	NA	0	0	46.17	43.13	45.05	110.8	77.94	101.08	88.29	70.68	77.14	35.23	47.34	43.17	61.16	52.86	32.35	37.2	58.27	40.74	49.85	53.63	46.7	56.4	35.44	32.88	32.17	45.97	42.88	44.73	43.18	32.66	48.28	103.26	73.95	71.94	43.16	37.42	52.24	48.3
jgi.p|Aspni_NRRL3_1|10344	192	N	no	pyridoxal phosphate-dependent transferase	/	NA	NA	NA	NA	0	0	0.19	0	0	0	0	0	0.44	0.11	0	0	0	0.19	0	0	0	0	0.1	0.22	0.2	0.09	0.25	0.15	0	0.08	0	0.1	0	0	0.24	0	0.14	0	0.36	0	0	0.19	0	0.17
jgi.p|Aspni_NRRL3_1|10345	900	N	no	fungal-specific transcription factor, nitrogen assimilation	PF00172:Fungal Zn(2)-Cys(6) binuclear cluster domain | PF04082:Fungal specific transcription factor domain	NA	NA	NA	NA	0	0	4.99	4.61	4.25	6.39	5.64	6.23	12.34	10.13	10.85	9.65	7.6	11.15	7.07	5.59	5.74	4.17	6.4	13	11.29	12.37	10.06	9.57	7.43	6.47	8.84	5.07	4.42	4.8	15.13	13.36	13.11	12.71	11.97	11.92	16.05	18.85	16.59	31.94
jgi.p|Aspni_NRRL3_1|10346	426	N	no	protein phosphatase	PF00149:Calcineurin-like phosphoesterase	NA	NA	NA	NA	0	0	13.45	10.41	12.99	16.53	15.08	18.59	21.87	16.65	18.29	25.54	19.9	27.91	15.86	13.43	17.61	13.34	15.91	16.73	19.56	18.45	19.16	16.04	14.05	15.73	17	11.55	9.41	10.49	17.11	16.32	17.69	10.63	12.9	7.21	17.19	11.46	12.25	13.9
jgi.p|Aspni_NRRL3_1|10347	144	Y	no	hypothetical protein	/	NA	NA	NA	NA	0	0	33.55	27.36	31.82	18.83	23.93	17.47	5.41	5.48	6.9	11.39	15.69	8.64	23.95	37.95	46.18	23.34	35.14	4.47	2.93	5.78	6.68	4.31	3.49	5.66	7.62	7.27	11.26	11.28	6.35	2.3	4.8	16.2	19.65	18.33	7.8	6.12	2.58	11.73
jgi.p|Aspni_NRRL3_1|10348	413	N	GT58	dol-P-Man:Man(5)GlcNAc(2)-PP-Dol alpha-1,3-mannosyltransferase	PF05208:ALG3 protein	NA	NA	NA	NA	0	1	5.08	5.25	6.05	5.69	6.15	4.17	3	2.46	2.34	2.7	2.76	3.53	10.7	12.32	7.92	6.28	7	3.15	3.1	4.34	3.01	4.32	3.8	3.42	3.92	3.33	3.37	3.67	3.13	3.96	3.28	14.41	9.64	13.08	7.17	9.27	6.95	4.74
jgi.p|Aspni_NRRL3_1|10349	138	N	no	eukaryotic translation initiation factor 1A	PF01176:Translation initiation factor 1A / IF-1	NA	NA	NA	NA	0	0	7.79	10.03	9.18	18.38	17.8	14.43	7.58	7.75	8.64	11.44	13.92	11.46	4.76	6.53	9.58	15.08	8.41	4.55	6.78	7.69	6.03	3.53	12.12	11.28	13.87	26.93	24.18	25.25	9.64	8.9	8.35	57.03	53.03	51.54	11.73	16.76	14.87	28.68
jgi.p|Aspni_NRRL3_1|1035	228	N	no	ESCRT III complex component	PF03357:Snf7	NA	NA	NA	NA	0	1	78.51	75.17	82.84	84.9	82.75	71.78	124.82	123.33	117.74	121.8	107.3	108.78	95.97	130.34	143.04	96.23	142.77	102.63	89.39	92.78	93.42	80.82	92.27	97.32	85.25	75.6	77.11	80.21	77.31	75.13	88	126.92	101.48	115.03	113.05	106.19	107.29	89.58
jgi.p|Aspni_NRRL3_1|10350	495	N	no	MFS-type transporter	PF07690:Major Facilitator Superfamily	NA	NA	NA	NA	0	0	2.9	3.38	3.08	3.4	2.75	4.09	6.76	4.9	4.9	8.3	7.14	8.41	2.98	4.4	3.39	2.44	3.53	12.77	9.07	7.32	10.11	6.56	8.23	13.28	10.77	10.86	10.43	11.12	7.9	9.04	4.88	37.24	38	40.96	23.09	26.17	31.53	29.74
jgi.p|Aspni_NRRL3_1|10351	1096	N	no	protein kinase C-like	PF00069:Protein kinase domain | PF00130:Phorbol esters/diacylglycerol binding domain (C1 domain) | PF00168:C2 domain | PF00433:Protein kinase C terminal domain | PF02185:Hr1 repeat	NA	NA	NA	NA	0	0	29.39	31.18	29.68	31.55	25.95	36.05	30.49	27.48	26.31	41.39	24.16	41.39	54.19	35.62	45.87	34.34	40.62	57.53	65.11	63.4	54.06	54.52	29.73	34.29	39.99	28.12	22.46	22.91	48.17	45.68	49.82	41.68	41.03	43.17	61.64	46.03	38.95	42.29
jgi.p|Aspni_NRRL3_1|10352	684	N	no	hypothetical protein	/	NA	NA	NA	NA	0	0	0.71	0.49	0.42	1.84	1.2	1.31	5.4	4.59	5.04	4.98	3.54	4.98	0.89	0.87	2.24	0.67	1.34	4.24	2.55	3.1	3.31	3.39	2.21	1.85	1.8	1.87	1.45	1.7	3.73	2.41	2.46	2.29	1.03	1.49	2.48	2.16	2.96	1.17
jgi.p|Aspni_NRRL3_1|10353	1200	N	no	tubulin folding cofactor D domain-containing protein	PF12612:Tubulin folding cofactor D C terminal	NA	NA	NA	NA	1	0	1.32	1.38	1.64	2.07	2.51	1.91	7.85	7.07	6.62	7.34	6	6.74	2.2	1.84	1.98	1.42	2.6	8.91	8.3	8.95	6.78	7.23	5.09	4.32	5.35	4.61	4.14	4.06	11.53	10	10.18	6.48	7.8	7.51	13.66	11.18	12.25	6.95
jgi.p|Aspni_NRRL3_1|10354	251	N	no	small nuclear ribonucleoprotein	PF00076:RNA recognition motif. (a.k.a. RRM, RBD, or RNP domain)	NA	NA	NA	NA	0	0	20.48	21.19	23.23	17.52	20.12	14.9	24.97	24.61	29	30.61	34.38	30.84	23.59	30.89	39.23	20.78	41.41	27.14	25.1	25.58	33.38	24.99	27.75	26.8	24.42	21.73	25.34	19.87	32.95	34.58	38.97	45.09	46.39	44.25	38.07	38.53	41.72	33.43
jgi.p|Aspni_NRRL3_1|10355	264	N	no	ATPase, V1 complex, subunit D	PF01813:ATP synthase subunit D	NA	NA	NA	NA	0	0	93.32	92.95	93.13	111.69	109.78	104.35	166.26	191.02	153.85	177.86	182.84	164.42	81	115.03	144.11	74.64	163.3	161.47	143.97	147.61	150.16	133.32	171.31	156.72	142.77	118.33	138.37	119.95	167.96	167.67	179.51	127.95	126.64	135.57	166.53	202.29	169.73	202.05
jgi.p|Aspni_NRRL3_1|10356	853	N	no	pre-mRNA splicing factor	PF13181:Tetratricopeptide repeat	NA	NA	NA	NA	0	0	59.65	60.15	61.77	60.84	58.83	60.32	61.17	60.84	60.41	62.59	62.64	64.55	65.7	61.8	88.03	64.76	76.98	69.36	73.11	84.12	72.38	63.5	39.69	62.18	70.34	47.22	43.82	43.15	48.29	60.25	36.9	67.38	69.68	69.85	83.71	64.12	73.23	58.29
jgi.p|Aspni_NRRL3_1|10357	1584	N	no	Sec7 domain-containing protein	PF01369:Sec7 domain | PF12783:Guanine nucleotide exchange factor in Golgi transport N-terminal	NA	NA	NA	NA	0	1	6.68	7.38	6.61	7.8	5.49	7.23	10.06	7.23	8.43	9.38	6.57	10.57	16.48	10.58	11.19	8.13	8.58	17.51	18.96	19.86	15.07	15.6	8.45	9.85	12.94	8.3	5.52	6.5	13.99	13.41	12.9	18.04	17.79	20.97	34.81	30.67	27.22	12.12
jgi.p|Aspni_NRRL3_1|10358	1549	N	no	Rho guanine-nucleotide exchange factor domain-containing protein	PF00621:RhoGEF domain | PF12015:Domain of unknown function (DUF3507)	NA	NA	NA	NA	0	1	45.95	45.36	48.64	111.39	80.17	115.45	162.62	121.88	135.71	147.23	133.35	196.46	77.72	42.61	41.05	67.8	47.38	213.48	244.23	233.22	190.08	235.56	112.01	153.07	167.19	123.86	89.29	117.35	166.75	151.02	121.32	145.07	149.11	146.12	265.55	197.72	201.46	54.25
jgi.p|Aspni_NRRL3_1|10359	645	N	no	tRNA(Ile)-lysidine synthase	PF01171:PP-loop family	NA	NA	NA	NA	0	1	0.5	1.09	0.87	1.45	1.35	1.01	1.8	1.55	1.63	1.56	1.65	1.45	1.13	1.13	1.34	0.72	1.38	1.71	1.44	1.23	1.59	1.58	2.04	2.27	1.75	1.46	2.21	1.03	4.52	3.28	3.62	1.28	1.76	1.97	2.34	2.97	2.19	1.42
jgi.p|Aspni_NRRL3_1|1036	219	N	no	Hsp20-like chaperone	PF04969:CS domain	NA	NA	NA	NA	0	1	598.18	562.49	581.18	849.31	737.93	709.36	520.05	465.48	455.25	464.39	532.08	444.07	628.03	804.1	697.37	723.1	802.49	522.75	461.37	568.39	573.54	487.66	469.62	362.76	367.57	535.63	610.91	530.16	371.58	372.66	457	852.45	755.19	768.82	431.93	428	447.41	641.82
jgi.p|Aspni_NRRL3_1|10360	598	N	no	dihydroxy acid dehydratase	PF00920:Dehydratase family	NA	NA	NA	NA	0	0	1.09	0.89	1.38	0.68	1.03	0.44	1.02	0.46	0.68	1.43	1.39	2.04	0.85	1.5	1.17	0.57	0.76	0.69	0.74	0.39	0.47	0.84	0.91	0.77	0.55	0.33	0.39	0.52	0.72	0.53	0.53	1.92	4.12	2.89	0.68	0.95	1.06	0.82
jgi.p|Aspni_NRRL3_1|10361	740	N	no	heterokaryon incompatibility protein	PF06985:Heterokaryon incompatibility protein (HET)	NA	NA	NA	NA	0	0	0.09	0.07	0.28	0.2	0.05	0.08	0.36	0.32	0.1	0.04	0.16	0.27	0.11	0.04	0.15	0.27	0.18	0.11	0.05	0.05	0.03	0.06	0	0.08	0.05	0.02	0	0.08	0.66	0.48	0.92	0.12	0.36	0	0.06	0.1	0	0.13
jgi.p|Aspni_NRRL3_1|10362	606	N	no	hypothetical protein	/	NA	NA	NA	NA	0	0	0.21	0.28	0.28	0.26	0.16	0.08	0.22	0.2	0.24	0.11	0.22	0.05	0.11	0.22	0.1	0.17	0.08	0.06	0.03	0.02	0.03	0.06	0.17	0.08	0.07	0.02	0.16	0.12	0.71	0.4	2.01	0.3	0.09	0.43	0	0.05	0	0.13
jgi.p|Aspni_NRRL3_1|10363	245	N	no	lipopolysaccharide kinase	PF06293:Lipopolysaccharide kinase (Kdo/WaaP) family	NA	NA	NA	NA	1	1	1.63	2.25	1.71	0.81	0.85	0.61	5.3	8.18	5.36	7.73	6.93	5.53	1.54	1.35	2.14	1.96	2.81	2.32	1.38	1.87	1.81	3	3.9	2.47	3.06	1.62	2.4	1.11	5.75	4.23	4.97	1.35	0.11	0.53	5.05	2.64	2.7	0.27
jgi.p|Aspni_NRRL3_1|10364	285	N	no	hypothetical protein	/	NA	NA	NA	NA	0	0	5.15	7.54	9.26	18.14	17.04	13.91	52	68.12	57.22	69.81	59.22	69.65	6.02	5.22	7.04	15.4	8.8	96.02	82.96	76.17	59.28	50.39	69.71	111.94	122.36	46.33	48.03	45.62	29.95	27.23	33.59	119.33	92.19	99.27	157.51	221.46	216.25	57.93
jgi.p|Aspni_NRRL3_1|10365	1688	N	no	ankyrin repeat domain-containing protein	PF12796:Ankyrin repeats (3 copies) | PF13857:Ankyrin repeats (many copies)	NA	NA	NA	NA	0	1	0	0.1	0.01	0	0.01	0	0.01	0.01	0.04	0.12	0.01	0.08	0.01	0.03	0	0.01	0.02	0	0.03	0.05	0.04	0.03	0.18	0.06	0.08	0.03	0.02	0.02	0	0	0.04	0.05	0.07	0.03	0	0.02	0	0
jgi.p|Aspni_NRRL3_1|10366	901	N	no	hypothetical protein	/	NA	NA	NA	NA	0	1	0	0	0	0.05	0.02	0	0.06	0	0	0.03	0.02	0.02	0	0	0	0	0	0.02	0	0.03	0	0	0.03	0	0	0	0	0	0	0	0	0	0	0.03	0	0.07	0	0
jgi.p|Aspni_NRRL3_1|10367	364	N	no	peptidase, family S8	PF00082:Subtilase family	NA	NA	NA	NA	0	0	0	0	0	0	0	0	0	0	0	0.07	0	0.05	0	0	0	0	0	0	0	0	0	0.07	0.08	0	0	0	0	0	0.06	0	0.14	0	0	0	0	0	0	0
jgi.p|Aspni_NRRL3_1|10368	570	N	no	MFS-type transporter	PF07690:Major Facilitator Superfamily	NA	NA	NA	NA	0	1	38.99	42.82	40.41	29.39	33.63	35.26	26.47	25.61	29.84	38.1	54.9	38.65	20.58	24.01	29.06	25.05	37.18	18.54	11.8	9.48	13.12	13.78	25.47	26.46	23.22	16.87	24.27	20.17	164.4	147.29	168.58	31.87	36.51	35.06	15.68	11.73	14.29	69.37
jgi.p|Aspni_NRRL3_1|10369	NA	NA	no	methyltransferase, type 11	PF08241:Methyltransferase domain	NA	NA	NA	NA	0	0	2.48	1.81	2.56	9.3	11.75	6.58	14.03	12.5	9.55	21.05	32.8	18.06	1.81	3.68	0.74	3.04	2.72	24.8	14.9	12.6	18.94	20.75	29.6	25.25	22.82	44.63	54.84	45.43	123.6	111.02	173.86	64.4	87.71	79.48	17.3	18.87	17.99	20.98
jgi.p|Aspni_NRRL3_1|1037	352	N	no	zinc finger transcription factor	PF16543:DRG Family Regulatory Proteins, Tma46	NA	NA	NA	NA	0	0	13.69	17.95	19.11	21.94	20.82	20.81	24.55	26.18	26.11	28.81	28.67	26.49	17.69	19.22	29.19	25	15.05	17.3	17.65	17.35	14.35	11.43	14.4	15.65	18.93	17.61	16.02	15.57	24.38	19.01	26.96	26.11	29.31	28.1	30.12	17.08	23	16.03
jgi.p|Aspni_NRRL3_1|10370	445	N	no	fungal-specific transcription factor	PF00172:Fungal Zn(2)-Cys(6) binuclear cluster domain	NA	NA	NA	NA	0	4	0.27	0.28	0.49	0.42	0.43	0.13	0.23	0.24	0.16	0.12	0.15	0.12	0.12	0.12	0.23	0.08	0.13	0.55	0.29	0.56	0.36	0.3	0.2	0.27	0.27	0.75	0.72	0.37	2.07	1.49	1.43	0.89	2.28	1.12	0.2	0.24	0.18	0.42
jgi.p|Aspni_NRRL3_1|10371	253	N	no	serine hydrolase FSH family protein	PF03959:Serine hydrolase (FSH1)	NA	NA	NA	NA	0	0	0	0	0.07	0	0	0	0	0	0	0.11	0.09	0	0	0	0	0	0	0	0	0	0	0.06	0	0	0	0	0	0	21.09	19.45	40.56	0	0	0	0.37	0.15	0	0.07
jgi.p|Aspni_NRRL3_1|10372	398	N	no	aldose 1-epimerase	PF01263:Aldose 1-epimerase	NA	NA	NA	NA	0	0	0.04	0	0	0.06	0	0	0.05	0.25	0.04	0.5	0.16	0.04	0	0	0.16	0.04	0.18	0.1	0.09	0	0	0.19	0.14	0	0.04	0	0.21	0.08	10.61	10.32	20.76	0	0.46	0	0.42	0.08	0.28	0.11
jgi.p|Aspni_NRRL3_1|10373	541	Y	no	cytochrome P450	PF00067:Cytochrome P450	NA	NA	NA	NA	0	0	0	0.14	0.03	0.04	0.03	0	0.29	0	0	0	0	0.06	0.07	0.09	0	0.1	0	0.07	0	0.06	0.21	0	0	0	0	0.09	0	0.03	16.71	18.62	29.41	0	0.06	0	0.64	0	0	0
jgi.p|Aspni_NRRL3_1|10374	356	N	no	zinc-type alcohol dehydrogenase	PF00107:Zinc-binding dehydrogenase	NA	NA	NA	NA	0	1	0	0	0	0.07	0	0	0.17	0	0	0.07	0.06	0.2	0	0	0	0	0	0	0.05	0.05	0.06	0.07	0	0.12	0.1	0.05	0.08	0.1	29.97	31.49	42.75	0	0.36	0	0.62	0.1	0.33	0.13
jgi.p|Aspni_NRRL3_1|10375	2591	N	no	polyketide synthase, partially reducing	PF00109:Beta-ketoacyl synthase, N-terminal domain | PF00550:Phosphopantetheine attachment site | PF00698:Acyl transferase domain | PF02801:Beta-ketoacyl synthase, C-terminal domain | PF08242:Methyltransferase domain | PF08659:KR domain | PF14765:Polyketide synthase dehydratase | PF16197:Ketoacyl-synthetase C-terminal extension	NA	NA	NA	NA	0	1	0	0.01	0.01	0	0	0	0	0.02	0.01	0	0	0	0.03	0.01	0	0.01	0	0.02	0.04	0.05	0.04	0.03	0	0	0.01	0	0	0.01	1.52	1.39	2.54	0.07	0.03	0.01	0.12	0.03	0	0.02
jgi.p|Aspni_NRRL3_1|10376	493	N	no	cytochrome P450	PF00067:Cytochrome P450	NA	NA	NA	NA	0	1	43.51	40.68	42.49	88.67	80.87	73.53	114.4	103.2	110.81	155.47	173.81	153.96	33.62	36.92	23.65	37.28	35.73	179.46	170.03	166.59	201.01	190.18	202.32	200.59	186.01	146.27	164.48	147.39	182.27	170.42	269.36	114.33	131.53	138.33	218.7	248.34	263.89	150.11
jgi.p|Aspni_NRRL3_1|10377	593	Y	AA1_3	multicopper oxidase	PF00394:Multicopper oxidase | PF07731:Multicopper oxidase | PF07732:Multicopper oxidase	NA	NA	NA	NA	0	1	7.72	8.03	6.16	14.15	10.26	10.65	27.62	21.03	21.02	27.8	39.08	29.56	7.38	7.66	2.88	9.09	6.22	85.99	94.02	74.48	89.08	108.85	97.61	66.07	67.54	38.68	36.23	36.93	41.48	44.08	96.81	25.78	30.73	30.43	117.53	106.77	94.77	47.72
jgi.p|Aspni_NRRL3_1|10378	529	N	no	cytochrome P450	PF00067:Cytochrome P450	NA	NA	NA	NA	0	0	14.52	18.73	15.76	51.55	46.63	43.22	77.97	64.32	61.37	126.69	156.71	127.49	11.12	13.86	1.93	16.52	15.22	180.58	211.33	193.43	204.52	246.2	242.13	295.8	271.23	169.38	121	160.69	86.26	108.44	146.7	112.91	121.47	127.21	434.37	381.08	348.74	119.56
jgi.p|Aspni_NRRL3_1|10379	960	N	no	prenyltransferase	/	NA	NA	NA	NA	0	1	3.49	3.55	2.59	8.99	8.22	5.69	18.94	14.48	16.01	37.47	36.1	40.17	1.37	1.29	0.15	3.03	1.54	43.04	55.79	52.15	53.48	65.35	50.02	61.97	65.07	36.97	32.56	31.7	11.71	12.83	23.99	29.57	31.97	35.28	105.57	103.11	103.05	33.47
jgi.p|Aspni_NRRL3_1|1038	420	Y	GH105	glycoside hydrolase family 105 protein	PF07470:Glycosyl Hydrolase Family 88	PBD_cazy	GH105	URGH	Pectin	1	0	0.55	0.65	0.57	1.01	0.69	0.51	2.41	1.88	2.52	2.1	5.08	1.63	0.36	0.9	0.96	1.38	0.68	1.84	0.74	1.84	0.74	0.66	0.13	0.44	0.44	0.37	0.75	0.39	0.86	0.43	0.62	4.11	3.96	6.12	2.29	2.85	2.44	0.64
jgi.p|Aspni_NRRL3_1|10380	228	N	no	glutathione S-transferase	PF00043:Glutathione S-transferase, C-terminal domain | PF13409:Glutathione S-transferase, N-terminal domain	NA	NA	NA	NA	0	1	189.24	179.31	187.54	431.23	561.41	366.64	586.75	542.23	553.21	798.66	929.44	752.16	84.82	133.87	39.19	149.52	162.77	567.37	492.78	504.44	698.48	726.76	1128.21	934.03	739.33	892.62	1136.37	993.17	438.5	451.2	601.28	360.89	387.06	387.92	547.68	576.33	517.36	228.64
jgi.p|Aspni_NRRL3_1|10381	372	N	no	hypothetical protein	/	NA	NA	NA	NA	0	2	21.41	18.83	17.58	48.85	60.9	37.31	72.4	63.66	71.95	133.97	110.37	114.47	3.94	4.08	1.66	10.97	6.69	111.99	91.4	90.93	129.83	130.63	199.2	257.68	189.56	146.91	168.25	145.29	58.91	62.66	165.81	55.56	70.3	85.07	224.92	297.39	319.63	89.45
jgi.p|Aspni_NRRL3_1|10382	602	N	no	cytochrome P450	PF00067:Cytochrome P450	NA	NA	NA	NA	0	2	23.47	22.12	21.78	37.15	27.74	37.89	44.41	33.24	37.85	44.97	30.71	40.06	8.38	7.9	4.99	9.83	9.81	97.9	97.06	96.87	88.01	97.06	65.54	65.96	72.5	58.1	44.13	54.67	89.9	97.9	97.52	69.16	73.36	75.66	156.41	215.5	209.32	130.14
jgi.p|Aspni_NRRL3_1|10383	288	N	no	S-adenosyl-L-methionine dependent methyltransferase	/	NA	NA	NA	NA	0	1	44.48	43.51	47.31	130.67	109.61	108.17	92.78	103.24	95.42	167.71	174.69	148.27	25	32.29	17.65	30.2	56.11	140.91	121.38	124.11	175.46	178.44	171.85	187.51	153.28	185.62	208.35	181.44	101.52	103.77	163.77	168.05	202.91	196.84	220.87	239.69	242.32	111.35
jgi.p|Aspni_NRRL3_1|10384	395	N	no	alpha/beta hydrolase fold protein	PF12695:Alpha/beta hydrolase family	NA	NA	NA	NA	0	1	31.64	28.44	28.62	80.23	77.54	72.27	88.88	75.91	77.13	141.49	164.2	123.14	17.95	28.21	6.84	28.02	41.53	173.21	162.54	153.85	195.48	210.3	188.59	270.6	229.62	197.2	206.12	202.43	84.07	103.61	106.39	175.16	191.08	205.71	352.22	420.82	424.96	124.39
jgi.p|Aspni_NRRL3_1|10385	1677	N	no	histidine kinase-like ATPase domain-containing protein	/	NA	NA	NA	NA	0	5	17.68	19.03	16.56	20	16.78	19.15	15.79	13.67	16.07	21.26	15.01	19.76	6.62	6.16	4.12	9.88	7.07	6.89	7.64	11.7	9.07	10.42	25.32	25.12	27.41	24.2	26.16	25.03	21.44	18.69	12.7	2.81	4.13	3.26	5.35	3.4	3.2	2.22
jgi.p|Aspni_NRRL3_1|10386	435	N	no	hypothetical protein	/	NA	NA	NA	NA	0	0	5.33	6.09	4.17	5.13	7.68	5.89	11.71	12.19	12.11	14.35	8.98	13.04	3.04	2.31	1.13	5.53	2.42	5.8	4.97	5.87	4.85	5.87	18.37	20.52	15.14	19.86	29.94	25.56	17.7	15.06	26.4	3.65	2.72	2.38	6.53	7.97	8.14	1.71
jgi.p|Aspni_NRRL3_1|10387	609	N	no	hypothetical protein	/	NA	NA	NA	NA	0	0	1.22	1.36	1.11	2.46	1.58	1.71	6.66	5.46	5.9	3.07	2.43	4.37	0.78	0.77	0.28	1.31	0.67	2.87	3.22	2.86	2.43	3.09	3.86	5.44	4.76	3.26	4.14	4.12	12.11	10.87	11.66	0.71	1.54	0.91	4.59	3.94	4.63	0.51
jgi.p|Aspni_NRRL3_1|10388	424	N	no	hypothetical protein	/	NA	NA	NA	NA	0	4	0.38	0.25	0.17	0.47	0.33	0.3	0.7	0.94	0.74	1.05	1.93	1.45	0.22	0.65	0	0.22	0.19	1.83	1.5	1.19	1.25	1.37	3.05	1.42	0.77	1.61	1.09	1.52	1.67	1.07	1.38	2.82	1.53	0.93	0.67	0.87	2.06	1.05
jgi.p|Aspni_NRRL3_1|10389	246	N	no	kinetochore Sim4 complex subunit Fta2	PF13095:Kinetochore Sim4 complex subunit FTA2	NA	NA	NA	NA	0	0	4.14	3.82	4.51	2.81	5.3	3.96	6.41	7.43	6.44	8.99	8.95	7.99	4.51	8.67	4.01	4.86	9.14	8.5	4.08	5.34	6.86	7.46	6.46	10.07	6.91	6.99	9.66	7.76	10.88	12.36	9.26	10.09	16.47	24.06	11.93	16.49	13.2	14.92
jgi.p|Aspni_NRRL3_1|1039	406	N	no	hydrolase AygA/OlvA	PF06500:Alpha/beta hydrolase of unknown function (DUF1100)	NA	NA	NA	NA	0	1	2.89	3.88	3.31	4.2	1.91	4.23	13.6	13.26	10.77	20.89	8.89	25.55	4.4	5.21	5.62	2.35	7.42	14.41	14.14	14.11	11.2	13.66	9.41	6.23	5	4.71	2.63	3.58	13.16	9.83	13.63	41.88	50.16	52.8	21.33	30.39	24.41	4.36
jgi.p|Aspni_NRRL3_1|10390	307	N	no	NmrA-like family protein	PF05368:NmrA-like family	NA	NA	NA	NA	0	0	1.36	1.17	1.23	2.54	1.87	1.65	4.09	3.42	4.28	4.17	4.73	3.93	1.59	0.97	0.96	1.55	2.59	3.85	2.99	3.21	3.4	2.86	4.99	4.35	2.49	3.03	3.42	3.11	6.75	4.87	7.81	2.96	3.21	5.56	5.51	3.67	3.28	9.55
jgi.p|Aspni_NRRL3_1|10391	274	N	no	nucleoside 2-deoxyribosyltransferase-like protein	PF15891:Nucleoside 2-deoxyribosyltransferase like	NA	NA	NA	NA	0	0	5.22	3.87	4.91	7.76	9.34	4.95	14.89	17.99	20.62	18.94	12.62	17.96	4.05	5.33	1.86	3.02	7.8	16.12	14.95	13.65	15.06	14.04	16.23	14.37	13.9	15.01	15.46	15.63	37.24	30.63	39.29	8.21	12.73	17.07	21.93	37.92	38.57	10.39
jgi.p|Aspni_NRRL3_1|10392	1025	N	no	WD repeat-containing protein	PF00400:WD domain, G-beta repeat | PF11816:Domain of unknown function (DUF3337)	NA	NA	NA	NA	0	0	23.71	24.92	22.4	20.91	16.46	19.6	43.4	39.56	41.15	40.61	34.92	42.04	30.14	26.73	38.07	28.3	26.03	52.85	60.83	62.56	51.31	47.45	33.48	33.74	35.87	24.92	23.58	22.74	45.43	40.96	54.29	28.04	30.84	31.93	74.44	62.83	71.02	36.52
jgi.p|Aspni_NRRL3_1|10393	328	N	no	mitochondrial carrier protein	PF00153:Mitochondrial carrier protein	NA	NA	NA	NA	0	0	16.37	18.04	14.55	11.62	11	9.23	9.82	7.3	11.79	8.56	8.08	10.15	17.19	22.47	17.74	18.9	18.1	3.87	4.1	3.13	5.4	3.32	7.41	7.34	8.43	6.78	10.52	8.33	6.5	5.01	7.67	18.14	20.05	19.62	4.67	3.67	6.76	13.24
jgi.p|Aspni_NRRL3_1|10394	837	N	no	protein kinase	PF00069:Protein kinase domain	NA	NA	NA	NA	0	1	42.55	50.3	42.49	57.51	41.05	70.25	43.06	37.2	46.24	50.94	38.7	54.84	65.49	35.65	41.46	63.33	30.14	47.69	63.32	61.34	48.75	47.01	41.41	65.15	98.45	51.64	36.31	47.32	24.45	26.27	16.86	94.08	65.3	71.65	56.8	52.51	55.04	82.17
jgi.p|Aspni_NRRL3_1|10395	153	N	no	54S ribosomal protein L19, mitochondrial (uL11m)	PF00298:Ribosomal protein L11, RNA binding domain | PF03946:Ribosomal protein L11, N-terminal domain	NA	NA	NA	NA	0	0	112.75	120.7	104.34	105.43	123.47	101.45	52.5	58.23	53.39	61.73	103.3	54.27	79.15	106.09	144.78	147.43	124.68	15.29	13.65	15.07	20.15	14.91	68.94	49.23	50.39	59.46	81.51	83.75	27.48	26	36.48	95.79	74.79	98.8	22.54	18.46	15.35	33.07
jgi.p|Aspni_NRRL3_1|10396	378	N	no	survival factor 1	PF08622:Svf1-like	NA	NA	NA	NA	0	0	90.67	92.58	91.55	86.21	91.13	80.28	107.87	134.78	107.15	122.23	146.92	124.81	106.67	118.52	119.25	96.52	151.4	100.45	111.65	119.31	91.84	87.76	128.8	112	112.37	99.01	101.1	93.39	123.19	151.25	142	82.24	84.12	87.31	123.16	106.84	108.62	79.19
jgi.p|Aspni_NRRL3_1|10397	108	N	no	histone H4	/	NA	NA	NA	NA	0	0	0.86	0.49	0.91	0.55	1.4	0.39	4.22	3.83	4.3	4.23	1.9	4.07	1.1	0.71	2.29	1.39	2.9	2.95	1.71	2.12	2.05	2.09	2.8	1.43	0.93	1.91	1.25	1.61	1.91	1.79	2.87	2.21	1.27	1.57	2.08	1.77	2.15	0.43
jgi.p|Aspni_NRRL3_1|10398	4344	N	no	dynein heavy chain, cytoplasmic	PF03028:Dynein heavy chain and region D6 of dynein motor | PF07728:AAA domain (dynein-related subfamily) | PF08385:Dynein heavy chain, N-terminal region 1 | PF08393:Dynein heavy chain, N-terminal region 2 | PF12774:Hydrolytic ATP binding site of dynein motor region D1 | PF12775:P-loop containing dynein motor region D3 | PF12777:Microtubule-binding stalk of dynein motor | PF12780:P-loop containing…	NA	NA	NA	NA	0	0	3.36	3.21	3.12	5.45	3.2	5.2	4.33	2.37	2.98	3.4	4.35	3.86	6.81	4.68	6.61	6.92	5.07	4.22	4.92	5.57	4.07	4.2	2.63	2.67	2.97	2.71	2.34	2.16	6.17	5.06	6.44	12.7	12.6	12.52	10.27	6.51	6.54	4.57
jgi.p|Aspni_NRRL3_1|10399	1493	N	no	Dicer-like protein 1	PF00271:Helicase conserved C-terminal domain | PF00636:Ribonuclease III domain | PF03368:Dicer dimerisation domain | PF04851:Type III restriction enzyme, res subunit	NA	NA	NA	NA	0	0	0.21	0.35	0.23	0.31	0.48	0.52	0.27	0.6	0.41	0.29	0.32	0.33	0.25	0.27	0.1	0.11	0.08	0.6	0.45	0.42	0.41	0.44	0.58	0.28	0.38	0.21	0.3	0.26	0.3	0.29	0.63	0.29	0.25	0.52	0.64	0.21	0.31	0.18
jgi.p|Aspni_NRRL3_1|104	756	N	no	fungal-specific transcription factor	/	NA	NA	NA	NA	1	0	0.3	0.17	0.11	0.29	0.34	0.16	1.07	1.08	0.93	0.87	0.94	0.94	0.12	0.32	0.47	0.46	0.15	0.95	0.5	0.61	0.59	0.46	0.53	0.88	0.33	0.36	0.48	0.17	0.67	0.59	1.04	0.24	0.22	0.51	0.55	0.81	0.16	0.49
jgi.p|Aspni_NRRL3_1|1040	485	Y	AA1_2	multicopper oxidase BrnA	PF00394:Multicopper oxidase | PF07731:Multicopper oxidase | PF07732:Multicopper oxidase	NA	NA	NA	NA	0	1	0.04	0	0	0.05	0.12	0.04	0.34	0	0.11	0.11	0.09	0.11	0	0.05	0.07	0.07	0.08	0.04	0.15	0.1	0	0.03	0	0.09	0.21	0.04	0	0.23	0.05	0	0.11	3.09	6.78	6.16	1.95	1.83	1.64	0.13
jgi.p|Aspni_NRRL3_1|10400	356	N	no	Tap42-like protein	PF04177:TAP42-like family	NA	NA	NA	NA	0	0	15.41	15.95	19.51	19.68	19.18	18.92	16.55	16.12	17.07	22.06	20.9	20.1	17.41	24.22	29.19	17.84	31.14	19.05	15.26	16.43	18.29	15.01	24.29	23.63	19.88	17.6	20.23	17.95	25.36	23.49	24.88	16.11	19.87	20.32	22.18	21.4	22.4	26.81
jgi.p|Aspni_NRRL3_1|10401	334	N	no	porphobilinogen deaminase	PF01379:Porphobilinogen deaminase, dipyromethane cofactor binding domain | PF03900:Porphobilinogen deaminase, C-terminal domain	NA	NA	NA	NA	1	0	91.21	93.14	90.76	51.59	71.86	48.73	30.01	23.2	24.66	36.71	42.71	35.1	78.59	91.62	116.23	109.08	71.8	24.35	20.44	22.79	26.39	22.07	20.03	14.5	21.72	17.42	20.19	19.39	15.33	13.16	15.05	27.87	20.2	23.54	18.61	13.77	17.24	27.48
jgi.p|Aspni_NRRL3_1|10402	929	N	no	lon protease, peroxisomal	PF00004:ATPase family associated with various cellular activities (AAA) | PF02190:ATP-dependent protease La (LON) substrate-binding domain | PF05362:Lon protease (S16) C-terminal proteolytic domain	NA	NA	NA	NA	1	0	111.3	106.84	111.36	108.8	113.88	119.6	242.32	216.55	211.1	258.62	253.36	256.57	142.87	118.39	136.72	167.86	151.16	273.08	277.07	282.6	254.28	246.34	172.44	212.74	217.38	137.81	106.52	126.88	121.61	144.33	91.7	155.7	148.17	138.18	258.08	257.38	277.46	139.33
jgi.p|Aspni_NRRL3_1|10403	196	N	no	54S ribosomal protein L41, mitochondrial (uL23m)	PF00276:Ribosomal protein L23	NA	NA	NA	NA	0	0	43.44	40.58	47.87	24.08	36.16	22.8	13.41	10.76	12.54	15.2	22.93	17.38	36.82	53.65	60.53	61.42	49.07	5.55	4.81	4.54	6.84	5.91	12.23	11.12	10.37	12.18	18.55	16.12	11.67	8.34	10.25	37.67	38.03	33.43	7.36	5.36	6.8	21.31
jgi.p|Aspni_NRRL3_1|10404	402	N	no	serine/threonine-protein kinase Rio2	PF01163:RIO1 family | PF09202:Rio2, N-terminal	NA	NA	NA	NA	0	0	4.84	6	5.91	8.03	6.04	4.9	4.26	4.73	4.09	5.56	6.7	5.17	5.51	6.54	15.75	10.46	9.7	4.29	3.4	4.52	4.32	3.26	4.87	4.36	4.32	3.38	3.64	5.85	9.42	7.64	11.18	9.14	6.28	9.08	7.88	9.32	7.05	8.03
jgi.p|Aspni_NRRL3_1|10405	906	N	no	26S proteasome regulatory complex, non-ATPase subcomplex, subunit Rpn1	PF01851:Proteasome/cyclosome repeat	NA	NA	NA	NA	0	0	46.16	48.54	45.5	39.04	46.46	38.76	80.56	65.29	70.07	76.07	70.89	75.69	73.18	59.82	69.79	50.87	69.86	105.72	104.9	118.47	95.27	93.65	69.41	71.25	80.44	55.7	53.54	52.87	90.76	102.55	88.66	85.08	88.74	87.39	133.35	129.79	116.2	102.81
jgi.p|Aspni_NRRL3_1|10406	690	N	GTnc	hypothetical protein	/	NA	NA	NA	NA	0	0	11.27	9.65	10.42	14.36	14.13	11.8	21.71	19.19	21.96	22.45	21.05	20.88	11.58	12.97	16.97	8.48	15.53	23.49	24.88	25.46	20.24	19.21	20	19.57	20.91	14.51	15.63	15.51	38.22	35.98	33.03	16.82	23.06	21.87	27.46	29.39	23.95	22.05
jgi.p|Aspni_NRRL3_1|10407	730	N	no	DNA mismatch repair protein Mlh1/HexB	PF01119:DNA mismatch repair protein, C-terminal domain | PF13589:Histidine kinase-, DNA gyrase B-, and HSP90-like ATPase | PF16413:DNA mismatch repair protein Mlh1 C-terminus	NA	NA	NA	NA	0	0	0.73	0.61	0.67	1.39	1.33	1.52	2.41	1.8	2.55	3.36	2.54	3.05	0.95	0.71	0.84	1.06	1.45	3.09	3.54	3.16	2.32	2.03	2.74	2.59	2.98	1.89	1.45	2.25	3.91	3.28	3.94	2.82	3.9	3.89	4.39	4.24	4.19	3.96
jgi.p|Aspni_NRRL3_1|10408	678	N	no	dual specificity phosphatase	PF00782:Dual specificity phosphatase, catalytic domain	NA	NA	NA	NA	0	1	31.6	31.34	32.47	72.72	64.81	65.28	158.76	169.4	140.92	181.89	125.46	189.37	59.14	46.95	35.1	31.97	60.98	189.05	216.78	181.43	164.53	211.84	110.46	121.73	129.42	122.13	95.72	104.31	220.33	219.14	169.31	80.24	93.55	100.12	269.4	216.43	195.62	30.73
jgi.p|Aspni_NRRL3_1|10409	1039	N	no	leucine carboxyl methyltransferase	PF04072:Leucine carboxyl methyltransferase | PF13621:Cupin-like domain | PF13854:Kelch motif	NA	NA	NA	NA	0	0	1.85	1.69	1.46	1.84	1.55	2	1.19	1.39	0.86	1.49	0.91	1.72	1.91	1.17	2.61	2.2	1.37	1.47	1.51	2.3	1.79	1.47	0.76	1.35	1.23	1.08	1.06	1.1	3.21	2.87	1.84	3.49	3.72	3.61	2.23	1.72	1.9	1.65
jgi.p|Aspni_NRRL3_1|1041	350	N	no	D-amino-acid oxidase	PF01266:FAD dependent oxidoreductase	NA	NA	NA	NA	0	1	60.22	63.54	62.85	75.47	70.18	62.86	29.03	31.9	30.62	108.84	78.28	107.87	32.59	35.8	62.67	18.73	68.93	78.9	80.03	67.67	73.58	77.03	54.52	47.27	57.51	34.89	37.54	33.68	62.96	56.74	64.77	43.06	60.28	55.72	53.61	47.87	37.83	140.38
jgi.p|Aspni_NRRL3_1|10410	430	N	no	autophagy-related protein 18	/	NA	NA	NA	NA	0	0	12.87	14.76	14.36	13.53	18.33	17.52	27.37	23.08	22.63	25.54	21.35	24.13	20.22	17.29	19.8	12.46	22.55	31.3	33.44	38.28	29.35	30.53	20.15	26.41	28.32	17.88	15.4	17.7	32.96	34.5	32.38	23.46	26.62	26.37	55.86	46.67	44.55	24.84
jgi.p|Aspni_NRRL3_1|10411	473	N	no	FAD-binding domain-containing protein	PF01565:FAD binding domain	NA	NA	NA	NA	0	1	0.63	0.8	0.68	1.04	0.77	0.28	3.1	0.96	1.77	1.36	1.85	1.95	0.71	1.25	0.12	1.08	1.98	10.75	11.58	12.96	25.51	25.52	6.33	4.87	7.09	4.07	2.85	2.62	5.11	4.63	5.47	2.86	3.63	4.74	8.55	6.83	8.03	15.87
jgi.p|Aspni_NRRL3_1|10412	437	N	no	tRNA wybutosine-synthesizing protein 2	PF02475:Met-10+ like-protein	NA	NA	NA	NA	0	0	5.49	5.65	3.97	4.19	3.21	3.73	2.23	1.97	2.67	3.96	1.87	4.44	6.85	7.07	6.01	3.67	8.31	5.48	6.39	6.9	7.13	6.16	3.68	3.08	4.51	3.13	3.59	3.86	5.71	3.6	5.85	1.89	3.76	4.12	6.56	5.07	4.46	5.2
jgi.p|Aspni_NRRL3_1|10413	199	Y	no	EF-hand domain-containing protein	/	NA	NA	NA	NA	0	1	26.73	28.8	27.51	25.44	26.88	22.37	19.88	19.44	19.32	22.56	25.58	17.94	35.95	51.46	36.38	27.57	52.21	30.02	22.74	21.79	29.91	19.28	27.86	23.89	23.08	24.8	25.23	24.57	50.43	39.41	41.58	36.71	49.32	43.55	46.02	35.79	43.35	40.22
jgi.p|Aspni_NRRL3_1|10414	730	N	no	hypothetical protein	/	NA	NA	NA	NA	0	1	9.87	11.18	12.24	9.07	6.28	12.06	2.99	2.08	2.51	4.1	2.47	3.04	15.02	7.72	12.81	11.2	6	2.6	2.88	3.3	2.02	3.55	1.47	2.93	5.18	3.67	1.64	2.76	4	3.98	2.1	15.44	15.5	14.46	6.9	3.64	3.3	8.25
jgi.p|Aspni_NRRL3_1|10415	768	N	no	pre-mRNA splicing factor ATP-dependent RNA helicase	PF00270:DEAD/DEAH box helicase | PF00271:Helicase conserved C-terminal domain | PF04408:Helicase associated domain (HA2) | PF07717:Oligonucleotide/oligosaccharide-binding (OB)-fold	NA	NA	NA	NA	0	1	4.38	3.57	3.72	5.59	4.25	5.65	4.75	2.86	3.26	3.83	3	3.64	6.05	3.78	3.92	8.38	3.39	1.68	3.02	2.64	2.12	2.15	1.95	2.27	3.19	3.15	2.88	3.51	4.36	4.29	3.09	12.54	11.29	10.71	4.99	3.69	3.07	5.86
jgi.p|Aspni_NRRL3_1|10416	834	N	no	histone arginine methyltransferase	PF05185:PRMT5 arginine-N-methyltransferase	NA	NA	NA	NA	0	1	3.39	3.11	2.93	5.48	3.77	4.46	4.38	2.97	3.48	5.41	6.82	5.95	5.41	4.68	5.72	4.25	7.76	9.33	10.23	10.09	7.91	8.08	7.43	5.76	6.15	6.35	6.06	5.8	13.4	12.91	13.84	8.91	12.08	10.83	11.02	8.73	8.18	9.67
jgi.p|Aspni_NRRL3_1|10417	836	N	no	armadillo-like helical domain-containing protein	PF11701:Myosin-binding striated muscle assembly central	NA	NA	NA	NA	0	0	25.21	24.89	27.43	78.05	76.37	65.55	21.29	13.56	15.49	45.54	74.01	47.89	46.16	28.69	22.13	35.09	44.83	24.09	29	31.51	22.87	20.85	137.47	116.96	170.43	84.75	67.64	79.49	16.31	15.46	18.55	67.88	72.57	69.45	19.43	23.46	25.82	56.35
jgi.p|Aspni_NRRL3_1|10418	1197	N	no	glycerophosphoryl diester phosphodiesterase	PF03009:Glycerophosphoryl diester phosphodiesterase family | PF03105:SPX domain | PF12796:Ankyrin repeats (3 copies) | PF13637:Ankyrin repeats (many copies)	NA	NA	NA	NA	0	0	8.35	7.06	7.57	13.14	17.11	12.4	89.95	91.16	93.68	70.36	69.05	77.58	13.94	10.48	8.28	9.66	13.58	127.16	166.55	161.25	122.14	139.86	115.63	100.22	116.72	46.45	39.91	43.27	177.5	167.33	230.23	45.19	58.59	52.35	168.69	197.88	195.5	22.9
jgi.p|Aspni_NRRL3_1|10419	380	N	no	general transcription factor IIH subunit 3	PF03850:Transcription factor Tfb4	NA	NA	NA	NA	0	0	3.06	3.95	2.82	4.41	3.91	3.93	6.15	4.52	5.1	4.64	6	7.24	4.06	3.5	4.37	5.48	4.5	4.95	5.64	5.36	5.43	3.53	4.39	5.62	6.35	4.42	3.83	4.82	5.75	5.17	5.9	11.22	9.7	11.11	6.88	5.58	6.58	7.72
jgi.p|Aspni_NRRL3_1|1042	189	N	no	ribosomal RNA-processing protein Fcf1	PF04900:Fcf1	NA	NA	NA	NA	0	1	14.61	14.74	13.28	22.83	29.8	21.39	75.04	80.56	82.16	68.84	36.38	61.59	15.91	19.92	22.79	20.08	22.74	31.69	27.82	27.64	29.28	36.18	46.37	44.16	39.3	35.1	45.89	36	165.3	140.49	128.31	28.12	23.2	24.72	19.37	27.99	23.53	16.34
jgi.p|Aspni_NRRL3_1|10420	482	N	no	asparaginase	PF01112:Asparaginase	NA	NA	NA	NA	0	0	1.22	0.69	1.04	2.15	1.67	1.6	3.13	3.07	2.86	3.45	3.3	3.8	1.63	1.34	2.16	1.35	1.71	5.67	5.36	6.43	3.66	5.13	5.05	5.33	5.35	4.18	4.22	4.03	8.93	8.1	7.98	4.32	5.01	4.67	7.85	7.06	6.14	2.47
jgi.p|Aspni_NRRL3_1|10421	439	N	no	actin-related protein 3	PF00022:Actin	NA	NA	NA	NA	0	0	70.93	69.85	69.32	59.5	64.2	57.82	70.96	72.7	65.46	110.86	98	114.4	103.16	106.91	112.08	64.05	147.94	131.7	127.16	135.93	125.76	109.16	128.97	107.14	108.11	80.67	78.93	75.04	99.14	104.93	120.61	96.99	106.44	114.75	144.71	129.06	124.12	147.23
jgi.p|Aspni_NRRL3_1|10422	378	N	no	zinc-type alcohol dehydrogenase	PF00107:Zinc-binding dehydrogenase | PF16884:N-terminal domain of oxidoreductase	NA	NA	NA	NA	0	0	21.75	22.63	21.92	36.31	37.03	25.36	72.53	90.43	80.41	99.62	57.68	83.79	34.53	42.76	12.88	18.1	47.76	154.02	170.51	138.59	191.31	178.34	153.43	113.83	101.79	111.48	144.54	108.19	206.6	194.36	246.07	52.49	69.29	63.18	161.34	162.01	184.03	58.33
jgi.p|Aspni_NRRL3_1|10423	579	N	no	tRNA (uracil-5-)-methyltransferase	PF05958:tRNA (Uracil-5-)-methyltransferase	NA	NA	NA	NA	0	0	6.07	4.36	4.45	8.86	7.12	8.09	1.65	1.52	2.62	4.2	3.72	3.64	4.63	4.19	4.04	6.62	2.71	1.19	0.9	1.32	0.75	0.91	3	4.36	5.53	5.1	4.94	5.21	2.89	2.19	2.69	6.83	5.33	7.24	1.71	1.78	0.72	3.96
jgi.p|Aspni_NRRL3_1|10424	444	N	no	37S ribosomal protein S5, mitochondrial (uS5m)	PF00333:Ribosomal protein S5, N-terminal domain | PF03719:Ribosomal protein S5, C-terminal domain	NA	NA	NA	NA	0	0	40.44	45.98	44.39	52.81	44.45	50.9	24.99	18.17	21.35	26.29	38.8	25.14	40.91	37.51	45	54.88	36.1	11.78	10.69	12.18	9.81	11.04	21.26	22.29	29.57	24.15	26.07	31.13	16.97	18.4	13.97	54.06	45.32	51.53	14.41	9.08	10.12	21.45
jgi.p|Aspni_NRRL3_1|10425	164	N	no	DASH complex subunit Dad3	PF08656:DASH complex subunit Dad3	NA	NA	NA	NA	0	2	9.78	8.8	9.64	8.67	13.08	5.75	8.2	10.91	9.24	10.17	10.93	10.89	8.22	14.17	15.34	5.46	18.51	10.58	8.27	5.45	11.85	8.86	15.33	14.58	11.73	11.12	10.9	11.69	9.23	11.72	10.77	14.16	11.2	10.7	13.17	7.23	13.95	11.39
jgi.p|Aspni_NRRL3_1|10426	640	N	no	serine/threonine-protein kinase	PF00069:Protein kinase domain	NA	NA	NA	NA	0	0	88.96	94.59	89.61	101.67	96.43	108.86	174.08	186.76	195.34	141.06	150.84	147.41	138.19	98.63	101.51	158.26	84.33	135.35	164.35	167.73	132.54	146.47	87.66	116.49	122.97	91.84	71.72	86.09	119.77	125.11	99.13	166.77	156.96	150.38	239.05	217.1	215.69	92.96
jgi.p|Aspni_NRRL3_1|10427	887	N	no	hypothetical protein	/	NA	NA	NA	NA	1	0	0	0	0	0	0	0	0.02	0	0.04	0	0	0.04	0	0.03	0	0	0	0	0.08	0.04	0.05	0.06	0.03	0.03	0.02	0	0.1	0	0.05	0.03	0	0	0	0	0.05	0.04	0.04	0.05
jgi.p|Aspni_NRRL3_1|10428	291	N	no	ferric reductase transmembrane component	PF01794:Ferric reductase like transmembrane component	NA	NA	NA	NA	0	0	28.06	26.38	30.8	25.55	34.01	26.28	31.41	31.37	28.87	33.37	35.32	29.81	21.36	31.5	18.13	16.75	28.05	42.37	34.7	32.14	36.6	31.73	52.26	59.67	49.6	48.33	55.78	61.35	51.3	46.79	44.37	46.52	49.32	49.14	58.75	63.09	62.16	45.19
jgi.p|Aspni_NRRL3_1|10429	616	N	no	protein phosphatase PP2A regulatory subunit	PF13646:HEAT repeats	NA	NA	NA	NA	0	0	43.11	46.48	51	43.05	51.73	40.73	52.25	48.09	49.21	75.82	66.69	72.63	62.52	59.95	69.82	46.88	84.72	69.13	71.11	71.14	59.47	60.09	56.19	63.33	64.88	56.66	45.73	48.51	84.97	92.97	87.73	76.09	90.75	91.15	93.01	76.46	74.76	87.56
jgi.p|Aspni_NRRL3_1|1043	115	N	no	hypothetical protein	/	NA	NA	NA	NA	0	3	12.29	9.21	12.75	22.08	33.55	18.03	138.22	186.79	172.95	118.79	84.45	98.1	10.34	18.54	4.39	7.87	19.58	42.28	35.98	35.86	55.91	61.84	83.99	90.13	65.34	76.29	86.53	72.09	342.94	280.63	269.48	8.13	9.21	8.11	16.96	32.62	34.64	3.38
jgi.p|Aspni_NRRL3_1|10430	600	N	no	phenylalanine-tRNA ligase (beta subunit), cytosolic	PF03483:B3/4 domain | PF03484:tRNA synthetase B5 domain	NA	NA	NA	NA	0	0	41.16	38.57	41.78	35.83	33.4	36.11	14.97	12.75	11.83	26.12	36.82	28.71	45.15	40.39	60.45	37.97	48.13	19.19	21.16	20.78	15.04	13.9	22.42	18.22	21.44	24.14	22.8	21.73	20.91	23.44	22.35	49.26	52.48	54	21.01	19.33	17.55	107.79
jgi.p|Aspni_NRRL3_1|10431	266	N	no	40S ribosomal protein S3 (uS3)	PF00189:Ribosomal protein S3, C-terminal domain | PF07650:KH domain	NA	NA	NA	NA	0	1	263.66	278.46	272.98	176.19	156.46	208.82	32.12	21.83	24.97	25.83	34.14	27.75	204.91	198.67	321.85	247.52	252.36	45.38	42.37	59.25	50.37	50.86	32.69	31.03	46.35	39.49	27.55	29.46	193.75	173.84	178.25	103.47	108.72	104.86	102.43	43.4	29.68	58.94
jgi.p|Aspni_NRRL3_1|10432	757	N	no	myotubularin family protein	PF06602:Myotubularin-like phosphatase domain	NA	NA	NA	NA	0	1	35.73	39.92	35.85	42.23	45.79	42.66	41.81	40.6	44.68	34.76	40.47	38.92	33.13	29.73	35.08	33.9	30.2	28.61	30.02	34.18	25.59	30.45	36.58	38.59	39.99	42.64	49.28	45.45	38.04	34.61	36.26	32.79	29.29	31.18	38.92	34.58	33.84	26.26
jgi.p|Aspni_NRRL3_1|10433	368	N	GHnc	glycosyl hydrolase	/	NA	NA	NA	NA	0	1	51.19	56.37	50.95	34.89	44.13	37.22	42.57	62.21	62.59	47.6	44.18	46.56	34.36	47.28	47.02	37.51	43.53	28.66	28.35	24.71	31.37	36.28	56.26	54.59	41.81	55.24	71.03	59.73	25.16	24.84	38.72	10.77	12.35	11.97	33.89	27.52	29.7	9.3
jgi.p|Aspni_NRRL3_1|10434	779	N	no	mitochondrial inner-membrane-bound regulator	PF14611:Mitochondrial inner-membrane-bound regulator	NA	NA	NA	NA	0	0	4.79	4.98	5.2	8.78	5.43	7.25	8.19	5.49	7.77	6.17	6.86	6.59	7.55	5.67	7.27	6.52	6.78	6.15	6.14	6.31	5.37	5.37	6.33	6.38	8.5	5.93	6.83	5.88	10.71	9.36	11.39	9.45	14.48	13.25	11.42	9.53	11.3	7.71
jgi.p|Aspni_NRRL3_1|10435	348	N	no	EEIG1/EHBP1 N-terminal domain-containing protein	PF10358:N-terminal C2 in EEIG1 and EHBP1 proteins	NA	NA	NA	NA	0	0	13.77	14.32	14.73	15.94	19.12	13.87	19.26	27.22	23.17	39.9	33.22	38.29	15.46	20.83	38.36	12.57	34.28	25.12	22.43	24.48	23.41	21.11	40.5	32.95	30.83	20.16	24.67	24.47	32.88	32.59	37.22	17.56	21.11	23.24	29.3	33.56	30.68	23.28
jgi.p|Aspni_NRRL3_1|10436	138	N	no	hypothetical protein	/	NA	NA	NA	NA	0	0	4.52	5.55	4.42	8.93	5.05	9.04	10.53	10.33	9.87	10.88	4.39	6.46	6.44	6.17	12.64	5.71	8.77	13.07	9.44	10.55	8.19	9.3	6.15	5.69	5.47	4.93	3.1	3.97	8.49	7.85	6.61	9.94	9.63	9.44	13.22	12.5	13.76	11.29
jgi.p|Aspni_NRRL3_1|10437	771	Y	no	hypothetical protein	/	NA	NA	NA	NA	0	2	0.82	1.11	1.02	4.49	5.32	3.68	310.52	283.18	264.44	66.76	94.78	59.85	8.27	11.53	0.88	3.35	18.23	456.61	546.21	585.98	409.97	441.7	188.59	205.92	195.79	156.79	138.82	154.24	632.58	633.61	725.81	19.56	25.69	22.07	1162.8	689.44	549.54	2.26
jgi.p|Aspni_NRRL3_1|10438	106	N	no	thioredoxin	PF00085:Thioredoxin	NA	NA	NA	NA	0	0	4.48	3.41	5.38	16.98	22.01	11.19	36.28	52.89	41.07	42.5	64.69	43.85	3.09	6.9	1.3	10.91	8.27	30.97	29.03	17.17	21.57	19.12	33.6	29.59	29.43	52.88	49.16	51.9	21.35	30.01	30.76	34.79	37.68	42.57	63.46	96.17	118.55	14.71
jgi.p|Aspni_NRRL3_1|10439	345	N	no	hypothetical protein	/	NA	NA	NA	NA	0	0	428.02	454.57	403.38	413.12	358.13	453.44	405.28	355.9	416.42	329.94	224.54	363.22	328.29	237.09	283.32	361.24	200.53	356.72	379.91	348.68	293.23	341.6	143.87	293.22	285.94	274.26	191.31	221.51	392.19	372.02	217.69	149.89	115.7	124.26	329.72	383.86	238.5	95.72
jgi.p|Aspni_NRRL3_1|1044	1578	N	no	WD repeat-containing protein	/	NA	NA	NA	NA	0	0	27.42	27.99	31.26	62.5	48.65	61.18	117.84	84.18	102.05	86.4	58.47	95.21	49.07	30.81	22.08	29.38	31.71	92.85	110.88	112.28	89.45	116.01	69.08	91.06	108.33	77.88	55.79	69.85	214.81	206.97	132.43	38.61	41.1	42.56	98.33	97.95	89.13	8.58
jgi.p|Aspni_NRRL3_1|10440	688	N	no	START-like domain-containing protein	PF11274:Protein of unknown function (DUF3074)	NA	NA	NA	NA	0	0	42.31	43.31	45.5	59.65	30.8	53.69	18.78	21.19	21.28	15.44	20.77	15.28	53.09	46.63	50.56	37.53	46.42	21.06	22.42	34.05	27.38	26.15	31.6	22.4	21.87	32.02	43.68	33.01	10.89	11.04	19.48	20.99	14.65	16.15	17.03	11.65	7.3	11.96
jgi.p|Aspni_NRRL3_1|10441	84	N	no	splicing factor 3B subunit 5	PF07189:Splicing factor 3B subunit 10 (SF3b10)	NA	NA	NA	NA	0	0	61.38	55.31	59.33	65.9	83.34	61.44	86.18	72.85	86.86	89.22	102.94	81.56	56	92.48	71.59	58.65	111.62	67.89	53.6	49.93	64.31	60.59	125.01	101.35	77.29	83.62	95.56	96.74	83.1	67.47	87.69	93.98	113.87	112.83	76.83	85.09	80.99	82.18
jgi.p|Aspni_NRRL3_1|10442	504	N	no	adenosine deaminase/editase	PF02137:Adenosine-deaminase (editase) domain	NA	NA	NA	NA	0	0	1.03	1	0.88	0.8	1.22	1.09	1.22	0.55	1.33	1.71	0.84	1.14	0.73	0.94	1.31	0.78	0.85	1.63	1.49	1.47	2	2.19	1.76	1.11	1.01	1.56	1.1	0.72	2.33	2.12	2.55	2.31	3.39	3.59	2.96	3.05	3.88	5.54
jgi.p|Aspni_NRRL3_1|10443	497	N	no	sterol reductase	PF01222:Ergosterol biosynthesis ERG4/ERG24 family	NA	NA	NA	NA	0	0	3.11	1.8	2.51	2.1	2.49	2.91	1.28	1.37	1.39	2.21	2.69	1.9	3.83	4.47	4.61	4.09	5.96	2.32	1.89	2.17	2.55	2.03	3.45	2.33	2.59	2.89	3.19	3.33	4.57	4.22	2.72	9.79	8.85	8.83	3.28	2.16	1.25	4.72
jgi.p|Aspni_NRRL3_1|10444	324	Y	no	mannose 6-phosphate receptor	PF02157:Mannose-6-phosphate receptor	NA	NA	NA	NA	0	0	28.81	22.25	27.98	42.45	41.65	41.13	74.06	58.05	62.28	71.73	61.93	68.56	50.39	52.21	33.8	26.63	55.78	60.05	65.47	70.1	68.54	61.55	64.9	57.04	56.33	66.92	67.63	62.71	96.88	93.28	101.3	58.14	50.46	56.52	74.51	79.3	79.44	55.96
jgi.p|Aspni_NRRL3_1|10445	1024	N	no	fungal-specific transcription factor	PF00172:Fungal Zn(2)-Cys(6) binuclear cluster domain | PF04082:Fungal specific transcription factor domain	NA	NA	NA	NA	0	2	10.56	11.84	8.95	16.13	13.15	15.54	38.14	29.7	36.6	37.59	25.13	41.09	11.57	8.28	13.17	12.02	7.73	41.9	52.15	61.58	46.67	51.42	28.53	30.37	35.41	22.8	20.79	21.5	43.14	39.67	30.05	27.37	23.14	23.86	60.04	66.05	67.77	19.02
jgi.p|Aspni_NRRL3_1|10446	250	N	no	hypothetical protein	/	NA	NA	NA	NA	1	2	20.31	20.08	19.91	18.46	18.46	14.71	31.05	33.09	32.84	31.3	33.6	31.13	12.16	14.54	24.18	16.09	17.97	28.51	23.51	36.06	39.64	43.09	33.4	32.17	27.7	26.7	20.78	24.09	18.21	15.31	22.45	11.79	11.76	12.15	38.97	36.59	35.84	7.83
jgi.p|Aspni_NRRL3_1|10447	246	N	no	hypothetical protein	/	NA	NA	NA	NA	1	1	5.18	6.18	5.65	5.95	7.59	5.57	16.21	12.41	13.05	16.57	14.23	10.3	5.74	6.83	6.03	4.53	6.48	11.58	9.47	15.1	8.53	8.19	10.19	9.75	10.85	7.14	7.61	6.7	12.99	11.12	11.58	16.04	12.47	12.29	12.88	24.1	23.37	17.82
jgi.p|Aspni_NRRL3_1|10448	372	N	no	arsenical-resistance protein	PF01758:Sodium Bile acid symporter family	NA	NA	NA	NA	0	1	0.25	0.44	0.7	0.58	0.38	0.34	0.2	0.26	0.52	0.46	0.39	0.18	0.06	0.39	0.26	0.13	0.23	0.15	0.63	0.33	0	0.37	0.45	0.8	0.21	0.17	0.87	0.49	0.55	1	1.05	0.76	0.64	0.54	0.88	0.52	0.49	0.58
jgi.p|Aspni_NRRL3_1|10449	860	Y	GH3	beta-glucosidase Bgl3A	PF00933:Glycosyl hydrolase family 3 N terminal domain | PF01915:Glycosyl hydrolase family 3 C-terminal domain | PF14310:Fibronectin type III-like domain	PBD_cazy	GH3	BGL/BXL	Cellulose/Xylan	0	1	145.36	157.07	171.38	124.22	150.76	141.34	112.99	118.7	117.11	335.41	432.38	351.05	18.51	20.34	13.81	35.18	23.88	272.16	240.84	546.3	554.77	441.17	362.32	399.67	438.8	179.43	155.22	181.63	334.63	365.22	382.68	236.33	231.46	219.14	1063.89	1142.51	1231.62	204.98
jgi.p|Aspni_NRRL3_1|1045	396	N	no	hypothetical protein	/	NA	NA	NA	NA	0	0	27.67	27.63	23.73	20.26	20.21	22.57	22.34	16.19	18.25	24.97	20.56	26.81	32.57	38.51	39.45	23.38	44.69	48.26	41.58	46.96	45.33	42.31	37.07	31.7	32.62	26.15	25.45	23.57	34.71	37.63	40.12	30.05	36.15	35.71	48.19	45.73	41.59	42.11
jgi.p|Aspni_NRRL3_1|10450	313	N	no	inositol phospholipid synthesis and fat-storage-inducing transmembrane protein	PF10261:Inositol phospholipid synthesis and fat-storage-inducing TM	NA	NA	NA	NA	0	0	55.79	51.27	50.84	26.58	40.74	21.92	18.65	22.79	19.29	15.12	22.66	17.68	41.8	46.62	48.74	40.94	45.26	14.27	10.89	14.35	20.71	14.31	19.46	21.43	18.26	23.76	31.42	26.7	13.59	12.91	26.15	10.64	11.84	10.83	12.02	6.66	6.11	13.68
jgi.p|Aspni_NRRL3_1|10451	389	N	no	hypothetical protein	/	NA	NA	NA	NA	0	1	0.25	0.31	0.2	0.11	0.18	0.39	0.73	0.36	0.51	0.9	0.32	0.22	0.25	0.19	0	0.22	0.23	0.2	0.58	0.4	0.33	0.1	0.73	0.71	0.92	0.77	1.35	0.26	0.38	0.21	0.32	0	0.08	0.23	0.43	0.17	0	0.11
jgi.p|Aspni_NRRL3_1|10452	446	N	no	erythromycin esterase	PF05139:Erythromycin esterase	NA	NA	NA	NA	0	1	0.56	0.06	0.31	0.33	0.58	0.52	1.8	0.54	0.46	0.19	0.16	1.17	0.33	0.68	0.08	0.85	0.13	0.05	0.04	0.2	0.22	0.13	0.92	1.07	1.09	2.15	2.21	1.11	0	0.07	0	0.1	0	0.07	0.11	0.08	0	0.04
jgi.p|Aspni_NRRL3_1|10453	775	N	no	hypothetical protein	/	NA	NA	NA	NA	0	0	18.52	20.98	16.38	12.47	9.68	16.24	6.22	4.31	5.92	6.82	7.38	7.86	28.05	18.39	32.3	25.31	12.79	13.47	15.1	15.8	12.2	13.61	5.74	7.38	8.74	7.29	5.9	5.51	10.91	9.61	12.91	11.11	11.91	10.77	10.25	7.95	7.91	12.81
jgi.p|Aspni_NRRL3_1|10454	791	N	no	heterokaryon incompatibility protein	PF06985:Heterokaryon incompatibility protein (HET)	NA	NA	NA	NA	0	0	0.27	0.23	0.17	0.15	0.52	0.08	2.65	3.41	4.05	3.18	2.35	3.6	0.12	0.34	0.09	0.23	0.36	1.79	2	1.16	1.11	1.77	2.27	2.51	1.79	1.1	1.25	0.77	3.15	2.69	2.68	0.17	0.38	0.08	0.76	1.42	1.18	0.27
jgi.p|Aspni_NRRL3_1|10455	419	N	no	hypothetical protein	/	NA	NA	NA	NA	1	1	76.55	74.67	60.06	141.59	105.49	129.55	67.43	68.84	73.43	68.2	79.08	69.12	54.95	49.44	51.49	65.49	45.1	38.36	52.08	48.63	43.94	56.09	58.92	62.54	59.77	79.04	79.94	78.52	77.25	74.09	74.52	58.67	60.9	51.65	85.04	70.87	63.97	20.33
jgi.p|Aspni_NRRL3_1|10456	164	N	no	mediator of RNA polymerase II transcription subunit 10	PF09748:Transcription factor subunit Med10 of Mediator complex	NA	NA	NA	NA	0	0	58.46	58.09	54.21	70.57	68.85	59.62	138.78	177.16	178.08	127.14	240.34	133.12	30.12	57.31	60.37	69.02	71.45	42.77	36.53	38.59	53.89	44.96	156.47	112.36	85.6	65.19	107.93	95.84	50.59	46.68	86.45	44.23	50.93	51.03	70.12	70.67	104.61	37.15
jgi.p|Aspni_NRRL3_1|10457	996	N	no	protein kinase	PF00069:Protein kinase domain	NA	NA	NA	NA	0	0	9.82	10.34	9.42	11.16	7.85	10.06	21.59	19.41	20.72	19.92	15.5	21.08	18.26	17.19	18.66	13.48	13.67	31.98	36.18	30.86	26.44	28.68	21.25	17.82	19.74	12.75	13.94	10.99	26.89	23.62	31.35	9.5	9.29	9.74	26	20.72	20.32	15.46
jgi.p|Aspni_NRRL3_1|10458	729	N	no	hypothetical protein	/	NA	NA	NA	NA	0	1	3.71	4.49	3.94	4.42	3.76	4.85	3.25	2.51	3.53	3.34	2.92	3.46	7.84	5.42	4.61	3.86	4.47	11.37	9.84	9.76	10.19	9.18	5.9	6.05	6.53	3.8	4.01	3.78	10.96	8.18	11.79	2.84	3.39	3.69	5.55	5.72	4.79	4.82
jgi.p|Aspni_NRRL3_1|10459	358	N	no	hypothetical protein	/	NA	NA	NA	NA	0	1	0.22	0.22	0.46	0.25	0.28	0.68	1.89	0.4	0.56	0.57	0.33	0.87	0.44	0.17	0	0.15	0.4	1.76	0.78	1.95	2.16	1.07	1.03	1.01	2.1	1.58	1.25	0.89	2.83	1.6	2.49	0	0.14	0.33	4.3	0.83	0.42	0.07
jgi.p|Aspni_NRRL3_1|1046	245	N	no	short-chain dehydrogenase/reductase	PF00106:short chain dehydrogenase	NA	NA	NA	NA	0	0	25.31	25.75	29.87	9.17	22.59	7.67	10.36	13.01	12.5	23.76	29.57	27.4	12.34	18.14	18.98	30.35	46.47	16.17	15.08	9.75	15.74	15.77	15.74	13.62	12.38	10.84	14.29	10.91	17.21	17.76	20.31	18.41	24.41	20.83	21.72	21.33	15.61	22.13
jgi.p|Aspni_NRRL3_1|10460	551	N	no	DnaJ domain-containing protein	PF00226:DnaJ domain | PF00515:Tetratricopeptide repeat | PF07719:Tetratricopeptide repeat | PF13414:TPR repeat	NA	NA	NA	NA	0	0	108.68	96.89	100.4	161.51	135.63	148.81	68	49.89	59.97	61.24	65.08	67.35	125.4	105.7	112.75	160.48	81.38	48.91	46.16	56.28	50.8	39.75	30.98	32.11	36.64	48.55	45.94	42.98	26.71	19.44	28.16	120.98	82.96	76.46	27.35	17.19	24.21	87.09
jgi.p|Aspni_NRRL3_1|10461	1054	N	no	P-loop containing nucleoside triphosphate hydrolase	PF00350:Dynamin family	NA	NA	NA	NA	0	0	0.09	0.06	0.27	0.24	0.03	0.12	0.82	0.77	0.84	0.61	0.55	0.83	0.11	0.11	0.12	0.17	0.21	0.98	0.86	0.85	0.55	1.09	0.84	0.4	0.29	0.15	0.3	0.28	1.41	0.86	0.97	0.22	0.11	0.27	0.57	0.48	0.34	0.01
jgi.p|Aspni_NRRL3_1|10462	274	N	no	hypothetical protein	/	NA	NA	NA	NA	0	0	4.11	3	4.4	2.44	2.99	3.5	2.39	2.65	1.95	4.07	2.81	2.04	3.7	6.03	4.92	5.64	4.22	3.3	4.07	1.97	2.03	2.43	1.15	2.03	1.78	2.89	3.47	1.66	3.78	3.42	5.27	4.69	3.87	4.3	1.71	2.02	6.81	4.38
jgi.p|Aspni_NRRL3_1|10463	230	Y	no	hypothetical protein	/	NA	NA	NA	NA	0	1	462.73	354.23	393.49	372.7	313.92	385.62	249.74	156.09	159.25	139.26	125	159.07	514.28	577.42	296.28	275.92	589.44	451.76	516.85	559.2	556.23	693.18	405.66	462.97	492.61	642.02	547.53	449.52	1501.52	1230.66	1329.78	451.33	516.62	479.86	382.12	352.71	253.88	483.74
jgi.p|Aspni_NRRL3_1|10464	509	N	no	protein kinase	PF00069:Protein kinase domain	NA	NA	NA	NA	0	0	96.3	102.48	104.85	102.4	87.9	114.42	127.74	116.58	109.33	145.31	98.44	153.81	125.49	82.41	98.89	89.1	87.43	156.84	181.09	160.82	138.38	166.77	62.39	99.78	110	92.3	59.75	74.42	160.2	167.27	98.42	81.19	89.93	87.37	172.81	167.6	126.18	101.95
jgi.p|Aspni_NRRL3_1|10465	943	Y	no	protein transport protein Sec39	PF08314:Secretory pathway protein Sec39	NA	NA	NA	NA	0	0	7.03	8	6.63	9.59	5.02	9.8	6.77	5.49	6.69	6.27	3.84	5.54	12.74	9.24	9.91	7.15	6.51	8.95	9.61	10.4	8.07	7.9	5.53	5.48	6.5	4.96	4.25	5.25	9.77	10.47	9.22	11.3	11.33	11.74	12.67	11.11	11.56	9.35
jgi.p|Aspni_NRRL3_1|10466	103	N	no	hypothetical protein	/	NA	NA	NA	NA	0	0	144.8	128.66	131.12	88.45	117.38	92.36	139.24	150.01	131.57	138.84	163.98	134.91	113.53	169.04	150.18	123.11	217.25	105.24	78.58	88.84	109.34	91.01	182.13	119.71	104.97	116.09	141.67	132.3	134.86	133.51	177.22	118.51	130.94	115.84	92.55	101.66	88.79	178
jgi.p|Aspni_NRRL3_1|10467	1895	N	no	helicase	PF00176:SNF2 family N-terminal domain | PF00271:Helicase conserved C-terminal domain | PF12054:Domain of unknown function (DUF3535)	NA	NA	NA	NA	0	1	21.17	22.73	22.65	28.89	18.19	30.61	18.96	13.58	15.39	13.26	11.62	15.07	39.43	21.9	19.95	32.17	16.02	20.48	23.93	27.07	18.6	25.1	9.35	15.08	22.51	15.73	11.51	12.83	10.87	11.43	7.16	33.4	30.8	32.38	32.66	23.65	33.14	24.26
jgi.p|Aspni_NRRL3_1|10468	986	N	no	vacuolar membrane protease	PF04389:Peptidase family M28	NA	NA	NA	NA	0	0	12.55	12.54	12.6	10.08	9.14	12.6	19.88	16.47	17.5	18.3	11.69	20.16	21.83	14.87	16.87	11.28	16.06	42.33	50.5	52.76	54.23	47.62	22.19	29.97	31	19.65	13.67	16.55	41.12	44.39	35.12	12.51	15.3	11.97	36.48	38.14	31.14	21.84
jgi.p|Aspni_NRRL3_1|10469	632	N	no	SCF E3 ubiquitin ligase complex F-box protein GrrA	PF12937:F-box-like	NA	NA	NA	NA	0	0	31.89	36.37	34.79	36.6	31.13	39.06	41.79	35.89	38.41	47.7	27.06	53.44	52.14	41.19	49.23	32.91	36.2	68.89	72.12	69.24	57.43	61.7	42.48	49.37	50.89	36.53	25.87	27.65	68.12	60.27	59.48	23.42	26.9	23.52	67.6	63.38	54.17	43.29
jgi.p|Aspni_NRRL3_1|1047	356	N	no	F-box domain-containing protein	/	NA	NA	NA	NA	0	0	0	0	0	0	0	0	0	0	0	0.08	0	0	0	0.08	0	0	0	0.12	0	0.15	0	0	0	0	0	0	0	0.05	0.26	0.08	0	0	0	0.09	0	0	0	0
jgi.p|Aspni_NRRL3_1|10470	589	N	no	AMP-dependent synthetase/ligase	PF00501:AMP-binding enzyme | PF13193:AMP-binding enzyme C-terminal domain	NA	NA	NA	NA	0	3	2.62	3.3	3.56	6.08	7.26	4.92	45.44	45.86	52.33	48.78	28.2	51.94	5.72	4.52	3.58	3.42	9.39	99.77	89.8	79.65	80.65	89.9	32.23	34.44	34.07	23.11	23.28	21.67	72.3	61.81	66.92	32.93	37.32	35.77	120.81	104.94	114.89	21.52
jgi.p|Aspni_NRRL3_1|10471	202	N	no	60S ribosomal protein L16 (uL13B)	PF00572:Ribosomal protein L13	NA	NA	NA	NA	0	0	428.24	433.93	460.8	258.96	269.55	283.02	69.01	55.2	57.48	69.38	84.81	60.2	266.77	357.64	631.15	389.52	466.99	86.88	69.69	99.25	103.89	91.93	67.7	65.44	76.25	68.38	74.1	55.99	279.56	233.72	251.57	196.22	228.77	204.36	217.45	86.49	69.81	141.36
jgi.p|Aspni_NRRL3_1|10472	622	N	no	aminotransferase, class I/classII	PF00155:Aminotransferase class I and II	NA	NA	NA	NA	0	0	315.22	314.03	284.63	212.74	235.05	220.78	146.76	148.45	143.21	165.49	189.65	161.43	273.57	293.75	324.03	278.51	227.16	95.21	111.9	100.65	102.64	97.87	125.72	148.7	139.7	90.45	100.12	105.41	47.31	46.16	42.42	115.41	88.12	89.09	85.02	88.25	121.57	145.22
jgi.p|Aspni_NRRL3_1|10473	378	N	no	calcineurin-like phosphoesterase	PF00149:Calcineurin-like phosphoesterase	NA	NA	NA	NA	0	0	26.25	29.01	29.4	16.23	18.57	18.01	12.63	8.96	9.51	8.01	11.71	8.29	22	23.98	32.5	23.3	17.38	12.82	11.85	11.13	13.11	15.28	6.6	9.01	8.66	4.29	6.14	4.15	2.77	2.34	2.35	8.53	8.13	8.62	8.39	9.19	13.06	11.3
jgi.p|Aspni_NRRL3_1|10474	430	N	no	hypothetical protein	/	NA	NA	NA	NA	0	1	7.74	7.64	7.96	4.86	5.72	3.96	7.65	8.08	8.57	4.81	8.63	4.82	5.43	5.75	6.04	7.47	7.06	9.18	8.13	10.08	9.49	8.61	4.3	4.87	3.17	4.42	5.13	3.79	3.53	3.7	5.45	3.64	3.13	2.54	5.59	6.8	8.5	2.16
jgi.p|Aspni_NRRL3_1|10475	574	N	no	DnaJ domain-containing protein	PF00226:DnaJ domain	NA	NA	NA	NA	1	0	683.35	671.74	603.23	421.42	279.97	460.29	254.39	206.55	230.79	252.35	207.97	264.04	784.37	539.89	670.16	960.69	322.62	232.82	307.54	291.57	242.79	287.04	79.75	107.53	118.2	130.37	101.19	101.97	251.55	243.99	183.83	196.41	128.19	144.7	180.87	187.96	165.29	97.79
jgi.p|Aspni_NRRL3_1|10476	319	N	no	alpha/beta hydrolase fold protein	PF12697:Alpha/beta hydrolase family	NA	NA	NA	NA	0	2	6.06	3.74	4.44	2.4	2.76	2.36	6.3	2.42	4.29	4.46	3.01	2.98	6.06	7.08	8.35	5.02	6.21	5.68	6.76	6.16	5.9	6.79	4.94	5.81	4.19	4.34	4.43	4.34	5.31	3.31	4.52	2.02	1.82	1.95	4.71	3.93	2.99	3.3
jgi.p|Aspni_NRRL3_1|10477	708	N	no	fungal-specific transcription factor	PF00172:Fungal Zn(2)-Cys(6) binuclear cluster domain	NA	NA	NA	NA	0	0	0.85	0.72	0.9	0.8	0.65	0.79	2.03	1.25	1.27	1.58	1.96	1.86	1.1	0.67	1.03	0.59	0.42	2.68	2.65	3.45	2.38	2.06	0.85	1.63	2.24	1.12	1.41	0.84	2.7	2.65	1.69	3.6	3.65	3.98	5.71	3.98	5.54	5.2
jgi.p|Aspni_NRRL3_1|10478	118	N	no	prefoldin subunit 2, actin chaperone	PF01920:Prefoldin subunit	NA	NA	NA	NA	0	0	29.03	25.12	26.18	40.14	33.14	29.68	28.06	39.47	34.32	48.22	54.8	38.19	19.84	40.58	44.57	26.52	72.76	32.06	24.57	29.19	32.76	26.15	48.97	41.93	30.47	38.7	53.66	44.52	50.76	51.88	61.99	42.99	45.59	54.72	53.39	41.34	44.85	35.37
jgi.p|Aspni_NRRL3_1|10479	914	N	no	pre-mRNA splicing factor ATP-dependent RNA helicase	PF00271:Helicase conserved C-terminal domain | PF04408:Helicase associated domain (HA2) | PF07717:Oligonucleotide/oligosaccharide-binding (OB)-fold | PF09848:Uncharacterized conserved protein (DUF2075)	NA	NA	NA	NA	0	0	2.69	2.57	2.59	2.66	1.65	2.36	3.61	3.43	3.81	3	2.19	3.41	4.03	2.87	5.06	3.85	2.91	5.24	4.82	5.18	3.4	3.16	2.41	1.63	2.48	1.19	1.98	1.61	6.29	4.87	6.35	4.15	4.01	3.66	6.61	7.01	8.16	7.24
jgi.p|Aspni_NRRL3_1|1048	274	N	no	lipopolysaccharide kinase	PF06293:Lipopolysaccharide kinase (Kdo/WaaP) family	NA	NA	NA	NA	0	0	0	0	0	0	0.15	0	0.08	0.08	0.13	0.51	0.17	0.2	0	0	0	0	0	0.08	0	0.25	0	0.1	0.12	0	0.2	0.07	0	0.21	0.09	0.55	0	0.33	0	0	0.51	0	0.15	0
jgi.p|Aspni_NRRL3_1|10480	182	N	no	DAD family protein	PF02109:DAD family	NA	NA	NA	NA	0	0	45.13	36.11	34.99	58.41	68.48	43.7	36.84	26.88	30.23	45.79	55.6	51.29	84.1	114.96	55.04	29.87	88.77	47.15	31.49	28.69	49.63	42	58.43	67.57	49.06	61.22	60.52	68.54	36.59	37.26	40.59	84.07	100.82	89.59	63.91	52.18	54.48	31.34
jgi.p|Aspni_NRRL3_1|10481	818	N	no	fungal-specific transcription factor	PF00172:Fungal Zn(2)-Cys(6) binuclear cluster domain | PF04082:Fungal specific transcription factor domain	NA	NA	NA	NA	0	1	31.41	31.28	32.7	32.7	31.93	35.25	28.6	21.18	22.95	26.69	28.69	26.2	30.69	28.83	33.21	28.17	40.9	25.49	25.85	28.69	26.87	24.05	22.07	24.36	26.52	20.27	24.54	23.1	19.08	17.12	18.42	49.62	33.62	39.28	22.4	29.19	31.74	49.3
jgi.p|Aspni_NRRL3_1|10482	298	Y	no	fukutin-related protein	PF04991:LicD family	NA	NA	NA	NA	0	0	140.26	139.23	130.83	85.26	101.38	81.37	128.23	104.77	118.1	132.95	171.59	131.88	187.64	200.7	207.04	223.79	148.04	49.64	47.93	48.37	69.2	55.85	62.28	77.06	61.38	76.78	95.36	90.25	48.59	45.59	34.53	153.37	128.46	139.94	73.44	65.24	89.16	73.64
jgi.p|Aspni_NRRL3_1|10483	752	N	no	fungal-specific transcription factor	PF00172:Fungal Zn(2)-Cys(6) binuclear cluster domain | PF04082:Fungal specific transcription factor domain	NA	NA	NA	NA	0	2	4.89	4.45	4.38	6.13	5.29	6.13	8.79	5.2	5.78	4.01	5.5	5.33	7.41	6.23	6.81	4.48	6.6	9.18	9.15	8.34	7.27	9.17	7.98	6.89	7.64	5.58	5.54	5.9	14.92	11.4	12.49	11.38	11.92	12.1	13.19	16.54	16.86	9.15
jgi.p|Aspni_NRRL3_1|10484	1168	N	no	uncharacterized protein	PF05277:Protein of unknown function (DUF726)	NA	NA	NA	NA	0	0	10.03	12.01	10.22	8.73	7.65	8.81	19.23	12.64	14.79	18.29	10.33	19.52	34.55	18.04	17	12.76	11.18	30.41	34.5	40.41	30.42	34.53	11.59	15.41	18.42	9.36	6.95	7.16	27.97	24.03	19.29	22.91	23.78	24.64	41.41	37.63	40.51	34.97
jgi.p|Aspni_NRRL3_1|10485	491	N	no	restriction of telomere capping protein 4	PF14474:RTC4-like domain	NA	NA	NA	NA	0	0	9.54	11.02	8.12	9.07	9.52	10.3	13.84	12.47	13.79	16.08	16.26	18.96	16.46	14.69	16.08	8.23	15.71	19.13	17.5	16.2	17.93	15.23	18.05	16.28	18.15	13.23	14.08	14.15	20.51	17.87	22.35	15.92	22.87	19.94	24.67	20.15	19.33	15.32
jgi.p|Aspni_NRRL3_1|10486	781	N	no	peptidase, family M28	PF02225:PA domain | PF04253:Transferrin receptor-like dimerisation domain | PF04389:Peptidase family M28	NA	NA	NA	NA	0	1	65.07	73.92	68.69	96.54	108.47	99.86	289.11	282.15	280.59	289.09	235.85	290.45	105.66	90.94	52.88	54.01	127.63	438.26	456.5	436.18	482.05	460.55	338.07	355.35	331.44	274.26	252.14	257.67	376.57	352.34	370.91	183.99	208.46	196.61	413	397.26	372.61	414.2
jgi.p|Aspni_NRRL3_1|10487	519	N	no	MFS-type transporter	PF07690:Major Facilitator Superfamily	NA	NA	NA	NA	0	0	31.45	31.72	32.51	38.72	33.99	40.11	62.45	71.43	92.68	59.2	83.37	70.55	35.73	31.35	31.47	60.59	29.46	28.3	30.52	24.86	25.22	27.54	44.4	65.87	66.64	43.07	51.55	58.03	49.85	40.09	47.94	67.21	48.61	51.73	51.32	56.97	68.22	34.92
jgi.p|Aspni_NRRL3_1|10488	104	N	no	uncharacterized protein	PF03647:Transmembrane proteins 14C	NA	NA	NA	NA	0	1	505.53	481.85	496.46	275.31	421.82	242.69	367.17	311.27	350.57	334.07	346.45	347.33	404.73	630.6	434.31	314.52	575.78	322.52	200.33	186.79	426.28	292.17	454.48	449.87	348.9	341.5	450.41	379.19	319.99	298.59	424.32	206.91	230.29	203.49	276.21	281.29	315.15	168.11
jgi.p|Aspni_NRRL3_1|10489	422	N	no	zinc finger protein	/	NA	NA	NA	NA	0	0	25.31	27.75	29.59	35.26	21.35	27.86	17.73	19.04	19.61	28.51	26.52	26.78	28.74	36.06	43.3	27.48	41.67	31.1	32.86	25.99	32.12	29.2	25.68	22.43	21.95	17.95	19.44	16.02	26.73	22.73	29.52	20.06	24.39	22.38	27.36	21.39	27.72	39.45
jgi.p|Aspni_NRRL3_1|1049	415	N	no	zinc finger protein, HIT-type	PF04438:HIT zinc finger	NA	NA	NA	NA	0	1	2.01	1.69	2.6	2.68	1.91	2.79	0.67	0.93	1.02	1.18	2.03	1.58	1	1.4	1.55	3.72	1.16	0.5	0.41	0.55	0.26	0.78	0.94	0.88	1.38	1.29	1.63	1.53	1.2	1.54	1.24	4.67	7.04	4.51	2.09	0.47	0.7	1.96
jgi.p|Aspni_NRRL3_1|10490	725	N	no	hypothetical protein	/	NA	NA	NA	NA	0	0	2.79	2.68	3.09	5.5	4.72	5.65	7.74	5.69	8.42	7.33	8.47	8.37	7.25	8.23	4.08	3.96	4.2	7.57	7.82	6.44	6.91	8.19	8.67	10.95	11.4	9.66	8.87	10.01	11.31	9.64	9.97	10.02	9.17	7.91	10	6.01	8.31	5.62
jgi.p|Aspni_NRRL3_1|10491	514	N	no	maintenance of telomere capping protein	PF10310:Protein of unknown function (DUF2413)	NA	NA	NA	NA	0	1	14.36	16.42	16.92	16.05	14.43	17.37	28.99	27.79	29.62	38.57	19.91	34.23	34.54	23.36	28.04	19.04	25.33	54.52	59.32	54	45.77	49.84	32.59	40.38	46.99	24.28	17.39	19.66	39.21	55.62	33	34.61	31.96	33.25	49.59	50.59	53.95	29.18
jgi.p|Aspni_NRRL3_1|10492	324	N	no	survival protein SurE-like phosphatase/nucleotidase	PF01975:Survival protein SurE	NA	NA	NA	NA	0	0	131.05	122.09	142.21	207.01	198.96	182.04	44.33	55.77	59.02	80.89	107.3	96.13	100.71	131.12	161.33	104.93	148.63	44.01	39.52	42.05	44.09	46.86	237.75	225.89	168.25	224.43	254.13	232.04	14.78	15.33	24.55	54.33	48.21	60.91	18.38	21.15	17.7	272.88
jgi.p|Aspni_NRRL3_1|10493	819	N	no	fungal-specific transcription factor	/	NA	NA	NA	NA	0	0	72.4	76.74	81.31	159.97	119.87	143.8	107.1	86.94	100.1	115.69	137.07	124.67	85.08	60.25	67.43	72.18	76.59	103.99	110.22	98.51	87.94	94.86	127.42	126.84	172.56	112.81	93.64	101.99	78.02	73.08	57.16	118.76	118.35	120.59	58.8	51.89	54.88	169.48
jgi.p|Aspni_NRRL3_1|10494	88	N	no	uncharacterized protein	PF09495:Protein of unknown function (DUF2462)	NA	NA	NA	NA	0	0	12.3	14.08	12.55	14.62	13.87	14.6	15.3	14.87	13.59	14.65	27.64	13.27	8.08	13.63	8.58	25.46	11.94	4.68	7.31	5.35	4.37	5.21	15.22	11.46	14.37	18.36	30.74	26.07	12.77	11.84	16.91	24.64	18.78	25.26	6.52	12.45	11.5	11.12
jgi.p|Aspni_NRRL3_1|10495	249	Y	no	Ser-Thr-rich GPI-anchored protein	PF10342:Ser-Thr-rich glycosyl-phosphatidyl-inositol-anchored membrane family	NA	NA	NA	NA	1	1	2854.49	2676.2	2669.94	3755.78	2610.9	3700.66	880.9	457.84	511.53	1320.87	1432.59	1435.37	1072	1004.31	898.67	1245.36	727.22	1519.17	1958.49	1717.39	1526.27	1769.26	1799.74	1541.58	1893.16	2583.13	2133.66	2145.22	2028.29	1624.28	2076.58	3885.72	4293.53	4312.02	1417.24	1412.44	1210.85	3801.32
jgi.p|Aspni_NRRL3_1|10496	482	N	no	aldehyde dehydrogenase	PF00171:Aldehyde dehydrogenase family	NA	NA	NA	NA	0	2	6.8	6.92	7.31	7.3	8.76	7.63	8.69	4.66	5.65	7.22	4.99	7.25	5.26	7.03	9.77	7.57	5.54	7.92	10.17	7.81	7.25	9.81	4.85	3.94	4.48	10.15	7.28	8.71	4.17	4.43	1.81	13.04	17.71	14.98	7.14	7.34	7.05	6.2
jgi.p|Aspni_NRRL3_1|10497	274	N	no	protoglobin	PF11563:Protoglobin	NA	NA	NA	NA	0	1	3071.95	2952.87	2869.64	1644.03	1902.48	1843.24	666.17	637.64	668.81	701.6	1188.66	729.71	2838.69	3152.02	3054.26	2829.45	2162.04	164.64	233.32	215.46	295.18	277.06	142.4	130.52	188.12	270.19	311.69	300.83	12.42	12.59	19.96	406.06	351.45	350.66	147.49	60.62	31	98.85
jgi.p|Aspni_NRRL3_1|10498	416	Y	GH5_9	exo-1,3-beta-glucanase	PF00150:Cellulase (glycosyl hydrolase family 5)	NA	NA	NA	NA	0	0	15.67	19.11	18.5	23.14	29.05	25.75	134.67	251.28	205.37	109.06	83.41	104.16	28.5	34.91	22.82	30.28	59.57	95.63	106.03	103.94	92.91	86.06	80.46	92.57	71.27	38.75	40.51	38.7	96.03	105.96	82.26	23.58	21.19	18.74	51.04	79.86	73.08	3.14
jgi.p|Aspni_NRRL3_1|10499	1049	N	no	importin subunit beta	PF03810:Importin-beta N-terminal domain	NA	NA	NA	NA	0	3	7.77	9.49	8.24	12.14	7.75	12.79	8.4	7.34	8.12	9.53	6.79	10.24	14.02	11.06	16.15	9.75	12.98	14.84	16.87	17.37	11.33	13.79	8.7	9.79	12.39	9.86	8.29	8.7	11.71	11.81	12.91	16.66	18.5	17.89	20.03	15.33	14.79	17.66
jgi.p|Aspni_NRRL3_1|105	590	Y	no	FAD-binding domain-containing protein	PF01565:FAD binding domain | PF08031:Berberine and berberine like	NA	NA	NA	NA	1	0	0	0	0	0	0	0.1	0.13	0.07	0.06	0.09	0.04	0.14	0.02	0.04	0.06	0.03	0	0.03	0	0.05	0.04	0.11	0	0	0.06	0.09	0.05	0.09	0.04	0	0	0	0.05	0.1	0	0.06	0.06	0.03
jgi.p|Aspni_NRRL3_1|1050	525	N	no	hypothetical protein	/	NA	NA	NA	NA	0	0	77.41	76.97	67.42	104.29	91.14	95.6	105.03	98.38	91.69	58.29	56.47	57.08	87.92	80.96	75.29	89.48	64.34	80.91	85.35	85.17	58.04	69.78	38.56	47.52	47.67	55.35	52.49	60.45	101.84	99.21	77.69	78.07	68.68	84.39	90.98	123.99	103.96	57.79
jgi.p|Aspni_NRRL3_1|10500	122	N	no	hypothetical protein	/	NA	NA	NA	NA	0	3	21.29	11.05	14.25	10.15	18.19	8.69	26.54	14.01	17.69	11.79	11.27	14.42	13.35	27.05	4.99	9.41	23.09	8.2	10.64	21.63	24.84	9.43	45.4	22.79	38.12	38.95	53.87	23.23	12.31	8.44	24.6	3	5.9	4.86	43.86	14.69	6.9	4.41
jgi.p|Aspni_NRRL3_1|10501	482	N	no	aldehyde dehydrogenase	PF00171:Aldehyde dehydrogenase family	NA	NA	NA	NA	0	1	0.03	0	0.16	0.09	0	0.04	0.04	0.08	0.24	0.1	0.09	0	0.05	0	0	0	0	0	0	0.1	0	0.08	0	0.03	0.4	0.07	0.11	0	0	0	0	0	0	0.12	0.17	0	0	0.15
jgi.p|Aspni_NRRL3_1|10502	448	Y	no	phosphoesterase	PF04185:Phosphoesterase family	NA	NA	NA	NA	0	0	1.31	1.68	1.14	6.7	6.23	6.08	13.92	14.76	11.52	54.66	58.51	50.98	0.36	0.73	0.3	1.46	1.08	137.16	155.44	42.19	27.11	26.24	32.01	27.45	30.76	40.44	36.29	36.89	14.19	14.65	16.4	10.1	11.85	11.4	29.77	29.44	18.59	2.18
jgi.p|Aspni_NRRL3_1|10503	481	N	no	peroxisomal biogenesis factor	PF04757:Pex2 / Pex12 amino terminal region	NA	NA	NA	NA	0	0	12.05	12.36	13.02	10.66	12.16	10.48	48.51	39.32	44.15	39.96	30.46	37.56	17.83	16.55	17.9	12.4	23.47	70.26	61.69	57.69	59.37	53.25	37.21	35.13	32.52	24.35	25.23	22.58	42.23	35.92	49.94	13.34	15.41	16.18	54.32	50.43	57.04	17.58
jgi.p|Aspni_NRRL3_1|10504	608	N	no	dihydroxy-acid dehydratase	PF00920:Dehydratase family	NA	NA	NA	NA	0	0	7.03	7.97	9.78	18.98	19.4	13.98	56.51	77.86	60.78	499.59	159.29	480.69	5.81	7.3	7.81	2.67	9.57	378.3	392.73	89.44	68.76	62.52	23.9	21.7	26.22	143.02	108.48	122.46	44.2	50.38	42.02	31.68	29.36	36.68	108.95	61.82	51.98	19.15
jgi.p|Aspni_NRRL3_1|10505	737	N	no	alpha/beta hydrolase fold protein	PF00782:Dual specificity phosphatase, catalytic domain | PF12697:Alpha/beta hydrolase family	NA	NA	NA	NA	0	0	28.01	23.56	21.48	30.1	21.29	27.36	15.59	13.77	15.76	14.19	21.29	16.03	31.25	35.8	37.04	29.9	21.82	5.54	6.1	5.12	5.14	5.2	7.94	7.13	5.91	9.33	11.44	12.11	5.26	4.58	6.35	12.65	7.52	8.88	4.56	5.49	7.28	10.02
jgi.p|Aspni_NRRL3_1|10506	147	N	no	40S ribosomal protein S19 (eS19)	PF01090:Ribosomal protein S19e	NA	NA	NA	NA	0	2	354.62	356.6	400.22	281.52	279.28	259.54	54.31	43.33	52.92	52.75	79.75	47.63	208.17	326.22	513.42	335.24	410.26	48.8	39.94	48.39	59.79	50.33	64.45	47.74	56.87	44.84	58.52	47	199.13	163.84	263.08	88.74	107.33	90.36	91.55	43.26	29.58	58.73
jgi.p|Aspni_NRRL3_1|10507	148	N	no	hypothetical protein	/	NA	NA	NA	NA	0	1	5.76	5.04	4.71	4.8	7.06	3.96	35.93	28.86	30	17.24	16.82	16.62	7.28	7.54	5.47	3.24	12.11	75.33	71.33	24.65	34.2	73.95	44.54	25.36	27.41	35.98	56.23	48.1	7.58	7.2	15.19	9.73	8.61	8.23	13.06	10.57	19.39	7.05
jgi.p|Aspni_NRRL3_1|10508	572	N	no	CoA-transferase, family III	PF02515:CoA-transferase family III	NA	NA	NA	NA	0	0	1.44	1.19	1.01	1.63	1.29	1.04	32.3	20.67	25.16	12.61	7.89	13.1	1.37	1.28	1.35	0.73	1.45	108.91	141.51	55.28	39.51	103.53	10.09	9.49	11.29	11.71	12.44	10.61	7.26	7.96	9.95	3.62	2.92	3.58	15.41	21.09	17.86	4.18
jgi.p|Aspni_NRRL3_1|10509	382	N	no	Sin3 binding protein	PF10330:Putative Sin3 binding protein	NA	NA	NA	NA	0	1	122.8	119.83	103.29	111.72	116.47	112.11	62.2	66.38	64.17	57.9	72.27	68.81	100.53	107.71	89.14	82.13	92.3	75.31	92.19	71.33	61.85	62.32	98.49	93.55	96.95	106.78	115.56	111.13	73.37	86.32	79.03	90.55	80.41	83.89	92.89	106	80.58	186.83
jgi.p|Aspni_NRRL3_1|1051	418	Y	GH16	glycoside hydrolase family 16 protein	/	NA	NA	NA	NA	0	0	0.09	0.25	0.5	0.41	0.38	0.4	1.42	0.84	0.88	1.4	0.78	1.16	0.16	0.66	0.26	0.09	0.52	1.39	1.47	1.54	1.21	0.98	1.21	1.15	1.17	0.53	0.59	0.82	3.04	2.24	2.26	0.44	1.23	0.47	1.8	1.68	1.79	0.35
jgi.p|Aspni_NRRL3_1|10510	274	N	no	hypothetical protein	/	NA	NA	NA	NA	0	0	22.78	22.85	22.45	25.72	17.87	24.74	18.21	17.91	19.48	15.27	13.39	17.28	30.88	30.26	27.54	21.65	24.39	15.41	25.13	22.54	22.02	21.84	21.86	22.99	20.16	22.21	22.85	19.57	14.59	13.44	35.34	13.9	13.73	10.98	25.02	12.37	13.46	11.29
jgi.p|Aspni_NRRL3_1|10511	319	N	no	ADP/ATP carrier protein	PF00153:Mitochondrial carrier protein	NA	NA	NA	NA	0	0	3853.2	3818.3	3884.03	3259.35	3938.9	3558.39	1346.44	1309.33	1356.95	1080.74	1775.46	1217.81	3503.15	4010.67	3878.43	3781.61	3861.31	355.21	403.47	476.83	488.03	457.95	1168.08	1217.75	1202.81	2276.09	2535.95	2492.66	426.39	452.14	416.97	3238.19	3057.42	3157.86	516.86	382.27	343.96	2857.76
jgi.p|Aspni_NRRL3_1|10512	609	N	no	KRR1 interacting protein	PF05178:KRI1-like family | PF12936:KRI1-like family C-terminal	NA	NA	NA	NA	0	0	2.82	2.24	2.64	9.02	6.17	6.91	4.31	3.78	4.2	4.22	4.02	4.51	3.29	2.28	3.66	5.76	3	0.96	1.04	1.36	0.88	1.15	3.11	4.25	6.72	4.2	7.23	6.76	2.99	2.36	2.3	19.36	14.43	14.89	2.24	1.88	2.24	4.98
jgi.p|Aspni_NRRL3_1|10513	1392	N	no	PH domain-containing protein	PF00169:PH domain | PF16016:Domain of unknown function (DUF4782) | PF16746:BAR domain of APPL family	NA	NA	NA	NA	0	0	18.34	19.52	18.61	22.05	15.48	21.98	28.47	23.74	23.86	21.1	22.05	21.36	30.8	22.31	23.83	22.76	19.68	21.75	24.36	30.59	21.17	23.36	17.71	22.74	24.66	17.91	17.42	16.69	28.6	25.49	25.15	22.08	21.04	19.85	31.26	29.83	26.86	27.31
jgi.p|Aspni_NRRL3_1|10514	214	N	no	tRNA-splicing endonuclease subunit Sen15	PF09631:Sen15 protein	NA	NA	NA	NA	0	0	1.17	0.5	1.47	0.92	0.84	1.66	1.09	0.51	0.6	1.69	0.65	0.78	1.96	1.16	1.7	2.9	0.46	1.11	0.81	0.97	0.68	1.19	0.44	1.15	2.95	1.12	0.72	1.24	0.33	0.28	0.39	2.78	4.15	5.04	0.66	2.06	2.51	1.46
jgi.p|Aspni_NRRL3_1|10515	428	N	no	UDP-galactose transporter	PF08449:UAA transporter family	NA	NA	NA	NA	0	0	1.71	1	1.05	7.76	4.98	6.22	1.55	0.69	2.01	1.18	1.61	1.08	11.01	10.61	2.03	3.27	2.57	1.34	1.63	1.32	2.04	1.64	2.46	2.65	3.09	3.49	1.91	2.99	2.04	1.95	2.04	17.87	16.98	21.18	4.07	5.25	7.84	1.14
jgi.p|Aspni_NRRL3_1|10516	124	N	no	peptidyl-prolyl cis-trans isomerase	PF13616:PPIC-type PPIASE domain	NA	NA	NA	NA	0	2	28.05	29.45	29.75	29.59	35.65	26.13	43.01	48.2	45.95	66.89	55.93	59.66	28.03	38.68	25.83	24.65	62.06	51.93	43.96	39.3	49.73	58.06	69.6	43.29	46	54.64	66.82	60.74	41.13	37.56	55.37	33.31	40.64	46.9	43.4	55.06	53.17	34.27
jgi.p|Aspni_NRRL3_1|10517	239	N	no	oxoglutarate/iron-dependent dioxygenase	PF13532:2OG-Fe(II) oxygenase superfamily	NA	NA	NA	NA	0	2	2.46	2.76	2.08	2.11	1.19	1.78	0.63	0.74	0.34	0.83	0.95	1.73	2.21	1.84	1.49	1.05	2.55	1.68	1.79	1.61	0.36	1	0.7	0.92	1.14	0.41	0.8	0.98	1.05	0.78	1.65	1.53	2.03	0.73	0.52	0.68	0.77	2.63
jgi.p|Aspni_NRRL3_1|10518	326	N	no	3-oxo-5-alpha-steroid 4-dehydrogenase	PF02544:3-oxo-5-alpha-steroid 4-dehydrogenase	NA	NA	NA	NA	0	0	38.6	35.77	40.82	30.04	33.11	31.6	55.77	47.8	51.69	37.4	57.4	44.07	49.04	45.35	45.36	48.33	43.78	67.7	77.36	85.2	75.64	76.51	71.01	70.79	84	58.58	70.43	61.52	52.26	48.41	53.33	32.98	28.16	26.83	46.2	42.67	41.78	31.95
jgi.p|Aspni_NRRL3_1|10519	1277	N	no	ankyrin repeat domain-containing protein	PF12796:Ankyrin repeats (3 copies)	NA	NA	NA	NA	0	0	92.01	96.29	90.61	141.58	102.24	127.1	194.19	204.73	215.54	172.59	167.06	175.01	150.32	115.76	145.46	148.07	104.34	154.99	172.87	194.26	147.83	159.21	138.56	124.04	145.76	96.76	111.1	106.85	203.67	177.11	204.91	78.28	78.71	80.7	176.01	172.34	154.07	80.61
jgi.p|Aspni_NRRL3_1|1052	1141	N	no	ubiquitin-like protease	PF02902:Ulp1 protease family, C-terminal catalytic domain	NA	NA	NA	NA	0	1	1.65	1.49	1.28	1.92	1.04	2.65	1.35	1.48	1.38	1.24	1	2.35	3.99	2.65	3.79	1.83	1.79	4.31	5.62	5.28	3.84	4.32	1.05	1.96	1.89	1.67	1.2	1.13	6.85	5.07	4.87	4.5	5.13	4.93	8.28	6.09	7.27	4.21
jgi.p|Aspni_NRRL3_1|10520	150	N	no	40S ribosomal protein S12 (eS12)	PF01248:Ribosomal protein L7Ae/L30e/S12e/Gadd45 family	NA	NA	NA	NA	0	1	1007.89	961.05	995.48	534.19	611.24	539.68	84.79	69.86	78.43	82.8	130.06	81.39	489.08	815.54	1524.02	654.43	1172.86	136.79	94.18	134.86	183.51	132.62	91.9	104.71	115.89	101.63	114.4	103.54	461.47	382.35	601.83	278.12	266.04	252.61	271.67	112.17	75.54	165.29
jgi.p|Aspni_NRRL3_1|10521	590	N	no	vacuolar import/degradation protein Vid24	PF09783:Vacuolar import and degradation protein	NA	NA	NA	NA	0	0	7.54	7.64	6.83	8.96	8.49	10.16	20.56	17.25	20.95	24.02	24.71	22.77	9.87	11.86	12.23	9.82	11.06	24.34	24.45	20.79	20.67	17.85	17.7	15.38	15.09	14.7	17.18	14.15	18.71	15.82	18.82	20.99	20.67	19.32	22.65	24.61	25.41	22.55
jgi.p|Aspni_NRRL3_1|10522	383	N	no	D-galactonate dehydratase DgdA	PF02746:Mandelate racemase / muconate lactonizing enzyme, N-terminal domain | PF13378:Enolase C-terminal domain-like	sugar_metabolism	non-phosphorylated DeLey-Doudoroff pathway	dgdA	/	0	0	17.4	16.87	18.57	48.67	66.55	47.14	23.04	23.17	20.41	456.9	414.71	427.38	3.51	5.43	5.73	3.24	5.92	297.85	237.81	23.78	27.21	27.25	15.02	14.94	14.9	242.12	231.51	242.11	18.3	18.83	15.99	228.16	241.57	254.52	64.07	55.32	57.38	26.4
jgi.p|Aspni_NRRL3_1|10523	374	N	no	inosine/uridine-preferring nucleoside hydrolase	PF01156:Inosine-uridine preferring nucleoside hydrolase	NA	NA	NA	NA	0	0	34.44	28.28	33.7	31.52	30.23	30.4	68.05	74.27	83.89	59.84	55	59.09	46.69	49.42	47.94	31.94	49.01	20.26	24.27	22.32	21.26	26.07	105.13	65.87	64.06	54.73	59.62	56.33	267.29	195.3	218.73	26.37	29.55	27.9	12.29	19.05	14.9	66.58
jgi.p|Aspni_NRRL3_1|10524	679	N	no	phox-associated domain-containing protein	PF02194:PXA domain	NA	NA	NA	NA	0	0	5.3	5.53	4.42	6.07	5.29	5.52	8	7.11	8.42	6.96	5.93	7.76	5.82	6.94	5.62	2.32	6.92	13.09	13.51	14.59	9.82	12.37	12.93	10.2	8.8	8.84	10.5	9.28	27.84	24.2	29.52	4.42	5.51	5.53	13.2	12.25	13.13	6.08
jgi.p|Aspni_NRRL3_1|10525	567	N	no	CENPB DNA-binding domain-containing protein	PF03221:Tc5 transposase DNA-binding domain | PF04218:CENP-B N-terminal DNA-binding domain	NA	NA	NA	NA	0	1	59.43	62.85	66.48	150.14	119	134.92	100.75	116.17	107.26	138.71	129.62	148.52	82.51	62.74	38.94	49.57	74.29	121.93	117.41	112.19	115.47	171.78	92.35	144.08	141.49	135.84	103.13	125.11	191.8	201.13	93.6	51.51	56.58	50.28	70.64	56.28	54.33	16.26
jgi.p|Aspni_NRRL3_1|10526	368	N	no	50S ribosome-binding GTPase	PF01926:50S ribosome-binding GTPase | PF02824:TGS domain | PF16897:C-terminal region of MMR_HSR1 domain	NA	NA	NA	NA	0	0	14.39	13.17	17.7	13.27	16.63	13.35	19.74	16.01	16.18	18.68	21.99	17.86	17.61	16.33	22.95	23.81	15.46	15.52	11.6	11.77	13.54	11.58	10.92	12.85	14.99	13.73	15.51	14.88	11.8	12.72	9.65	28.41	25	29.9	20.11	18.36	19.06	22.45
jgi.p|Aspni_NRRL3_1|10527	214	N	no	cysteine dioxygenase type I	PF05995:Cysteine dioxygenase type I	NA	NA	NA	NA	0	0	23.17	19.04	21.32	10.98	7.84	9.45	14.4	10.51	11.18	16.29	16.92	15.02	26.23	35.78	38.48	29.39	27.12	12.12	12.81	9.36	14.31	14.97	9.59	9.16	7.3	8.36	9.71	9.57	15.8	12.3	14.77	10.33	11.24	13.73	7.43	6.72	7.31	14.27
jgi.p|Aspni_NRRL3_1|10528	768	N	GT8	glycosyltransferase family 8 protein	PF01501:Glycosyl transferase family 8	NA	NA	NA	NA	0	0	29.04	29.39	31.12	37.53	36.31	39.77	44.43	47.39	37.68	74.41	46.31	78.2	56.34	36.12	31.47	25.07	49.25	128.44	161.52	145.69	111.34	148.4	59.41	65.42	88.16	43	33.04	38.62	87.72	82.17	63.09	55.2	59.6	58.36	136.8	91.18	86.18	35.03
jgi.p|Aspni_NRRL3_1|10529	478	N	no	alpha/beta hydrolase fold protein	PF12697:Alpha/beta hydrolase family	NA	NA	NA	NA	0	1	14.46	11.78	11.98	10.38	11.12	11.33	47.63	36.6	39.9	39.09	36.61	43.06	15.24	17.31	13.22	14.48	15.74	44.17	42.25	44.87	50.17	49.47	27.18	28.29	25.66	23.56	24.99	24.53	42	45.39	32.45	9.84	10.91	11.73	33.51	36.3	25.96	10.09
jgi.p|Aspni_NRRL3_1|1053	529	N	no	phosphatidic acid phosphatase type 2 superfamily protein	PF01569:PAP2 superfamily	NA	NA	NA	NA	0	1	11.66	14.5	11.59	11.86	13.79	12.53	10.24	7.19	8.15	10.54	11.81	10.55	16.33	14.49	17.49	14.35	16.84	13.43	11.96	11.53	12.08	10.19	9.15	11.89	11.77	10.2	9.05	12.32	17.84	17.04	16.1	21.87	23.12	22.67	16.61	17.79	16.25	29.17
jgi.p|Aspni_NRRL3_1|10530	609	Y	GT90	glycosyltransferase family 90 protein	PF05686:Glycosyl transferase family 90	NA	NA	NA	NA	1	0	7.34	7.89	7.39	5.54	7.43	5.74	12.06	9.8	11.24	10.87	9.44	10.19	10.36	11.56	3.59	5.78	12.37	28.02	22.2	23.31	31.27	24.96	13.73	20.35	16.5	12.14	11.56	11.18	22.39	24.81	28.36	8.83	12.18	14.56	21.42	19.44	21.28	20.3
jgi.p|Aspni_NRRL3_1|10531	417	N	no	hypothetical protein	/	NA	NA	NA	NA	0	2	0.5	0.49	0.2	0.17	0.28	0.05	0.54	0.46	0.81	1.35	0.7	0.82	0.12	0.38	0	0.43	0.45	1.54	0.98	0.48	0.61	0.72	1.16	1.21	1.17	1.11	1.2	0.88	1.79	1.67	1.86	0.74	1.03	0.98	0.98	1.02	0.67	1.14
jgi.p|Aspni_NRRL3_1|10532	525	Y	no	histidine phosphatase, clade 2	PF00328:Histidine phosphatase superfamily (branch 2)	NA	NA	NA	NA	0	0	0.85	0.56	0.83	3.07	0.95	2.15	2.54	2.18	1.8	1.6	2.5	2.63	0.95	0.26	0.35	0.5	1.2	1.97	2.39	2.02	2.3	2.27	4.51	3.06	2.75	3.27	3.4	3.65	4.71	3.63	4.29	3.33	3.2	3.62	5.11	4.43	4.27	2.64
jgi.p|Aspni_NRRL3_1|10533	834	N	no	myb domain-containing protein	PF08558:Telomere repeat binding factor (TRF)	NA	NA	NA	NA	0	0	11.76	12.04	10.29	15.09	13.74	16.51	9.75	9.56	12.1	13.71	13.98	13.22	14.72	12.06	12.73	18.82	11.98	9.62	10.22	9.34	7.31	9.47	9.93	11.92	17.71	13.38	12.27	14.09	9.96	11.2	8.67	23.4	23.05	23.13	13.67	10.6	11.93	11.09
jgi.p|Aspni_NRRL3_1|10534	273	N	no	transcription initiation factor TFIID, 23-30kDa subunit	PF03540:Transcription initiation factor TFIID 23-30kDa subunit	NA	NA	NA	NA	0	1	9.47	10.07	8.59	15.22	11.03	11.38	21.17	14.88	19.08	16.73	16.4	18.49	12.94	12.92	13.84	8.83	14.07	16.29	18.47	16.48	13.62	16.43	25.95	20.78	18.19	17.94	17.52	15.41	26.47	17.72	29.73	9.08	10.47	11.26	17.07	17.63	18.64	13.81
jgi.p|Aspni_NRRL3_1|10535	94	N	no	37S ribosomal protein S19, mitochondrial	PF00203:Ribosomal protein S19	NA	NA	NA	NA	0	0	44.01	42.19	40.18	27.63	36.14	24.46	19.02	17.27	16.3	22.01	35.09	23.13	30.27	51.58	74.48	54.3	59.1	13.32	17.72	13.43	18.94	15.14	20.04	20.22	21.47	24.06	25.78	23.68	15.74	13.52	16.21	41.49	43.18	45.33	29.63	23.72	21.92	29.41
jgi.p|Aspni_NRRL3_1|10536	441	N	no	inositol polyphosphate kinase	PF03770:Inositol polyphosphate kinase	NA	NA	NA	NA	0	0	48.13	43.06	35.83	22.71	19.13	25.95	13.39	10.24	15.4	14.35	27.5	16.62	29.51	38	70.32	56.67	25.03	8.96	8.59	7.63	8.01	7.89	12.93	11.3	10.17	10.88	15.85	12.89	10.6	9.41	13.25	25.77	21.45	18.1	10.01	10.19	12.4	16.93
jgi.p|Aspni_NRRL3_1|10537	482	N	no	argonaute complex subunit Arb1	PF09692:Argonaute siRNA chaperone (ARC) complex subunit Arb1	NA	NA	NA	NA	0	0	0.23	0.68	0.38	0.5	0.4	0.15	1.04	1.49	1.32	0.82	1.58	1.09	0.54	0.15	0.47	0.69	0.54	1.81	0.95	1.62	1.15	1.14	2.07	1.18	1.68	1.01	2.58	1.21	2.7	2.32	2.13	3.18	2.87	3.28	2.74	2.42	2.8	2.1
jgi.p|Aspni_NRRL3_1|10538	385	N	no	zinc-type alcohol dehydrogenase	PF00107:Zinc-binding dehydrogenase | PF08240:Alcohol dehydrogenase GroES-like domain	NA	NA	NA	NA	1	0	45.32	43.4	46.17	48.81	56.8	39.85	44.15	49.09	46.93	133	92.84	129.96	40.37	38.41	36.29	24.83	46.17	105.39	101.44	81.21	86.53	83.4	65.01	48	49.84	73.15	78.82	67.11	53.94	53.98	56.66	75.21	62.83	66.95	68.44	56.05	55.65	77.09
jgi.p|Aspni_NRRL3_1|10539	763	N	no	hypothetical protein	/	NA	NA	NA	NA	0	2	4.91	5.58	4.59	6.21	4.54	5.34	6.33	5.29	6.38	8.5	5.86	7.88	12.89	14.08	10.44	6.09	11.28	15.28	18.29	14.83	11.16	16.3	8.53	8.34	6.02	5.33	4.72	4.73	13.03	11.62	13.41	5.37	6.43	4.3	6.54	7.11	7.57	7.59
jgi.p|Aspni_NRRL3_1|1054	283	N	no	Rho GTPase RhoD	PF00071:Ras family	NA	NA	NA	NA	0	0	17.36	14.35	18.21	13.68	13.59	14.9	16.6	13.13	16.21	11.99	9.46	14.81	21.31	19.59	13.75	12.17	19.33	51.35	42.4	49.95	57.59	48.81	20.96	27.59	25.22	20.18	13.57	17.63	34.16	34.91	36.45	23.55	28.76	28	46.59	51.48	49.07	46.04
jgi.p|Aspni_NRRL3_1|10540	309	N	CE4	polysaccharide deacetylase	PF01522:Polysaccharide deacetylase	NA	NA	NA	NA	0	0	2.14	1.98	1.36	2.24	1.49	1.69	3.76	3.85	2.69	2.8	2.72	3.26	3.81	3.12	2.71	2.5	1.46	4.81	7.35	6.42	5.78	3.57	1.22	2.3	3.45	1.73	3.48	1.53	4.26	3.81	3.41	4.01	4.76	4.13	6.99	7.63	7.38	5.75
jgi.p|Aspni_NRRL3_1|10541	559	N	no	mRNA cleavage and polyadenylation factor Clp1	PF06807:Pre-mRNA cleavage complex II protein Clp1 | PF16573:N-terminal beta-sandwich domain of polyadenylation factor | PF16575:mRNA cleavage and polyadenylation factor CLP1 P-loop	NA	NA	NA	NA	0	1	12.37	12.91	14.58	9.24	11.89	8.79	13.41	12.23	12.14	17.38	14.06	17.5	13.36	14.36	20.32	10	20.37	22.81	15.42	18.36	22.78	17.97	14.52	15.11	15.03	12.12	14.19	12.61	16.65	17.81	19.46	15.87	16.48	15.33	20.47	16.55	19.36	22.26
jgi.p|Aspni_NRRL3_1|10542	434	N	no	transcription regulator HTH, APSES-type DNA-binding domain-containing protein	/	NA	NA	NA	NA	0	1	10.55	12.42	11.9	18.38	14.21	18.51	26.69	17.23	22.27	20.05	14.27	18.98	26.02	22.2	12.17	18	13.45	23.08	20.39	23.88	19.9	19.02	14.71	21.58	27.27	17.79	11.06	13.87	37.85	39.04	25.93	32.19	36.84	37.45	39.88	32.55	34.89	22.34
jgi.p|Aspni_NRRL3_1|10543	197	N	no	Rho GDP-dissociation inhibitor	PF02115:RHO protein GDP dissociation inhibitor	NA	NA	NA	NA	0	1	42.31	42.52	44.34	55.38	53.15	47.97	49.37	57.15	35.98	54.1	49.18	54.83	53.2	64.83	64.68	27.54	116.44	68.17	73.1	90.69	72.52	67.19	70.14	67.39	75.36	73.17	63.2	59.73	84.34	94.26	59.88	57.17	69.01	72.15	97.67	102.19	70.79	81.77
jgi.p|Aspni_NRRL3_1|10544	320	N	no	serine/threonine-protein phosphatase PP2A catalytic subunit	PF00149:Calcineurin-like phosphoesterase	NA	NA	NA	NA	1	1	4.67	5.24	5.32	7.21	7.55	7.35	11.95	10.49	10.72	10.25	8.23	9.16	4.8	6.7	9.06	4.96	8.99	10.05	8.97	8.95	8.26	6.6	9.91	8.41	6.36	7.52	7.78	6.2	17.46	15.38	15.54	8.84	10.14	7.04	10.95	15.5	17.75	12.47
jgi.p|Aspni_NRRL3_1|10545	813	N	no	clathrin adaptor protein complex AP-3, subunit beta	PF01602:Adaptin N terminal region	NA	NA	NA	NA	0	0	9.26	10.49	9.68	8.83	7.81	8.57	8.14	8.35	6.94	9.15	8.43	9.43	15.62	12.53	19.64	10.65	11.47	13.06	14.32	14.41	12.38	11.21	12.25	8.59	7.81	5.13	4.32	4.96	20.49	17.49	19.37	8.97	10.63	9.36	20.65	17.79	15.14	13.15
jgi.p|Aspni_NRRL3_1|10546	509	N	NA	MFS-type transporter	PF07690:Major Facilitator Superfamily	NA	NA	NA	NA	0	0	3.8	4.48	3.08	5.07	5.19	6.25	0.8	0.58	0.7	5.03	5.41	4.67	1.26	1.72	1.73	0.86	2.71	0.57	0.77	0.4	0.14	0.81	1.02	0.91	0.89	1.26	0.76	1.44	0.71	0.57	0.63	2	2.01	1.74	0	0	0.16	2.25
jgi.p|Aspni_NRRL3_1|10547	248	N	no	hypothetical protein	/	NA	NA	NA	NA	0	0	0.94	0.53	0.92	1	1.13	0.76	1.11	0.35	1.71	0.56	0.75	0.38	1.14	1.11	0.29	0.15	0.63	1.65	0.31	1.61	0.88	0.68	0.89	1.74	1.16	0.82	1.73	1.22	4.45	2.92	3.47	2.59	3.31	3.16	1.7	2.82	2.34	0.66
jgi.p|Aspni_NRRL3_1|10548	463	N	no	kinetochore protein Nuf2	PF03800:Nuf2 family	NA	NA	NA	NA	0	0	8.32	10.92	10.44	11.88	9.53	9.7	11.61	12.93	11.03	15.75	12.17	13.84	11.28	11.92	16.19	11.14	15.68	25.32	20.1	23.47	21.25	17.49	14.91	11.85	12.57	9.04	9.87	9.72	16.2	16.93	28.62	8.35	12.77	10.33	18.06	19.11	16.82	13.64
jgi.p|Aspni_NRRL3_1|10549	353	N	no	translation initiation factor eIF-2B subunit	PF01008:Initiation factor 2 subunit family	NA	NA	NA	NA	0	0	14.9	17.35	16.19	12.67	14.4	12.47	6.83	6.87	4.88	11.77	16.72	12.49	10.39	13.68	31.14	14.63	20.3	10.58	6.88	7.38	6.51	5.48	8.84	8.16	9.01	8.81	10.08	10.82	9.22	8.78	7.7	14.45	20.64	16.76	10.53	6.98	6.08	47.49
jgi.p|Aspni_NRRL3_1|1055	110	N	no	DASH complex subunit Dad1	PF08649:DASH complex subunit Dad1	NA	NA	NA	NA	0	0	14.15	12.87	10.6	10.17	13.49	9.24	11.48	15.43	15.19	18.98	16.14	15.23	10.55	14.09	17.69	12.32	26.46	17.04	11.46	15.96	17.43	12.68	19.62	16.45	16.27	12.06	13.43	11.69	22.19	21.01	25.31	21.54	28.5	28.8	27.23	16.9	21.63	21.87
jgi.p|Aspni_NRRL3_1|10550	530	N	no	sterol O-acyltransferase, ACAT/DAG/ARE types	PF03062:MBOAT, membrane-bound O-acyltransferase family	NA	NA	NA	NA	0	1	12.26	11.05	10.58	9.35	7.46	11.43	5.92	5.29	3.96	5.14	4.9	4.98	12.23	10.37	7.94	7.12	11.87	8.38	8.1	9.83	9.74	6.64	5.15	5.24	5.58	7.21	6.59	6.34	6.4	6.77	6.31	7.57	8.71	8.28	9.7	8.79	10.09	6.43
jgi.p|Aspni_NRRL3_1|10551	437	Y	no	nucleotide-sugar transporter	PF04142:Nucleotide-sugar transporter	NA	NA	NA	NA	0	0	56.7	60.49	50.41	56.99	51.86	58.22	87.36	81.1	85.75	69.25	63.3	69.39	71.94	52.26	53.27	49.72	51.38	102.87	104.81	106.11	95.06	93.25	65.6	74.5	76.38	54.81	31.83	47.95	87.25	91.21	67.69	45.38	48.05	50.55	125.16	148.1	127.54	82.14
jgi.p|Aspni_NRRL3_1|10552	1519	N	no	mediator of RNA polymerase II transcription subunit 15	PF05397:Mediator complex subunit 15	NA	NA	NA	NA	0	0	45.68	49.02	43.49	75.25	43.96	74.46	63.23	54.72	64.51	42.37	44.75	45.59	55.8	47.81	47.5	51.17	40.86	42.15	46.13	48.78	38.32	43.14	56.95	47.14	48.11	47.04	44.8	51.44	58.05	48.25	57.58	48.57	46.88	51.5	66.81	62.95	53.89	37.34
jgi.p|Aspni_NRRL3_1|10553	679	N	no	LMBR1-like membrane protein	PF04791:LMBR1-like membrane protein	NA	NA	NA	NA	0	1	69.41	67.08	60.51	48.8	39.97	52.93	32.66	33.07	38.43	25.26	31.9	28.22	87.25	75.86	80.44	55.59	69.52	21.38	23.84	26.95	23.47	24.8	32.68	30.93	26.63	28.75	30.15	29.01	31.98	30.39	44.53	32.75	30.88	27.85	34.24	34.88	36.88	23.96
jgi.p|Aspni_NRRL3_1|10554	456	N	no	ubiquitin domain and BAG domain-containing protein	PF00240:Ubiquitin family | PF02179:BAG domain	NA	NA	NA	NA	0	0	39.08	38.74	37.2	32.97	38.53	33.76	35.19	37.26	32.53	52.08	58.16	52.14	31.05	30.67	43.8	42.61	34.65	54.03	57.75	53.1	37.63	30.51	78.46	73.14	78.12	31.63	29.72	24.3	21.79	24.73	42.29	26.41	26.89	29.95	79.6	95.39	105.3	81.11
jgi.p|Aspni_NRRL3_1|10555	532	N	no	hypothetical protein	/	NA	NA	NA	NA	0	1	27.87	25.72	30.52	59.04	37.21	49.91	48.94	53.74	53.17	67.58	56.25	77.46	38.76	38.33	26.13	26.83	37.01	71.61	80.93	68.9	62.32	72.37	70.73	66.7	67.72	55.78	49.44	53.36	67.9	64.17	59.22	38.29	46.03	43.43	73.82	61.61	69.74	39.23
jgi.p|Aspni_NRRL3_1|10556	104	N	no	glutaredoxin	PF00462:Glutaredoxin	NA	NA	NA	NA	0	0	524.99	471.31	485.97	423.43	521.18	360.2	364.5	435.91	306.61	440	527.59	395.72	415.69	687.15	484.95	701.8	761.6	307.54	289.47	299.74	377.08	284.17	346.51	254.75	241.12	346.95	491.33	400.92	355.72	329.15	486.99	382.73	395.05	418.04	458.82	449.06	405.47	360.69
jgi.p|Aspni_NRRL3_1|10557	443	N	no	chalcone isomerase-like protein	PF16035:Chalcone isomerase like	NA	NA	NA	NA	0	0	60.77	64.34	63.3	32.76	26.43	38.33	31.34	19.9	24.04	30.97	28.53	32.02	77.16	69.56	85.96	61.01	66.64	33.26	32.65	29.61	39.28	35.08	25.44	23.63	26.23	18.88	22.27	18.59	26.36	23.82	31.55	39.42	50.26	43.91	32.05	22.15	27.07	34
jgi.p|Aspni_NRRL3_1|10558	676	Y	GH78	alpha-L-rhamnosidase	PF05592:Bacterial alpha-L-rhamnosidase	PBD_cazy	GH78	RHA	Pectin	0	1	0.58	0.67	0.69	9.09	9.35	6.55	2.42	2.96	2.43	6.47	4.03	5.69	0.4	0.74	0.15	0.05	0.44	2.07	1.85	2.48	1.6	3.1	3.52	3.54	3.42	25.93	26.42	25.23	7.78	7.68	6.43	4.09	6.14	3.28	2.72	3.39	1.7	0.3
jgi.p|Aspni_NRRL3_1|10559	423	Y	GH28	glycoside hydrolase family 28 protein	PF00295:Glycosyl hydrolases family 28	PBD_cazy	GH28	PGA/PGX/RGH/RGX/XGH	Pectin	0	1	0.04	0.22	0.36	10.43	11.73	6.1	1.41	0.74	1	1.11	2.39	2.72	0.14	0.06	0.23	0.47	0.2	0.54	0.48	0.47	0.3	0.38	1.25	0.64	1.47	16.05	19.99	15.98	2.21	2.02	1.04	1.53	3	2.39	0.88	0.92	0.17	0.07
jgi.p|Aspni_NRRL3_1|1056	350	N	no	zinc-type alcohol dehydrogenase	PF08240:Alcohol dehydrogenase GroES-like domain | PF13602:Zinc-binding dehydrogenase	NA	NA	NA	NA	0	0	3.71	2.95	4.66	5.68	5.58	4.33	8.2	6.09	5.47	4.2	3.93	4.14	3.64	4.63	1.44	3.4	3.73	1.22	1.71	3.69	3.16	2.1	13.78	8.39	11.99	13.94	15.01	6.37	0.81	0.97	1.44	0.79	0.34	0.08	6.49	2.09	1.33	0.28
jgi.p|Aspni_NRRL3_1|10560	460	N	no	translation elongation factor 1 alpha	PF00009:Elongation factor Tu GTP binding domain | PF03143:Elongation factor Tu C-terminal domain | PF03144:Elongation factor Tu domain 2	NA	NA	NA	NA	0	0	2393.58	2531.69	2632.02	1955.81	1702.15	2075.06	413.01	418.45	413.8	810.85	965.16	821.42	1899.9	1834.64	2305.58	2156.4	1931.14	721.1	889.37	924.31	737.03	676.7	481.52	533.25	744.84	1074.02	824.86	869.48	1124.16	1228.69	1118.87	907.35	958.93	1002.26	808.64	432.88	366.38	1107.14
jgi.p|Aspni_NRRL3_1|10561	117	N	no	DNA-directed RNA polymerase subunit	PF01096:Transcription factor S-II (TFIIS) | PF02150:RNA polymerases M/15 Kd subunit	NA	NA	NA	NA	0	2	22.7	22.71	20.96	19.08	23.47	16.51	13.89	16.76	16.91	18.47	23.96	18.64	16.55	23.44	27.03	23.15	24	8.15	7.37	10.82	11.89	9.29	22.75	15.6	15.99	20.37	21.99	26.88	15.09	11.12	16.43	21.01	23.49	26.85	21.03	25.3	24.34	38.33
jgi.p|Aspni_NRRL3_1|10562	171	N	no	ankyrin repeat domain-containing protein	PF12796:Ankyrin repeats (3 copies)	NA	NA	NA	NA	0	2	33.28	37.55	35.98	23.78	44.1	20.81	33.44	38.87	37.93	49.9	48.63	43.97	32.02	49.27	47.02	32.08	72.4	35.53	24.46	26.11	31.88	27.78	51.58	49.26	40.96	38.94	54.2	43.6	44.16	48.17	51.74	50.73	58.26	51.73	50.85	48.51	64.81	88.24
jgi.p|Aspni_NRRL3_1|10563	344	N	no	melanoma-associated antigen family protein	PF01454:MAGE family	NA	NA	NA	NA	0	1	7.16	7.82	8.27	12.53	10.79	11.54	21.8	20.19	22.72	16.37	16.61	17.39	9.75	9.4	12.63	10.32	13.32	18.82	15.81	15.91	16.09	16.27	24.85	21.83	19.17	17.44	19.43	19.39	35	28.64	30.55	15.89	24.05	23.75	30.21	24.37	22.17	9.53
jgi.p|Aspni_NRRL3_1|10564	465	N	no	MFS-type transporter	PF07690:Major Facilitator Superfamily	NA	NA	NA	NA	0	0	19.49	24.39	20.99	11.27	17.34	10.71	30.93	35.2	36.47	79.25	73.6	84.56	6.84	7.44	6.01	13.06	5.41	27.65	20.01	16.92	24.08	19.13	16.12	19.43	18.08	13.84	15.4	16.01	18.55	15.67	11.8	7.65	10.61	10.9	20.23	21.66	20.8	47.63
jgi.p|Aspni_NRRL3_1|10565	NA	NA	no	hypothetical protein	/	NA	NA	NA	NA	0	1	0	0	0	0	0	0	0	0	0	0	0	0	0	0	0	0	0	0	0	0	0	0	0	0	0	0	0	0	0	0	0	0	0	0	0	0	0	0
jgi.p|Aspni_NRRL3_1|10566	220	N	no	serine peptidase	PF00082:Subtilase family	NA	NA	NA	NA	0	1	0	0	0	0	0	0	0	0	0.34	0	0.11	0	0	0	0	0	0	0	0	0.08	0	0	0	0	0	0	0	0	0.11	0	0.13	0	0	0	0	0	0	0
jgi.p|Aspni_NRRL3_1|10567	188	N	no	hypothetical protein	/	NA	NA	NA	NA	0	0	2415.31	2270.97	2348.85	1482.51	1975.81	1299.92	807.28	585.82	690.63	1204.53	1448.29	1028.71	1454.7	2281.14	2332.59	1529.83	2387.79	481.31	424.23	357.5	469.43	494.77	720.26	775.29	640.78	1071.27	1168.31	1179.68	193.38	181.52	122.93	422.81	403.53	446.5	253.52	186.16	199.37	818.12
jgi.p|Aspni_NRRL3_1|10568	135	N	no	60S ribosomal protein L27 (eL27)	PF01777:Ribosomal L27e protein family	NA	NA	NA	NA	0	1	513.54	534.68	595.64	440.66	435.01	400.05	96.15	86.9	89.68	103.6	181.92	88.73	292.72	455.73	964.15	573.39	659.73	98.66	70.84	94.04	114.26	89.98	101.52	85.12	98.4	94.3	122.82	107.27	370.09	298.16	412.52	257.88	293.53	281.98	254.21	118.2	100.55	173.22
jgi.p|Aspni_NRRL3_1|10569	2259	N	no	armadillo-type fold protein	/	NA	NA	NA	NA	0	1	5.46	6.55	5.99	6.24	5.02	6.43	9.14	6.76	8.33	7.93	5.52	8.43	12.71	7.62	4.93	5.99	8	17.85	19.65	23.35	18.87	20.51	9.8	9.14	10.73	7.94	5.68	6.67	15.13	13.48	18.6	11.69	11.5	11.74	18.17	15.57	16.96	15.67
jgi.p|Aspni_NRRL3_1|1057	258	N	no	hypothetical protein	/	NA	NA	NA	NA	0	0	71.45	77.44	73.22	107.3	78.23	81.66	53.74	83.41	77.9	45.73	77.98	46.36	37.44	60.07	62.16	60.5	76.08	21.99	29.84	36.33	42.73	46.07	97.13	71.63	52.23	101.86	145.62	108.42	25.89	24.96	72.57	35.09	21.78	21.3	40.54	21.16	16.07	11.08
jgi.p|Aspni_NRRL3_1|10570	386	N	no	TLC domain-containing protein	PF03798:TLC domain	NA	NA	NA	NA	0	1	71.66	68.73	67.51	90.27	81.97	94.67	255.09	207.92	228.49	194.62	164.7	191.89	111.45	98.67	72.32	77.21	93.45	227.15	228.94	226.71	200.73	177.09	185.95	233.31	213.09	142.39	115.09	124.7	226.24	220.48	168.49	156.21	149.32	149.13	276.2	319.74	311.24	135.29
jgi.p|Aspni_NRRL3_1|10571	511	N	no	SWIB domain-containing protein	PF02201:SWIB/MDM2 domain	NA	NA	NA	NA	0	0	27.75	27.57	25.73	26.82	22.1	31.27	33.51	25.49	31.6	33.26	33.99	36.4	32.45	33.09	39.73	31.58	35.93	23.71	23.55	29.57	27.04	24.33	28.81	22.45	24.3	20.49	20.88	22.28	26.8	28.08	32.28	27.68	27.7	27.89	32.03	24.67	24.7	20.66
jgi.p|Aspni_NRRL3_1|10572	424	N	no	26S proteasome regulatory complex subunit Rpn6	PF01399:PCI domain	NA	NA	NA	NA	0	0	44.08	56.96	47.75	40.37	51.36	41.28	53.04	50.92	58.22	72.46	67.64	75.18	69.43	67.89	68.78	43.11	81.45	82.6	83.78	84.4	81.18	73.42	92.17	75.41	76.34	59.54	65.84	62.51	106.31	112.49	117.91	70.17	84.53	89.86	100.4	100.07	97.47	110.29
jgi.p|Aspni_NRRL3_1|10573	447	N	no	nucleolar rRNA processing Sof1-like protein	PF00400:WD domain, G-beta repeat | PF04158:Sof1-like domain	NA	NA	NA	NA	0	0	3.87	3.5	3.53	6.72	4.16	7.05	3.31	3.26	4.03	3.68	2.12	3.95	5.26	2.16	3.45	8.81	1.74	1.38	0.91	1.11	1.29	1.43	2.08	4.32	8.25	4.63	2.91	5.46	3.29	3.86	2.11	18.81	12.75	16.43	2.13	2.58	2.82	4.3
jgi.p|Aspni_NRRL3_1|10574	387	N	no	short-chain dehydrogenase/reductase	PF00106:short chain dehydrogenase	NA	NA	NA	NA	0	0	8.04	8.45	8.61	8.53	7.84	8.04	6.69	6.91	8.78	8.29	7.23	7.31	8.23	12.12	11.71	6.85	11	10.5	10.43	10.76	9.99	9.05	10.35	9.58	9.4	7.32	7.59	7.66	21.64	19.96	22.63	7.42	7.81	8.09	14.07	11.83	7.79	5.99
jgi.p|Aspni_NRRL3_1|10575	461	N	no	amidohydrolase	PF01979:Amidohydrolase family	NA	NA	NA	NA	0	0	1.94	2.59	2.85	3.6	3.21	2.36	10.93	15.3	14	13.46	7.77	10.53	2.53	1.62	2.53	1.68	3.49	8	9.36	8.35	7.97	9.65	5.82	6.27	5.37	7.57	5.67	6.5	18.54	18.17	17.12	7.08	8.69	8.88	15.1	15.85	13.05	5.83
jgi.p|Aspni_NRRL3_1|10576	661	N	no	zinc finger protein, PHD-type	PF00628:PHD-finger	NA	NA	NA	NA	0	1	10.63	11.22	9.88	6.37	6.03	8.06	5.96	3.87	4.03	5.92	3.86	5.76	17.17	9.61	13.76	13.82	5.82	10.94	11.78	11.68	9.29	10.02	2.87	5.06	9.22	3.94	1.86	2.47	4.6	4.12	1.77	6.12	7.26	8.58	14.88	10.05	10.87	10.63
jgi.p|Aspni_NRRL3_1|10577	443	N	no	CoA-transferase, family III	PF02515:CoA-transferase family III	NA	NA	NA	NA	0	0	3.28	5.26	3.34	6.13	6.79	5.63	12.65	12.28	12.85	10.91	11.11	10.64	8.17	7.79	5.29	4.43	8.28	14.12	14.09	12.1	12.18	12.13	7.06	6.8	6	6.3	5.63	7.03	11.01	9.2	9.37	7.67	8.6	8.77	17.24	15.08	14.61	8.07
jgi.p|Aspni_NRRL3_1|10578	233	N	no	lumazine-binding protein	PF00677:Lumazine binding domain	NA	NA	NA	NA	0	0	17.82	19.92	17.31	17.43	21.65	13.34	30.9	29.37	30.67	44.17	31.41	39.74	20.98	28.73	23.54	15.73	54.88	52.3	42.45	44.06	61.27	43.04	34.16	25.55	22.58	27.13	33.34	26.53	32.69	27.93	40.3	19.37	16.56	16.75	38.47	25.62	24.18	22.17
jgi.p|Aspni_NRRL3_1|10579	456	N	no	Brix domain-containing protein	PF04427:Brix domain	NA	NA	NA	NA	0	0	3.95	4.13	4.6	9.37	7.74	7.9	4.8	4.91	4.7	6.11	5.46	5.02	4.44	5.04	4.91	12.01	3.34	1.41	1.21	0.99	1.07	1.28	3.91	4.55	7.14	6.01	10.01	8.25	3.71	3.49	2.34	26.26	20.87	26.42	1.68	2.64	2.35	5.75
jgi.p|Aspni_NRRL3_1|1058	372	N	no	oxoglutarate/iron-dependent dioxygenase	PF13532:2OG-Fe(II) oxygenase superfamily	NA	NA	NA	NA	1	0	10.44	7.92	7.62	6.85	7.8	8.14	6.14	5.45	6.76	7.43	6.6	6.57	8.08	12.68	7.65	8.26	10.97	6.49	5.64	7.21	8.83	8.22	10.94	11.47	7.96	9.48	14.62	8.72	5.57	4.63	9.48	3.95	3.5	3.34	7.45	4.36	5.02	5.8
jgi.p|Aspni_NRRL3_1|10580	467	N	no	ATP-dependent rRNA helicase Rrp3	PF00270:DEAD/DEAH box helicase | PF00271:Helicase conserved C-terminal domain	NA	NA	NA	NA	0	0	6.89	6.01	6.9	10.72	7.58	7.83	7.28	4.9	5.57	8.04	7.46	5.52	3.74	5.7	6.56	13.27	4.17	1.21	1.08	1.14	1.17	1.04	2.93	3.59	3.84	4.85	6.18	7.37	4.46	5.02	4.83	21.49	20.25	14.62	3.63	4.21	3.13	3.76
jgi.p|Aspni_NRRL3_1|10581	551	N	no	N-acetylphosphoglucosamine mutase, involved in chitin biosynthesis	PF00408:Phosphoglucomutase/phosphomannomutase, C-terminal domain | PF02878:Phosphoglucomutase/phosphomannomutase, alpha/beta/alpha domain I	NA	NA	NA	NA	0	0	41.48	36.58	37.09	31.37	27.62	29.27	22.3	18.74	18.24	29.31	26.44	26.46	51.95	40.22	63.9	44.72	42.15	35.48	40.53	46.52	39.09	33.95	18.75	19.33	26.16	26.34	23.2	23.98	35.69	40.11	32.71	39.16	42.48	43.44	43.22	46.46	47	36.67
jgi.p|Aspni_NRRL3_1|10582	332	Y	no	Per1-like protein	PF04080:Per1-like	NA	NA	NA	NA	0	1	26.77	22.91	26.02	23.38	35.28	24.37	22.59	24.08	23.09	31.17	29.83	29.9	31.49	35.79	35.69	20.03	58.06	41.35	26.17	32.4	42.24	34.98	34.26	44.59	38.11	42.66	49.54	46.18	55.97	52.45	56.24	43.75	55.22	52.04	54.26	38.89	46.09	33.7
jgi.p|Aspni_NRRL3_1|10583	349	N	no	arginine methyltransferase	PF13847:Methyltransferase domain	NA	NA	NA	NA	0	1	24.79	20.98	24.19	64.28	66.55	59.75	54.21	50.04	41.07	60.07	78.23	53.9	22.87	25.29	33.87	55.49	21.97	16.35	17.5	11.92	11.18	11.07	35.13	40.87	50.06	64.3	69.19	72.74	59.84	59.67	39.53	43.82	44.53	50.54	22.97	20.57	19.11	12.03
jgi.p|Aspni_NRRL3_1|10584	308	N	no	MaoC-like domain-containing protein	PF01575:MaoC like domain	NA	NA	NA	NA	0	1	17.46	17.76	18.22	60.6	65.77	44.58	324.44	390.74	340.98	317.99	218.55	291.36	20.93	33.69	8.83	16.95	52.27	282.45	286.61	276.93	285.95	316.62	233.75	232.78	198.72	253.06	291.2	260.88	278.68	309.2	250.94	116.82	123.95	122.46	328.33	290.17	302.99	34
jgi.p|Aspni_NRRL3_1|10585	471	N	no	trimethyllysine dioxygenase	PF02668:Taurine catabolism dioxygenase TauD, TfdA family | PF06155:Protein of unknown function (DUF971)	NA	NA	NA	NA	0	1	21.83	24.21	25.22	19.82	23.06	18.22	39.77	39.92	33.09	45.85	44.35	43.63	22.55	24.94	32.38	17.71	39.94	72.4	69.17	68.45	69.66	73.88	43.67	43.06	46.18	39.22	32.88	34.12	44.48	44.86	49.28	31.48	34.83	36.03	80.41	77.67	77.92	36.67
jgi.p|Aspni_NRRL3_1|10586	464	N	no	26S proteasome regulatory complex, ATPase subunit	PF00004:ATPase family associated with various cellular activities (AAA)	NA	NA	NA	NA	0	0	140.58	151.15	150.19	119.81	146.13	116.06	153.57	159.21	166.98	216.56	202.28	195.03	209.55	190.75	248.68	178.87	242.17	232.02	208.42	215.28	227.62	199.04	179	190.26	183.88	141.47	126.49	129.62	183.45	202.05	194.11	257.93	278.45	275.06	261.14	288.69	289.62	254.89
jgi.p|Aspni_NRRL3_1|10587	325	N	no	hypothetical protein	/	NA	NA	NA	NA	0	0	0.15	0.15	0.1	0.07	0.11	0.12	0.54	0.38	0.37	0.32	0.13	0.64	0.08	0.23	0.21	0	0	0.37	0.22	0.59	0.14	0.28	0.63	0.13	0.36	0.1	0.17	0.22	0.2	0.69	0.47	0	0.19	0.37	0.13	0.1	0.12	0.09
jgi.p|Aspni_NRRL3_1|10588	420	N	no	mitogen-activated protein kinase	PF00069:Protein kinase domain	NA	NA	NA	NA	0	2	6.71	6.2	6.79	5.57	4.84	4.7	11.09	14.07	12.08	13.66	18.24	13.39	5.32	5.93	9.26	9.73	5.24	5.04	5.21	5.12	5.03	4.4	2.44	3.09	2.4	2.76	2.01	3.25	3.24	4.57	4.48	2.86	5.47	4.84	4.19	5.64	5.65	2.33
jgi.p|Aspni_NRRL3_1|10589	309	N	no	hypothetical protein	/	NA	NA	NA	NA	1	0	0	0.08	0	0.07	0.12	0	0.06	0	0.16	0.08	0	0.11	0.04	0	0.11	0.06	0.17	0.06	0	0.1	0.07	0	0	0	0	0.11	0	0	0.21	0	0.25	0.14	0	0.58	0	0.55	0	0
jgi.p|Aspni_NRRL3_1|1059	375	N	no	D-alanine-D-alanine ligase	PF13535:ATP-grasp domain	NA	NA	NA	NA	0	0	5.27	3.13	4.51	3.7	3.09	4.15	4.31	3.84	4.13	4.93	6.66	4.44	3.85	4.94	4.92	3.47	9.34	5.08	4.06	4.02	5.69	4.83	8.05	6.64	4.74	4.26	3.47	3.54	6.29	5.04	9.33	11.72	12.35	13.25	5.19	5.79	6.11	12.65
jgi.p|Aspni_NRRL3_1|10590	778	N	no	hypothetical protein	/	NA	NA	NA	NA	0	0	24.44	22.9	21.19	23.23	24.05	27.44	13.51	8.39	10.9	10.6	12.49	12	82.33	57.28	33.79	48.05	23.1	18.33	20.08	19.57	16.8	15.86	10.33	11.16	16.28	15.99	13.84	17.42	16.28	13.54	12.89	32.36	31.66	34.75	23.92	23.73	23.59	21.06
jgi.p|Aspni_NRRL3_1|10591	919	N	no	protein kinase, involved in cAMP-dependent signaling during conidial germination	PF00069:Protein kinase domain | PF00168:C2 domain | PF00433:Protein kinase C terminal domain	NA	NA	NA	NA	1	0	73.73	80.66	73.61	107.08	88.56	106.74	227.23	237	239.99	112.41	102.9	117.9	115.78	93.79	67.46	75.77	79.17	130.91	157.58	151.12	133.86	156.13	88.19	98.51	94.23	115.26	87.01	111.02	247.04	233.05	178.92	95.99	95.96	103.09	106.21	108.82	94.76	138.97
jgi.p|Aspni_NRRL3_1|10592	574	N	no	chromatin remodeling complex subunit Rsc7/Swp82	PF08624:Chromatin remodelling complex Rsc7/Swp82 subunit	NA	NA	NA	NA	0	0	20.12	20.59	17.8	25.94	19.77	23.49	43.32	41.23	44.76	26.11	25.12	25.41	24.91	21.34	25.71	27.96	28.46	32.05	36.47	36.77	29.48	34.81	25.34	28.13	29.24	25.59	24.91	25.93	35.55	40.82	38.72	23.84	24.34	24.59	31.74	28.06	24.54	41.83
jgi.p|Aspni_NRRL3_1|10593	222	N	no	vacuolar-sorting protein Snf7	PF03357:Snf7	NA	NA	NA	NA	0	0	145.47	156.28	156.66	139.19	169.49	128.4	258.73	328.38	298.83	304.55	276.64	276.64	127.09	202.28	184.83	139.16	224.7	186.06	164.15	168.23	187.46	157.32	231.75	209.07	179.83	161.5	194.08	164.57	154.71	153.49	149.62	141.56	142.17	137.64	192.67	205.02	189.13	166.99
jgi.p|Aspni_NRRL3_1|10594	143	N	no	CST complex subunit Ten1, involved in telomere maintenance	PF12658:Telomere capping, CST complex subunit	NA	NA	NA	NA	0	0	9.39	8.67	12.64	11	13.6	10.51	30.35	25.23	26.32	24.06	29.8	20.67	6.88	10.48	5.86	6.76	17.12	25.62	15.87	15.93	25.99	17.81	33.62	26.31	20.11	25.58	35.02	22.84	34.01	31.38	46.82	22.37	20.89	23.48	25.41	33.16	41.96	20.63
jgi.p|Aspni_NRRL3_1|10595	571	N	no	MFS-type transporter	PF07690:Major Facilitator Superfamily	NA	NA	NA	NA	0	0	17.1	17.28	20.05	11.07	7.58	8.84	38.66	46.31	47.19	48.31	41.29	43.32	18.28	19.13	22.65	16.14	27.85	9.23	5.3	6.12	7.77	6.47	10.65	15.35	19.61	10.46	15.65	16.33	2.4	1.83	1.59	13.96	12.48	13.18	6.51	5.75	7.06	62.72
jgi.p|Aspni_NRRL3_1|10596	484	N	no	3-beta hydroxysteroid dehydrogenase/isomerase	PF01073:3-beta hydroxysteroid dehydrogenase/isomerase family	NA	NA	NA	NA	0	1	4.97	3.96	4.21	2.03	2.05	2.3	2.56	2.22	2.69	2.6	2.31	2.5	6.99	6.58	3.33	3.83	2.74	2.17	2.37	2.82	2.61	2.4	1.35	0.84	1.01	1.38	1.15	1.17	1.14	1.01	0.88	3.42	2.81	2.81	1.49	0.89	1.55	1.97
jgi.p|Aspni_NRRL3_1|10597	667	N	AA3_3	alcohol oxidase	PF00732:GMC oxidoreductase | PF05199:GMC oxidoreductase	NA	NA	NA	NA	0	0	0.12	1.03	1.93	3.41	3.28	1.05	323.56	561.47	473.62	546.31	268.55	491.67	0.51	1.44	1.37	0.69	0.89	264.9	432.09	318.97	374.35	414.49	258.67	193.17	198.66	126.3	92.16	122.2	526.89	640.97	921.86	0.31	0.47	0.41	4.76	4.74	2.93	0.17
jgi.p|Aspni_NRRL3_1|10598	216	N	no	pre-mRNA splicing factor Spf27	PF05700:Breast carcinoma amplified sequence 2 (BCAS2)	NA	NA	NA	NA	0	3	11.75	13.35	13.57	14.03	10.91	12.45	13.16	12.3	10.79	17.85	12.96	14.47	12.86	9.05	14.46	14.3	14.29	15.16	11.73	10.39	14	13.15	6.32	12.97	14.24	9.36	8.64	7.03	16.44	15.32	14.44	25.83	22.76	27.06	20.42	17.44	14.49	31.66
jgi.p|Aspni_NRRL3_1|10599	762	N	no	neutral/alkaline nonlysosomal ceramidase	PF04734:Neutral/alkaline non-lysosomal ceramidase, N-terminal | PF17048:Neutral/alkaline non-lysosomal ceramidase, C-terminal	NA	NA	NA	NA	0	3	4.09	4.26	4.15	9.82	8.73	8.95	97.56	113.62	106.25	118.12	49.48	95.85	2.8	1.95	2.11	2.52	2.74	48.1	52.78	67.23	62.37	84.05	37.02	33.1	30.83	22.45	18.09	22.25	149.15	151.02	149.39	15.15	16.65	14.24	80.57	77.7	76.66	17
jgi.p|Aspni_NRRL3_1|106	740	N	no	squalene cyclase	PF13243:Squalene-hopene cyclase C-terminal domain | PF13249:Squalene-hopene cyclase N-terminal domain	NA	NA	NA	NA	0	0	0	0	0	0	0	0	0	0	0	0.07	0	0	0	0	0	0	0	0	0	0	0.12	0	0	0	0.04	0	0	0	0	0	0	0	0	0.04	0	0	0	0
jgi.p|Aspni_NRRL3_1|1060	549	N	no	AMP-dependent synthetase/ligase	PF00501:AMP-binding enzyme | PF13193:AMP-binding enzyme C-terminal domain	NA	NA	NA	NA	0	1	145.78	127.71	148.97	286.78	246.65	244.48	41.71	41.94	43.08	147.73	222.09	164.13	27.14	26.99	61.12	33.85	41.32	84.28	87.87	129.4	119.71	134.68	516.21	334.15	315.59	200.47	228.7	202.81	75.99	63.6	150.52	69.23	65.35	72.54	68.32	90.16	96.28	70.07
jgi.p|Aspni_NRRL3_1|10600	616	Y	no	hypothetical protein	/	NA	NA	NA	NA	0	0	0.23	0.17	0.11	2.05	1.4	1.39	9.94	9.45	9.31	12.93	4.22	8.67	1.12	0.76	0.12	2.76	0.51	3.22	2.07	2.77	2.67	3.71	17.8	17.43	11.65	5.76	7.09	6.07	34.04	29.02	19.77	0.15	0.33	0.11	1.3	0.72	1.28	0.19
jgi.p|Aspni_NRRL3_1|10601	NA	NA	no	fungal-specific transcription factor	PF00172:Fungal Zn(2)-Cys(6) binuclear cluster domain	NA	NA	NA	NA	0	0	12.25	11.26	11.45	17.79	15.88	15.23	40.65	40.46	48.06	32.26	31.02	39.6	16.37	15.85	20.28	23.48	22.8	48.17	43.16	43.96	42.55	48.43	42.67	42.3	37.21	32.99	34.68	33.46	39.64	30.32	43.14	50.67	48.26	47.57	51	41.69	41.78	43.65
jgi.p|Aspni_NRRL3_1|10602	274	N	no	uncharacterized protein	PF07264:Etoposide-induced protein 2.4 (EI24)	NA	NA	NA	NA	0	0	29.18	26.73	28.57	29.33	33.65	27.56	29.81	26.57	31.55	34.37	33.89	29.32	18.36	28.44	25.54	22.05	32.58	27.34	20.27	26.4	25.06	19.3	24.61	33.35	25.06	32.74	36.96	35.51	25.71	26.53	33.84	33.56	37.2	29.74	40.97	41.99	45.96	23.66
jgi.p|Aspni_NRRL3_1|10603	240	N	no	haloacid dehalogenase	PF13419:Haloacid dehalogenase-like hydrolase	NA	NA	NA	NA	0	0	2.67	2.74	3.82	3.51	3.06	2.48	7.29	12.48	7.36	13.36	3.94	9.57	3.37	7.07	5.59	3.32	5.56	17.17	14.81	15.46	19.69	17.5	5.92	5.91	6.43	7.42	9.17	8.35	22.42	22.78	22.96	4.57	3.14	5.64	16.37	9.88	11.27	2.84
jgi.p|Aspni_NRRL3_1|10604	261	N	no	hypothetical protein	/	NA	NA	NA	NA	0	0	3.25	3.33	2.54	4.33	5.28	3.1	7.96	10.17	11.16	9.49	8.1	8	3.44	5.18	3.85	2.24	7.77	11.74	9.53	7.35	13.07	10.32	9.06	6.58	7.09	9.44	11.35	6.63	23.52	17.04	32.06	3.64	5.08	4.97	10.7	15.69	14.23	6.47
jgi.p|Aspni_NRRL3_1|10605	1027	N	no	translation initiation factor IF-2, mitochondrial	PF00009:Elongation factor Tu GTP binding domain | PF04760:Translation initiation factor IF-2, N-terminal region | PF11987:Translation-initiation factor 2	NA	NA	NA	NA	0	0	5.94	7.73	5.54	14.6	13.08	13.24	17.05	15.81	16.67	14.51	15.08	14.39	11.95	9.25	7.88	8.7	7.61	15.34	16.6	17.84	14.66	13.13	11.92	14.34	13.7	12.36	14.98	12.7	23.83	22.23	16.12	16.66	14.67	15.41	22.74	21.17	24.43	9.84
jgi.p|Aspni_NRRL3_1|10606	304	N	no	mitochondrial carrier protein	PF00153:Mitochondrial carrier protein	NA	NA	NA	NA	0	0	18.74	20.68	20.2	40.25	50.46	36.2	60.12	67.76	67.57	51.24	59.56	46.13	25.75	32.93	26.29	29.68	26.24	21.45	14.46	17.36	19.72	18.91	25.33	27.85	29.84	28.32	32.29	35.47	13.36	12.91	13.81	51.63	41.94	42.24	24.81	35.13	36.01	77.77
jgi.p|Aspni_NRRL3_1|10607	685	N	no	fungal-specific transcription factor	PF00172:Fungal Zn(2)-Cys(6) binuclear cluster domain | PF04082:Fungal specific transcription factor domain	NA	NA	NA	NA	0	0	0.64	0.49	0.5	3.26	2.98	2.4	11.01	12.91	14.23	14.99	10.37	17.2	0.7	0.37	0.19	0.72	1.27	17.16	19.02	14.57	13.71	15.5	11.29	8.55	7.99	7.06	7.52	7.2	17.15	12.55	16.33	6	6.69	6.7	22.71	16.49	18.51	0.76
jgi.p|Aspni_NRRL3_1|10608	541	N	no	MFS-type transporter	PF07690:Major Facilitator Superfamily	NA	NA	NA	NA	1	0	1.24	1.15	1	2.78	4.26	2.74	7.08	7.7	7.06	17.52	16.52	16.61	1.08	0.9	0.94	1.25	2.07	37.14	33.45	15.81	14.83	12.64	8.94	8.48	9.2	14.58	13.4	13.67	15.72	14.17	17.57	4.98	6.91	6.08	18.28	16.09	17.14	1.32
jgi.p|Aspni_NRRL3_1|10609	847	N	GH31	glycoside hydrolase family 31 protein	PF01055:Glycosyl hydrolases family 31 | PF13802:Galactose mutarotase-like	PBD_cazy	GH31	AGD/AXL	Starch/Xyloglucan	1	0	0.74	0.82	0.89	2.17	1.77	1.85	2.6	2.01	2.08	4.03	3.43	3.77	0.88	0.85	0.86	0.67	0.88	17.03	20.38	9.22	6.6	6.46	6.23	4.31	4.64	5.41	4.36	4.31	6.01	4.97	4.17	5.38	6.28	8.01	10.28	7.02	9.12	1.71
jgi.p|Aspni_NRRL3_1|1061	618	N	no	fungal-specific transcription factor	PF00172:Fungal Zn(2)-Cys(6) binuclear cluster domain	NA	NA	NA	NA	0	1	123.49	115.84	126.3	197.42	235.47	176.57	120.15	99.74	108.55	197.13	235.1	198.54	127.84	117.28	118.87	111.73	177.71	231.87	252.42	245.43	235.24	249.44	372.94	366.16	450.12	299.83	284.06	294.53	90.56	81.95	100.36	212.89	203.78	232.4	137.78	135.21	189.27	357.73
jgi.p|Aspni_NRRL3_1|10610	370	N	no	37S ribosomal protein Mrp4, mitochondrial (uS2m)	PF00318:Ribosomal protein S2	NA	NA	NA	NA	0	0	49.57	38.85	49.07	36.82	39.43	35.25	26.3	24.53	27.67	24.55	38.44	24.13	44.04	54.35	70.27	73.42	58.78	10.85	10.33	9.38	14.69	10.99	23.05	22.87	23.36	31.12	42.52	39.47	23.39	22.07	24.28	77.89	78.72	77.77	21.27	15.99	15	26.95
jgi.p|Aspni_NRRL3_1|10611	198	N	no	glycine zipper 2TM domain-containing protein	PF05433:Glycine zipper 2TM domain	NA	NA	NA	NA	0	1	2666.86	2757.76	2906.43	3101.01	3021.72	2913.72	2374.68	2922.8	2719.39	1749.09	2857.25	1929.14	3000.76	3514.82	2884.22	4078.03	3388.52	3039.6	3115.19	3276.17	2898.36	2595.51	4678.36	4544.82	4075.98	3885.71	3821.23	3891.58	868.87	989.42	1210.12	2805.25	2667.67	2795.09	2704.27	2554.48	3887.35	2567.86
jgi.p|Aspni_NRRL3_1|10612	192	Y	no	histidine phosphatase superfamily protein	/	NA	NA	NA	NA	0	1	9.91	10.32	9.39	2.82	5.07	4.94	286.3	430.16	376.17	56.51	42.9	45.79	8.4	16.89	10.33	10.35	22.96	100.77	90.78	88.04	80.21	68.62	127.6	116.68	89.53	24.72	32.57	29.57	170.31	186.53	281.7	7.76	7.96	7.19	90.14	148.47	152.47	1.32
jgi.p|Aspni_NRRL3_1|10613	531	N	no	surfeit locus protein 6	PF04935:Surfeit locus protein 6 | PF15459:60S ribosome biogenesis protein Rrp14	NA	NA	NA	NA	0	0	10.18	12.86	11.72	25.95	14.65	20.09	8.11	9.59	10.61	12.73	13.19	10.77	11.06	10.61	12.26	23.77	8.28	6.66	6.37	4.64	4.49	5.02	9.16	10.12	11.92	12.59	19.29	15.69	10.8	9.39	11.44	40.4	42.02	43.04	10.15	9.77	11.83	12.37
jgi.p|Aspni_NRRL3_1|10614	164	N	no	hypothetical protein	/	NA	NA	NA	NA	0	0	0	0	0.11	0	0	0	0.26	0	0	0	0.14	0.23	0	0	0	0.11	0.24	0	0.12	0	0	0	0	0	0.11	0	0	0	0	0	0.17	0	0	0	0.57	0	0	0
jgi.p|Aspni_NRRL3_1|10615	224	N	no	NADH-ubiquinone oxidoreductase 23 kDa subunit, mitochondrial	PF12838:4Fe-4S dicluster domain	NA	NA	NA	NA	0	1	140.32	132.99	142.98	126.08	113.45	120.46	74.8	54.43	70.6	99.58	84.6	94.95	116.35	125.16	105.33	111.83	107.16	63.56	62.21	72.91	72.25	62.84	89.5	82.22	82.73	84.46	77.45	75.07	86.69	81.3	72.84	118.15	109.01	114.28	77.35	71.54	66.46	126.17
jgi.p|Aspni_NRRL3_1|10616	137	N	no	acyl carrier protein, mitochondrial	PF00550:Phosphopantetheine attachment site	NA	NA	NA	NA	0	1	370.09	342.78	358.03	267.95	314.91	263.53	185.12	168.4	175.33	197.85	300.58	201.58	304.38	399.49	351.89	368.62	465.8	126.82	103.22	105.63	122.34	102.87	203.39	159.77	156.21	186.4	221.34	206.49	142.78	134.26	179.88	310.65	287.06	290.72	133.45	114.97	107.78	256.52
jgi.p|Aspni_NRRL3_1|10617	353	N	no	vacuolar protein sorting-associated protein 74	PF05719:Golgi phosphoprotein 3 (GPP34)	NA	NA	NA	NA	0	0	24.92	26.46	27.51	29.82	26.32	28.77	20.15	17.06	19.92	24.15	25.37	27.13	41.48	35.96	32.06	29.95	34.11	24.63	25.95	24.92	21.06	22.59	22.55	26.51	30.45	23.64	22.23	21.62	24.54	24.25	17.85	46.31	50.67	49.72	35.1	30.61	29.06	39.88
jgi.p|Aspni_NRRL3_1|10618	387	N	no	zinc-type alcohol dehydrogenase	/	NA	NA	NA	NA	0	0	58.11	65.32	62.08	103.05	63.43	101.12	118.1	150.52	134.61	51.46	88.87	49.27	60.74	69.98	48.38	104.65	80.21	45.03	52.79	62.13	42.14	37.47	87.92	81.28	63.35	58.9	74.62	62.89	31.56	28.43	62.65	61.14	39.02	42.21	77.12	93.01	117.38	13.45
jgi.p|Aspni_NRRL3_1|10619	434	N	no	uncharacterized protein	PF09949:Uncharacterized conserved protein (DUF2183)	NA	NA	NA	NA	0	0	33.18	52.57	47.71	50.27	27.39	58.33	58.57	75.25	69.11	30.25	32.52	27.78	60.54	28.28	26.92	100.04	31.84	41.46	56.63	57.43	31.63	37.99	20.88	52.62	61	31.1	16.99	20.9	8.57	9.47	9.6	58.45	42.38	36.29	72.8	68.76	113.21	12.53
jgi.p|Aspni_NRRL3_1|1062	133	N	no	Snf2-related domain-containing protein	PF00176:SNF2 family N-terminal domain	NA	NA	NA	NA	0	1	0	0	0	0	0	0.39	0	0	0.58	0.18	0	0	0.42	0	0	0.12	0	0.27	0	0.11	0.15	0	0	0	0	0	0	0	0.15	0	0.17	0	0	0	0.59	0	0	0.31
jgi.p|Aspni_NRRL3_1|10620	363	N	no	hypothetical protein	/	NA	NA	NA	NA	1	0	2.07	2.1	4.01	2.22	1.48	0.93	2.95	2.26	2.04	1.25	2.53	1.72	2.03	4.07	2.11	2.33	2.64	3.18	3.6	3.76	3.94	3.21	1.83	2.32	1.9	1.51	1.46	2.05	1.92	1.43	2.12	5.08	3.43	4.05	3.22	4.86	6.23	3.04
jgi.p|Aspni_NRRL3_1|10621	508	N	no	CBS domain-containing protein, Sds23	PF00571:CBS domain	NA	NA	NA	NA	0	0	41.13	43.33	39.68	38.67	39.09	36.04	51.04	50.15	52.61	61.34	44.37	71.29	37.29	42.94	40.24	22.79	45.28	97.51	99.57	102.5	92.56	86.06	76.52	62.99	68.09	58.83	44.94	49.59	87.88	91.85	85.52	25.28	24.87	25.88	94.3	75.98	70.37	52.71
jgi.p|Aspni_NRRL3_1|10622	514	N	no	hypothetical protein	/	NA	NA	NA	NA	0	1	23.26	22.71	22.11	33.96	30.14	34.63	89.66	77.77	76.57	103.45	83.95	101.65	25.45	23.02	14.96	16.55	33.05	151.05	148.56	159.36	151.65	151.36	115.97	110.37	106.11	62.98	50.83	54.07	120.21	117.66	118.21	47.03	58.07	51.28	189.92	158.21	153.12	29.11
jgi.p|Aspni_NRRL3_1|10623	642	N	no	clathrin adaptor, gamma-adaptin, appendage domain-containing protein	PF00790:VHS domain | PF02883:Adaptin C-terminal domain | PF03127:GAT domain	NA	NA	NA	NA	0	0	15.81	16.13	15.24	14.34	15.52	15.13	17.94	17.6	16.08	27.59	15.98	28.28	25.98	22.81	24.62	11.68	31.33	47.53	53.08	57.96	46.44	45.53	24.75	28.58	31.97	21.63	18.96	18.12	30.74	33.73	34.08	21.52	25.56	23	55.95	36.48	32.89	35.09
jgi.p|Aspni_NRRL3_1|10624	378	N	no	ribosome biogenesis protein	PF04034:Domain of unknown function (DUF367) | PF04068:Possible Fer4-like domain in RNase L inhibitor, RLI	NA	NA	NA	NA	0	0	13.48	13.1	11.34	18.7	16.28	14.8	17.92	14.58	16.04	22.27	22	21.77	14.05	17.22	22.79	17.42	16.93	11.96	12.61	10.59	11.02	11.69	17.35	13.3	14.2	12.52	20.48	14.42	17.28	12.94	24.29	16.12	13.46	17.23	14.4	12.42	13.58	22.23
jgi.p|Aspni_NRRL3_1|10625	446	N	no	metacaspase	PF00656:Caspase domain	NA	NA	NA	NA	0	0	103.17	100.73	101.07	118.44	106.37	110.11	137.78	150.88	153.24	161.91	157.91	166.81	107.41	115.89	122.97	115.43	118.58	110.57	127.13	109	107.05	102.83	172.07	169.76	158.54	139.4	154.6	139.22	107.13	114.92	146.55	64.03	66.27	66.39	134.31	142.1	141.66	64.66
jgi.p|Aspni_NRRL3_1|10626	565	N	no	T-complex protein 1 subunit eta	PF00118:TCP-1/cpn60 chaperonin family	NA	NA	NA	NA	0	0	44.8	44.17	52.18	39.91	43.28	35.72	20.82	18.07	21.93	40.25	51.18	38.44	53.85	52.16	71.88	73.52	60.61	29.46	29.31	25.07	23.7	23.32	36.28	29.94	38.93	31.6	34.78	32.01	26.51	29.7	30.93	65.88	65.69	61.91	37.22	28.2	31.19	59.1
jgi.p|Aspni_NRRL3_1|10627	528	N	no	lanthionine synthetase C -like protein	PF05147:Lanthionine synthetase C-like protein	NA	NA	NA	NA	0	3	8.94	10.16	8.85	8.2	9.65	9.59	31.5	29.91	32.08	32.34	26.51	27	11.98	14.27	13.84	12.36	16.52	30.78	30.37	30.24	29.5	28.11	23.26	25.25	23.23	15.32	13.44	13.32	31.87	35.6	57.11	14.37	16.29	17.64	40.66	40.06	40.37	8.39
jgi.p|Aspni_NRRL3_1|10628	269	N	no	hypothetical protein	/	NA	NA	NA	NA	0	1	289.74	288.4	253.72	242.87	290.46	204.01	202.71	286	232.77	172.78	283.14	180.32	201.5	322.16	174.96	214.59	261.2	132.22	129.85	149.68	179.86	164.34	285.86	233.54	195.43	231.18	344.06	251.32	200.74	218.51	331.87	43.33	45.14	45.22	91.1	75.05	64.7	40.99
jgi.p|Aspni_NRRL3_1|10629	908	N	NA	hypothetical protein	/	NA	NA	NA	NA	0	1	26.59	27.09	23.7	22.03	19.68	24.19	28.73	26.54	26.32	17.98	19.43	17.52	32.92	28.19	22.91	27.61	22.07	28.24	33.02	34.02	29.28	30.65	24.37	25.22	23.15	20.58	22.79	20.11	22.16	22.69	29.89	13.72	12.22	12.29	25.85	31.54	32.21	15.28
jgi.p|Aspni_NRRL3_1|1063	365	N	no	hypothetical protein	/	NA	NA	NA	NA	0	1	74.21	74.11	66.68	43.36	49.2	45.95	175.53	161.42	182.22	76.59	63.85	70.06	189.18	256.16	180.56	298.27	159.6	89.24	63.54	97.92	85.48	64.8	19.76	23.21	26.21	22.9	18.75	22.74	35.5	28.88	35.63	24.49	20.14	21.5	65.49	36.87	40.28	43.91
jgi.p|Aspni_NRRL3_1|10630	119	N	no	40S ribosomal protein S26 (eS26)	PF01283:Ribosomal protein S26e	NA	NA	NA	NA	1	0	564.86	549.83	582.45	382.39	420.78	363.16	95.4	77.11	76.48	88.64	161.94	77.13	276.99	502.75	956.66	505.21	722.22	92.36	74.66	103.53	127.08	99.09	103.51	89.8	89.15	97.43	114.48	103.4	315.77	249.9	366.85	163.29	168.87	168.26	166.06	88.32	62.01	117.02
jgi.p|Aspni_NRRL3_1|10631	662	N	no	CBS domain-containing protein	PF00564:PB1 domain | PF00571:CBS domain	NA	NA	NA	NA	1	0	439.22	438.41	385.72	216.29	162.32	273.9	86.14	72.22	82.32	86.76	97.52	96.59	485.78	318.34	454.45	468.62	239.54	83.86	133.25	110.38	102.91	123.23	52.51	53.41	68.92	62.01	43.66	54.17	45.83	52.42	53.16	105.07	95.2	97.81	77.32	74.18	74.05	47.56
jgi.p|Aspni_NRRL3_1|10632	1095	N	no	karyopherin family protein, required for normal hyphal growth and conidial development	PF13513:HEAT-like repeat	NA	NA	NA	NA	1	0	17.69	16.22	17.75	19.77	18.81	20.46	10.63	10.73	12.55	14.41	19.61	15.67	16.08	17.85	21.52	23.2	16.3	7.19	9.41	8.37	8.34	7.66	8.35	9.64	11.3	14.62	15.88	14.46	14.39	16.41	13.14	14.9	17.81	17.45	10.99	8.89	8.19	10.61
jgi.p|Aspni_NRRL3_1|10633	425	N	no	iron-containing alcohol dehydrogenase	PF00465:Iron-containing alcohol dehydrogenase	NA	NA	NA	NA	0	0	3.07	2.66	1.75	3.36	3.18	3.49	5.17	5.11	5.6	6.24	5.52	5.22	3.05	3.34	2.9	3.11	4.02	5.81	5.31	7.75	8.33	5.77	7.19	7.78	7.43	5.13	5.01	4.24	2.9	3.6	4.87	1.34	2.36	2.39	4.91	4.39	1.82	2.62
jgi.p|Aspni_NRRL3_1|10634	443	N	no	uncharacterized protein	PF10303:Protein of unknown function (DUF2408)	NA	NA	NA	NA	0	1	42.79	49.48	47.37	30.82	30.63	32.49	33.37	35.25	39.96	34.48	30	40.99	58.56	58.79	75.03	36.23	61.41	50.89	57.81	61.66	51.07	52.08	45.88	33.58	39.06	28.62	24.09	23.32	52.83	49.54	68.62	23.53	20.87	22.26	50.39	41.04	30.92	27.85
jgi.p|Aspni_NRRL3_1|10635	108	N	no	60S acidic ribosomal protein P1 (P1)	PF00428:60s Acidic ribosomal protein	NA	NA	NA	NA	0	1	678.43	734.1	771.38	411.15	494.98	423.97	83.13	66.26	72.7	81.35	123.27	93.2	391.46	538.98	1009.59	588.12	708.1	121.05	90.11	123.25	120.59	113.74	98.18	98.05	101.61	90.75	86.7	85.32	249.85	218.84	269.82	162.14	196.38	178.68	171.46	68.51	49.03	128.41
jgi.p|Aspni_NRRL3_1|10636	324	N	no	PQ-loop repeat-containing protein	PF04193:PQ loop repeat	NA	NA	NA	NA	1	0	318.14	313.72	255.06	197.37	240.69	220.32	150.62	218.66	238.84	189.3	329.72	214.03	70.28	53.42	197.7	170.51	85.48	8.04	8.75	7.05	10.32	8.58	57.31	64.15	65.78	88.11	119.72	135.21	4.03	2.33	4.55	70.97	53.75	57.16	9.92	7.42	6.59	90.64
jgi.p|Aspni_NRRL3_1|10637	737	N	no	transcription factor 25	PF04910:Transcriptional repressor TCF25	NA	NA	NA	NA	0	0	9.22	11.33	10.6	13.12	11.6	12.71	7.36	6.35	7.81	7.02	9.47	7.2	9.47	8.92	14.92	9.43	8.64	5.92	6.93	8.47	5.42	6.08	7.46	6.85	6.46	8.35	9.89	8.04	7.03	4.8	6.11	17.47	12.1	13.03	7.47	7.06	8.79	26.52
jgi.p|Aspni_NRRL3_1|10638	602	N	no	protein phosphatase 2C	PF00481:Protein phosphatase 2C	NA	NA	NA	NA	0	0	79	82.44	71.38	54.36	50.13	57.55	63.28	56.75	57.45	61.86	72.31	65.25	107.86	87.17	117.59	99.06	82.55	77.55	81.68	86.68	75.83	72.46	48.53	54.3	67	41.14	34.16	37.65	53.67	57.77	53.65	59.93	63.58	53.92	87.33	71.7	73.26	54.61
jgi.p|Aspni_NRRL3_1|10639	340	N	no	membrane insertase	PF02096:60Kd inner membrane protein	NA	NA	NA	NA	0	1	30.74	26.08	21.71	16.96	13.53	16.39	6.03	4.6	4.95	4.93	7.7	5.92	21.76	21.24	39.92	26.55	20.02	5.71	7.93	6.86	5.97	6.37	4.36	3.68	5.63	5.1	5.24	5.8	7.33	7.02	6.29	10.13	9.56	9.91	5.67	6.4	2.56	7.65
jgi.p|Aspni_NRRL3_1|1064	421	N	no	NADH:flavin oxidoreductase/NADH oxidase family protein	PF00724:NADH:flavin oxidoreductase / NADH oxidase family	NA	NA	NA	NA	0	0	10.79	11.24	12.07	7.84	9.08	7.16	19.77	12.98	14.12	8.6	8.17	6.92	25.73	28.53	21.35	26.83	17.69	29.05	24.42	32	32.48	23.46	6.61	6.61	9.62	9.15	8.99	7.78	5.34	5.08	8.12	10.83	10.54	10.93	31.8	20.2	14.67	22.4
jgi.p|Aspni_NRRL3_1|10640	546	N	GT4	ALG11 mannosyltransferase N-terminus domain-containing protein	PF00534:Glycosyl transferases group 1 | PF15924:ALG11 mannosyltransferase N-terminus	NA	NA	NA	NA	0	1	29.16	24.06	21.61	23.24	16.72	22.48	26.09	20.8	23.3	18.2	20.92	20.15	43.84	42.78	37.41	25.36	29.86	20.99	24.44	23.45	18.99	20.02	17.59	18.21	17.03	15.24	15.22	15.4	31.25	34.41	33.77	18.64	18.49	20.49	31.44	33.36	24.11	6.94
jgi.p|Aspni_NRRL3_1|10641	768	N	no	transcriptional regulator	PF00096:Zinc finger, C2H2 type	NA	NA	NA	NA	0	0	34.35	37.17	31.55	45.52	38.05	48.51	28.01	26.26	28.41	30.07	23.82	31.23	35.74	27.1	35.13	37.94	23.19	30.9	34.06	31.24	24.48	27.14	22.25	25.58	29.71	26.07	22.48	25.54	27.81	26.71	21.31	27.2	23.84	27.81	44.7	35.49	38.35	31.84
jgi.p|Aspni_NRRL3_1|10642	155	N	no	hypothetical protein	/	NA	NA	NA	NA	0	0	3.34	2.9	1.91	2.7	3.34	2.95	1.63	3.11	2.61	2.87	4.66	3.48	1.13	2.48	2.35	3.88	4.54	2.5	2.72	1.34	2.02	1.82	5.07	2.98	1.74	2.02	5.92	3.78	4.24	3.5	3.57	3.84	5.94	8.21	5.44	11.14	9.6	3.49
jgi.p|Aspni_NRRL3_1|10643	351	Y	GH53	arabinogalactanase Gan53A	PF07745:Glycosyl hydrolase family 53	PBD_cazy	GH53	GAL	Pectin	0	1	8.46	6.94	7.85	20.94	26.8	18.39	18.24	13.88	16.92	18.11	14.3	22.26	5.24	4.86	6.14	4.38	6.39	11.57	10.48	11.94	13.8	11.98	12.21	10.97	8	54.38	56.74	59.94	10.68	8.23	9.78	20.72	24.13	19.92	8.78	8.37	13.29	2.86
jgi.p|Aspni_NRRL3_1|10644	1221	N	no	calcium/calmodulin-dependent/calcium-dependent protein kinase	PF00069:Protein kinase domain	NA	NA	NA	NA	0	0	50.85	56.23	51.9	70.75	45.98	71.38	32.54	23.35	28.27	41.52	26.1	48.54	40.85	26.62	23.47	29.89	15.8	31.82	37.16	43.03	32.62	40.97	20.17	27.82	36.3	34.48	22.93	27.53	35.97	29.57	23.52	70.06	63.4	59.72	66.63	53.14	49.6	32.67
jgi.p|Aspni_NRRL3_1|10645	950	Y	NA	kelch domain-containing protein	/	NA	NA	NA	NA	0	0	5.32	5.32	5.15	6.81	5.36	5.92	9.9	7.11	7.62	7.42	6.34	7.4	9.94	7.18	3.58	4.47	6.47	32.56	26.57	34.03	31.38	30.16	9.32	13.93	14.57	10.97	9.07	8.66	18.09	16.7	17.19	7.94	9.75	8.25	26.01	21.58	23.4	11.52
jgi.p|Aspni_NRRL3_1|10646	414	N	no	chorismate synthase	PF01264:Chorismate synthase	NA	NA	NA	NA	0	0	71.87	73.44	79.7	55.86	43.88	56.57	25.07	16.42	19.61	37.09	54.07	38.8	77.79	70.52	119.84	111	68.68	46.62	87.54	67.98	70.07	48.65	211.53	210.45	373.39	107.92	95.7	100.81	11.94	12.21	33.03	84.22	74.45	83.58	40.76	45.49	52.39	581.34
jgi.p|Aspni_NRRL3_1|10647	451	N	no	cofactor transferase family protein	PF03099:Biotin/lipoate A/B protein ligase family	NA	NA	NA	NA	0	0	3.21	3.39	2.55	2.52	2.59	3.2	2.36	1.49	1.51	2.45	3.78	1.93	4.42	5.55	6.69	2.59	6.84	2.88	3.45	4.62	4.38	2.29	9.5	7.58	12.93	5.85	8.82	6.77	2.86	3.07	4.76	7.87	7.3	4.44	2.62	2.57	4.3	14.68
jgi.p|Aspni_NRRL3_1|10648	859	N	no	inner nuclear membrane protein	PF09779:Ima1 N-terminal domain	NA	NA	NA	NA	0	0	3.47	4.18	3.51	5.9	4.68	6.55	11.26	9.16	10.45	9.85	8.95	10.2	6.41	5.29	5.34	5.39	4.31	11.57	13.09	12.91	10.79	10.35	7.42	7.52	8.79	6.47	5.59	5.13	10.59	11.53	9.64	9.83	13.86	10.96	15.01	13.25	15.41	10.5
jgi.p|Aspni_NRRL3_1|10649	291	N	GT1	UDP-N-acetylglucosamine transferase subunit Alg14	PF08660:Oligosaccharide biosynthesis protein Alg14 like	NA	NA	NA	NA	0	0	3.65	3.55	3.23	4.1	5.09	3.59	6.4	6.45	7.35	6.22	7.52	6.83	5.81	8.43	7.09	3.78	7.74	9.88	9.44	11.58	8.77	7.26	7.84	7.43	8.05	5.11	5.57	5.61	13.93	13.47	15.12	8.77	10.03	8.44	12.72	16.08	15.05	7.92
jgi.p|Aspni_NRRL3_1|1065	262	N	no	short-chain dehydrogenase/reductase	PF00106:short chain dehydrogenase	NA	NA	NA	NA	0	0	8.67	9.65	11.68	20.36	23.89	13.94	226.62	262.58	251.2	252.8	160.45	220.62	11.62	19.26	4.21	10.78	30.12	164.73	151.62	121.71	147.77	174.5	129.16	106.47	93.52	115.55	124.42	113.36	369.51	387.71	328.12	23.94	29.03	26	152.35	126.61	143.36	3.62
jgi.p|Aspni_NRRL3_1|10650	251	N	no	short-chain dehydrogenase/reductase	PF00106:short chain dehydrogenase	NA	NA	NA	NA	0	1	23.34	25.14	29.33	36.83	52.29	30.38	82.34	104.74	74.26	75.99	76.54	73.12	39.57	59.73	21.02	21.72	92.59	97.81	99.53	92.03	105.61	89.22	121.72	94.31	90.74	103.11	120.55	101.33	133.34	125.43	135.15	47.13	54.61	62.28	120.33	77.13	70.22	37.53
jgi.p|Aspni_NRRL3_1|10651	399	N	no	formyltransferase	PF00551:Formyl transferase	NA	NA	NA	NA	0	0	12.92	13.3	12.12	9.83	9.98	8.85	9.99	9.33	8.53	8.44	12.7	9.55	13.08	17.47	24.08	14.65	14.85	6.14	6.97	6.88	8.05	6.09	6.76	6.21	6.42	4.85	4.68	4.86	13.04	13.07	14.95	13.79	11.86	12.35	9.96	6.59	4.76	12.33
jgi.p|Aspni_NRRL3_1|10652	804	N	no	uncharacterized protein	PF08217:Fungal domain of unknown function (DUF1712)	NA	NA	NA	NA	0	0	13.51	14.38	12.63	9.26	7.6	9.93	14.31	12.51	13.19	12.01	11.79	11.91	19.55	16.82	26.59	21.43	11.66	13.55	15.61	14.13	12.45	11.38	7.7	8.49	10.09	6.52	6.59	5.43	13.74	13.71	14.25	10.74	10.58	11.09	16.34	15.43	18.4	11.46
jgi.p|Aspni_NRRL3_1|10653	193	N	no	small GTPase, Ras family	PF00071:Ras family	NA	NA	NA	NA	0	0	421.2	412.92	438.83	604.56	562.03	534.79	793.37	709.87	708.09	694.1	686.58	678.13	464.96	508	377.43	423.27	595.24	465.75	433.32	418.52	375.6	430.23	528.31	631.07	590.64	511.52	500.95	501.65	531.88	507.71	419.99	548.45	576.55	578.84	540.35	571.38	585.53	382.89
jgi.p|Aspni_NRRL3_1|10654	350	N	no	54S ribosomal protein L40, mitochondrial (uL24m)	/	NA	NA	NA	NA	0	1	29.26	28.74	30.48	30.46	33.08	32.27	23.7	15.48	20.16	22.94	29.36	23.21	29.52	38.69	53.07	44.07	40.89	14.52	10.27	14.3	19.97	11.78	19.72	16.73	17.22	22.22	24.16	25.33	26.17	21.48	24.9	57.65	53.11	58.62	23.29	20.06	21.34	35.31
jgi.p|Aspni_NRRL3_1|10655	457	N	no	histone chaperone	PF08512:Histone chaperone Rttp106-like	NA	NA	NA	NA	0	0	9.57	11.1	9.85	12.44	10.92	11.12	9.08	7.38	9.64	7.83	9.56	9.45	13.6	12.04	12.02	9.44	15.14	6.86	7.65	6.62	6.73	5.57	14.08	11.61	11.7	10.32	10.58	10.93	20.11	16.55	20.28	17.03	17.79	17.81	12.83	14.79	10.85	7.38
jgi.p|Aspni_NRRL3_1|10656	443	N	no	casein kinase I	PF00069:Protein kinase domain	NA	NA	NA	NA	0	1	124.13	129.84	122.82	162.95	121.82	160.25	129.94	101.88	122.26	113.02	101.41	116.56	163.91	120.75	108.49	141.25	98.52	85.05	97.32	96.07	83.45	92.77	67.39	106.55	122.32	106.54	76.98	99.58	76.61	79.42	42.84	129.87	131.24	132.83	96.87	89.96	85.28	84.7
jgi.p|Aspni_NRRL3_1|10657	367	N	no	regulator of G protein signaling domain-containing protein	PF00615:Regulator of G protein signaling domain	NA	NA	NA	NA	0	0	55.95	58.02	46.81	45.8	33.36	43.35	87.28	65.9	74.03	52.58	46.34	55.45	97.11	79.04	111.07	84.96	54.15	52.3	52.93	52.61	47.45	65.28	19.26	20.42	22.49	17.4	16.74	16.23	32.76	21.33	20.73	43.56	31.07	44.95	42.26	39.39	55.49	41.79
jgi.p|Aspni_NRRL3_1|10658	525	N	no	root UVB sensitive family protein	PF04884:Vitamin B6 photo-protection and homoeostasis	NA	NA	NA	NA	0	0	2.48	2.63	2.72	4.44	2.77	3.24	2.9	1.84	1.8	2.59	3.81	2.53	5.31	5.24	2.94	2.5	4.57	3.61	3.66	4.4	3.97	4.05	6.87	3.79	5.44	3.45	3.23	3.09	6.98	5.79	8.79	8.74	8.7	11.26	7.08	6.85	4.73	3.01
jgi.p|Aspni_NRRL3_1|10659	119	N	no	37S ribosomal protein Ymr31, mitochondrial (mS36)	PF10937:Protein of unknown function (DUF2638)	NA	NA	NA	NA	0	0	1223.75	1105.67	1107.43	893.35	898.75	836.19	429.89	360.7	395.64	785.35	909.86	862.47	1374.67	1226.77	1122.32	1156.54	1068.82	723.06	681.06	544.21	782.82	767.75	1092.66	1122.76	1141.67	1073.4	1110.81	1127.76	164.11	124.99	83.54	1138.01	1131.73	1072.18	361.42	389.28	346.67	1135.79
jgi.p|Aspni_NRRL3_1|1066	126	N	no	hypothetical protein	/	NA	NA	NA	NA	0	1	344.18	311.28	349.2	782.52	883.15	668.13	1812.07	2212.64	2176.49	1640.38	1269.84	1389.28	448.58	690.78	159.33	237.71	582.41	396.03	314.36	309.55	587.01	636.95	1404.11	1302.31	824.24	1094.3	1370.05	1220.29	3066.88	2870.05	1758.63	50.05	60.28	51.95	120.96	140.91	164.73	8.19
jgi.p|Aspni_NRRL3_1|10660	271	N	no	mediator of RNA polymerase II transcription subunit 18	PF09637:Med18 protein	NA	NA	NA	NA	0	1	168.44	162.92	164.38	84.47	124.89	77.6	53.46	61.26	62.71	67.48	90.15	67.71	132.51	164.88	129.53	107.81	139.93	60.55	54.89	63.6	100.11	79.7	126.69	136.73	112.49	108.38	136.96	138.45	27.84	33.94	44.27	144.93	127.83	134.02	67.86	81.71	68.77	137.98
jgi.p|Aspni_NRRL3_1|10661	436	N	no	polynucleotide kinase 3 phosphatase	PF08645:Polynucleotide kinase 3 phosphatase | PF13671:AAA domain	NA	NA	NA	NA	0	0	10.61	9.25	9.83	8.09	6.26	8.21	7.29	5.09	4.6	8.59	10.1	7.45	11.21	11.72	19.71	15.6	12.8	10.27	9.83	9.87	10.49	8.79	7.62	5.41	6.39	5.58	4.16	5.3	9.85	8.99	11.7	11.73	15.3	14.75	12.42	10.55	9.22	8.08
jgi.p|Aspni_NRRL3_1|10662	502	N	no	hypothetical protein	/	NA	NA	NA	NA	0	0	41.64	39.98	37.96	80.63	57.68	80.62	24.03	21.71	26.63	32.66	28.44	33.47	30.62	19.84	22.93	28.25	20.75	15.8	22.73	21.39	16.21	20.72	26.11	34.85	40.81	29.47	23.3	29.58	28.35	25.73	14.82	35.27	29.85	32.92	43.51	35.38	35.86	37.73
jgi.p|Aspni_NRRL3_1|10663	416	Y	no	peptidase, family M20	PF01546:Peptidase family M20/M25/M40 | PF07687:Peptidase dimerisation domain	NA	NA	NA	NA	0	1	63.41	71.44	60.41	51.78	54.4	54.47	23.2	22.46	20.4	33.51	37.46	36.56	54.34	55.89	59.93	37.44	61	28	26.06	19.21	25.67	24.18	27.4	29.47	25.89	25.43	24.82	29.1	32.2	32.77	31.85	32.92	35.73	31.17	18.65	18.8	15.36	82.35
jgi.p|Aspni_NRRL3_1|10664	728	N	GH47	alpha-1,2-mannosidase	PF01532:Glycosyl hydrolase family 47	NA	NA	NA	NA	1	1	3.95	3.86	3.95	11.18	7.81	10.3	10.95	7.58	9.12	10.07	11.14	10.84	21.3	18.11	10.13	8.46	9.75	12.43	14.92	14.37	13.95	11.74	11.22	12.53	11.51	9.87	6.22	10.12	17.04	14.82	9.91	20.86	28.08	28.63	24.76	25.41	24.65	11.91
jgi.p|Aspni_NRRL3_1|10665	393	N	no	26S proteasome regulatory complex, ATPase subunit	PF00004:ATPase family associated with various cellular activities (AAA)	NA	NA	NA	NA	1	1	90.56	89.38	95.25	67.38	101.31	72.92	116.59	118.15	99.93	141.32	152.92	134.43	104.27	138.77	175.01	98.66	203.83	148.83	140.64	136.53	144.14	124.86	159.1	165.48	152.31	113.83	118.68	118.72	129.73	154.86	148.88	129.06	145.22	146.44	168.24	197.93	169.56	194.28
jgi.p|Aspni_NRRL3_1|10666	438	N	no	phosphopyruvate hydratase	PF00113:Enolase, C-terminal TIM barrel domain | PF03952:Enolase, N-terminal domain	sugar_metabolism	Glycolysis	enoA	/	0	1	1506.46	1474.81	1572.68	1069.76	990.18	1060.39	191.29	286.62	232.1	452.25	545.02	443.77	1598.58	1699.01	2404.96	1053.88	1871.24	303.04	384.9	483.94	375.51	346.57	417.78	356.06	408.19	661.01	657.43	626.59	340.27	405.28	358.23	538.15	537.64	596.33	420.11	311.98	266.92	1601.32
jgi.p|Aspni_NRRL3_1|10667	266	N	no	eukaryotic translation initiation factor 3 subunit J	PF08597:Translation initiation factor eIF3 subunit	NA	NA	NA	NA	0	1	56.04	65.08	62.17	46.69	52.33	51.89	45.43	41.8	43	43.07	35.15	41.86	84.06	77.46	78.26	79.74	67.04	46.31	50.37	57.96	42.68	39.26	32.27	29.06	36.23	39	25.22	28.72	33.56	29.96	33.52	36.4	35.21	39.79	29.5	36.97	30.63	61.49
jgi.p|Aspni_NRRL3_1|10668	272	N	no	14-3-3 protein	PF00244:14-3-3 protein	NA	NA	NA	NA	1	1	237.65	245.75	246.13	273.4	259.38	321.74	236.76	175.28	174.95	193.16	164.38	222.48	366.18	266.64	211.77	224.69	302.81	326.85	366.5	407.72	311.69	335.67	290.14	282.78	316.21	327.96	212.22	271.03	485.98	573.41	341.82	305.42	324.59	332.12	375.82	380.38	360.07	246
jgi.p|Aspni_NRRL3_1|10669	1008	N	no	P-type ATPase, calcium-transporting, subfamily IIA, endoplasmic reticulum type	PF00122:E1-E2 ATPase | PF00689:Cation transporting ATPase, C-terminus | PF00690:Cation transporter/ATPase, N-terminus | PF08282:haloacid dehalogenase-like hydrolase | PF13246:Cation transport ATPase (P-type)	NA	NA	NA	NA	0	0	154.5	155.21	160.67	236.07	160.41	267.51	57.1	50.19	58.65	71.12	67.05	72.93	208.67	146.1	106.7	153.17	96.66	41.5	46.58	63.7	49	42.6	64.02	72	73.85	97.91	92.57	100.27	57.19	53.92	48.78	338.46	247.33	243.61	95.2	107.89	122.31	131.58
jgi.p|Aspni_NRRL3_1|1067	471	N	no	sterol reductase	PF01222:Ergosterol biosynthesis ERG4/ERG24 family	NA	NA	NA	NA	0	1	3.2	3.12	2.64	8.58	5.63	7.89	9.69	9.11	9.3	6.03	3.79	6.53	5.97	6.16	1.84	2.84	5.37	3.86	2.3	3.53	3.87	5.96	9.35	7.97	6.22	5.23	6.75	6.01	54.53	48.29	32.33	0.77	1.53	1.59	2.1	3.71	3.32	0
jgi.p|Aspni_NRRL3_1|10670	480	N	no	MFS-type transporter	PF07690:Major Facilitator Superfamily	NA	NA	NA	NA	0	4	66.26	58.24	69.82	105.34	102.21	85.48	82.1	120.93	101.47	271.68	206.11	250.79	2.18	2.99	1.8	2.45	3.29	100.71	117.13	304.71	314.53	327.24	285.43	282.85	217.13	190.81	175.25	184.33	175.5	179.62	178.72	80.35	94.71	89.36	809.84	956.64	865.05	6.97
jgi.p|Aspni_NRRL3_1|10671	864	N	no	protein kinase	PF00069:Protein kinase domain	NA	NA	NA	NA	0	2	9.37	8.51	9.4	14.1	7.4	12.4	3.11	2.2	3.06	4.59	4.25	6.11	7.94	4.09	5.19	4.73	4.27	3.52	6.23	6.09	4.7	6.18	3.56	5.31	5.96	6.57	4.71	5.53	4.25	3.6	2.83	12.04	11.95	11.39	7.87	6.92	6.65	4.25
jgi.p|Aspni_NRRL3_1|10672	421	N	no	prenyltransferase	PF00432:Prenyltransferase and squalene oxidase repeat	NA	NA	NA	NA	0	0	6.7	6	6.71	5.11	5.46	4.03	6.43	6.95	6.12	6.53	7.06	8.43	6.27	6.61	10.1	6.5	9.59	7.9	8.44	8.82	8.52	7.95	13.47	8.55	8.69	8.81	7.3	7.13	16.32	14.37	20.29	8.23	8.67	10.71	13.64	10.49	11.15	12.16
jgi.p|Aspni_NRRL3_1|10673	211	Y	no	increased loss of mitochondrial DNA protein	PF10311:Increased loss of mitochondrial DNA protein 1	NA	NA	NA	NA	0	0	10.47	9.52	10.24	10.09	12.99	8.83	6.71	6.24	6.07	11.07	10.6	9.08	8.84	17.28	11.57	7.97	17.62	7.98	6.9	8.48	6.02	5.67	10.6	11.43	11.32	10.8	13.1	12.24	23.09	21.21	20.75	13	10.86	14.45	10.64	10.58	7.05	11.13
jgi.p|Aspni_NRRL3_1|10674	198	Y	no	extracellular membrane protein	PF05730:CFEM domain	NA	NA	NA	NA	0	0	7.64	5.67	5.16	12.01	25.54	13.45	63.56	67.63	76.05	28.83	44.67	28.6	12.24	17.45	10.48	11.42	37.31	47.79	35.95	30.81	33.85	35.67	98	136.83	92.84	67.12	89.07	89.81	347.54	391.53	383.72	56.88	72.56	73.05	136.81	83.3	80.99	2.3
jgi.p|Aspni_NRRL3_1|10675	568	N	no	MFS-type transporter	PF07690:Major Facilitator Superfamily	NA	NA	NA	NA	0	1	0.31	0.5	0.41	1.11	0.9	1.03	8.33	7.1	8.4	3.29	3.53	4.31	0.73	0.68	0.42	0.49	1.54	7.8	5.12	5.44	7.02	6.56	10.31	10.46	8.16	4.56	4.46	5.45	29.09	27.7	31.22	4.07	4.43	4.33	18.84	11.14	15.48	0.45
jgi.p|Aspni_NRRL3_1|10676	246	N	no	LURP1-related protein	PF04525:LURP-one-related	NA	NA	NA	NA	0	0	153.28	158.3	157.38	116.88	126.15	126.29	96.56	97.94	82.24	200.95	105.35	199.04	51.67	65.05	39.51	22.85	65.35	159.28	155.39	208.11	208.37	243.45	201.3	212.28	152.79	205.13	188.77	181.16	128.83	127.2	191.46	53.69	53.89	58.68	294.53	240.76	194.98	28.06
jgi.p|Aspni_NRRL3_1|10677	856	N	no	eisosome protein 1	PF12757:Protein of unknown function (DUF3812)	NA	NA	NA	NA	0	0	60.5	72.63	69.85	94.02	50.56	89.39	37.43	35.34	35.79	43.99	32.68	47.13	37.92	32.8	32.04	26.76	36.15	77.53	90.43	117.69	95.04	103.4	72.73	64.95	69.16	72.84	63.82	59.34	36.22	34.14	55.23	42.32	43.52	41.77	170.31	123.02	109.59	25.42
jgi.p|Aspni_NRRL3_1|10678	349	N	no	tyrosine/serine-protein phosphatase	PF13348:Tyrosine phosphatase family C-terminal region | PF13350:Tyrosine phosphatase family	NA	NA	NA	NA	1	0	4.85	4.27	5.62	5.45	7.36	6.76	8.95	8.3	9	11.87	9.79	10.72	7.75	8.02	5.54	6.56	7	7.98	6.74	6.06	8.24	7.33	12.23	11.03	8.95	7.56	7.51	8.56	15.39	10.25	12.78	10.01	12.67	12.83	7.76	8.85	8.95	9.29
jgi.p|Aspni_NRRL3_1|10679	275	N	no	Frag1/DRAM/Sfk1 family protein	PF10277:Frag1/DRAM/Sfk1 family	NA	NA	NA	NA	0	1	297.27	285.95	284.83	204.19	186.9	206.53	45.76	24.78	24.41	43.76	60.62	43.32	144.71	202.23	149.19	113.95	177.1	25.4	26.24	32.79	44.2	41.45	68.71	73.52	45.95	126.32	167.79	135.66	4.41	2.79	10.41	54.76	45.89	48.73	35.77	14.34	15.32	29.87
jgi.p|Aspni_NRRL3_1|1068	651	N	no	fungal-specific transcription factor	PF00172:Fungal Zn(2)-Cys(6) binuclear cluster domain | PF04082:Fungal specific transcription factor domain	NA	NA	NA	NA	0	2	37.55	35.24	40.62	35.5	29.94	29.24	4.53	3.28	4	19.86	15.11	18.11	3.6	3.78	4.48	3.42	6.12	10.24	10.3	8.95	8.64	8.72	7.17	9.62	8.63	14.81	13.75	14.88	4.79	5.09	5.94	25.06	23.77	24.78	14.41	11.45	15.1	20.25
jgi.p|Aspni_NRRL3_1|10680	311	N	no	hypothetical protein	/	NA	NA	NA	NA	0	0	42.4	39.16	34.41	62.53	49.63	63.08	23.19	17.56	24.47	30.42	37.59	31.77	55.44	74.17	45.04	45.74	47.48	13.31	13.18	12.87	17.93	13.56	33.37	27.76	24.67	43	52.03	49.5	46.44	39.53	61.76	68.06	72.29	68.06	24.62	20.38	20.93	29.44
jgi.p|Aspni_NRRL3_1|10681	173	N	no	prenylated Rab acceptor Pra1	PF03208:PRA1 family protein	NA	NA	NA	NA	0	1	35.08	33.2	43.66	42.65	39.42	45.96	13.66	12.19	12.04	19.15	16.58	20.85	69.09	41	34.07	47.04	24.65	17.15	16.42	14.85	13.36	17.22	17.82	26.99	31.75	26.69	21.95	24.59	22.78	18.98	15.2	105.35	103.98	120.15	27.08	30.17	36.09	39.59
jgi.p|Aspni_NRRL3_1|10682	397	Y	no	DnaJ domain-containing protein	PF00226:DnaJ domain	NA	NA	NA	NA	0	1	13.77	12.14	12.64	14.35	21.45	15.55	10.05	7.17	7.38	8.78	13.25	11.48	24.71	29.08	19.53	17.24	22.79	7.31	6.35	6.87	8.29	6.69	12.46	14.85	13.37	15.02	15.41	16.49	15.74	15.77	15.11	41.07	46.5	48.03	17.4	14.97	18.31	15.5
jgi.p|Aspni_NRRL3_1|10683	157	N	no	hypothetical protein	/	NA	NA	NA	NA	0	1	32.72	33.02	30.76	41.47	43.42	37.37	40.01	30.9	27.33	28	40.23	29.71	43.36	48.82	50.95	55.63	68.23	44.34	38.61	42.1	45.68	43.23	43.66	50.71	48.72	49.66	49.32	45.86	57.5	50.25	65.74	50.72	59.97	54.63	58.16	56.4	41.33	55.2
jgi.p|Aspni_NRRL3_1|10684	220	N	no	DnaJ domain-containing protein	PF00226:DnaJ domain	NA	NA	NA	NA	0	1	94.97	98.18	100.39	88.23	119.12	88.22	130.04	171.67	145.98	163.67	161.86	146.38	66.89	117.6	125.85	88.03	153.17	107.47	77.38	85.82	114.53	95.98	134.26	127.41	97.33	111.77	149.2	128.01	110.39	112.08	176.4	72.82	83.21	82.03	97.92	84.96	81.19	94.71
jgi.p|Aspni_NRRL3_1|10685	269	N	no	phosphomannomutase	PF03332:Eukaryotic phosphomannomutase	sugar_metabolism	Mannose	pmmA	/	0	0	56.72	60.9	60.73	49.14	65.74	45.36	28.76	28.49	27.62	56.59	70.18	55.39	60.48	90.7	103.84	71.58	123.28	61.36	56.8	51.12	64.07	53.96	66.05	59.74	59.97	61.42	80.04	59.83	48.6	49.74	49.46	79.28	91.01	89.8	51.18	57.55	54.21	72.67
jgi.p|Aspni_NRRL3_1|10686	1485	N	no	helicase	PF00176:SNF2 family N-terminal domain | PF00271:Helicase conserved C-terminal domain | PF13920:Zinc finger, C3HC4 type (RING finger)	NA	NA	NA	NA	0	2	2.87	3.47	3.26	3.21	2.34	2.76	4.42	3.66	3.64	4.46	5.45	4.54	3.97	3.16	4.18	3.22	3.85	5.7	5.39	6.73	5.32	4.83	3.32	3.99	4.37	2.83	2.8	2.63	3.64	3.5	4.33	7.81	9.46	8.48	8.65	7.51	8.37	20.27
jgi.p|Aspni_NRRL3_1|10687	1863	N	no	proteasome stabiliser	PF13001:Proteasome stabiliser	NA	NA	NA	NA	0	0	3.5	3.68	3.56	5.48	4.22	4.8	9.46	9.54	10.09	12.01	7.69	11.05	5.99	5.57	5.18	2.92	6.52	14.38	15.24	16.32	12.89	13.3	8.91	9.19	10.13	8.59	8.68	8.88	13.56	11.83	12.79	11.31	13	13.08	23.39	20.59	22.23	15.64
jgi.p|Aspni_NRRL3_1|10688	716	N	no	fungal-specific transcription factor	PF00172:Fungal Zn(2)-Cys(6) binuclear cluster domain	NA	NA	NA	NA	0	0	100.81	98.27	91.62	93.24	78.02	90.28	118.12	109.99	128.52	169.65	182.66	181.5	90.06	85.05	134.6	116.88	69.9	73.63	55.96	51.53	58.66	68.71	95.76	71.6	68.17	33.41	37.53	36.86	44.53	36.92	72.92	15.55	18.47	19.23	21.81	31.73	28.81	15.67
jgi.p|Aspni_NRRL3_1|10689	1224	N	no	WW domain-containing protein	PF00397:WW domain	NA	NA	NA	NA	0	1	45.7	44.87	47.23	88.11	81	81.21	86.31	89.44	82.28	107.07	82.31	105.83	49.51	33.85	29.07	27.39	45.58	118.14	158.81	154.47	130.77	158.61	128.72	131.75	140.25	120.45	90.48	111.04	191.86	193.8	139	50.92	56.51	57.14	132.34	131.7	109.77	16.27
jgi.p|Aspni_NRRL3_1|1069	841	Y	GH67	alpha-glucuronidase	PF03648:Glycosyl hydrolase family 67 N-terminus | PF07477:Glycosyl hydrolase family 67 C-terminus | PF07488:Glycosyl hydrolase family 67 middle domain	PBD_cazy	GH67	AGU	Xylan	0	2	610.46	609.64	694.84	664.48	689.48	579.43	10.41	18.65	11.49	954.5	413.48	806.22	0.31	0.36	0.17	0.27	0.7	98	75.87	282.33	333.45	395.96	183.07	230.79	201.25	261.71	232.98	253.58	14.6	13.71	12.96	597.67	658.5	714.07	924.25	856.13	969.18	272.26
jgi.p|Aspni_NRRL3_1|10690	413	N	no	lipase, class 3	PF01764:Lipase (class 3)	NA	NA	NA	NA	0	0	30.23	29.17	28.98	30.93	39.36	29.63	93.72	114.98	112.96	65.52	69.56	62.05	30.42	40.8	40.26	43.18	52.95	90.92	78.18	86.83	89.38	76.02	61.73	77.15	70.33	55.04	57.15	53.22	101.94	102.42	113.53	40.55	30.22	34.82	98.9	121.63	113.6	26.79
jgi.p|Aspni_NRRL3_1|10691	363	N	no	actin-related protein 2/3 complex subunit 1	PF00400:WD domain, G-beta repeat	NA	NA	NA	NA	0	0	66.47	67.07	71.54	40.9	62.43	42.69	81.44	75.53	83.01	104.41	82.47	102.54	82.14	106.08	129.07	72.66	139.05	131.56	93.03	103.84	120.23	98.64	83.07	89.89	97.52	77.55	76.09	69.22	88.98	92.47	87.91	105.79	104.85	104	128.67	125.66	123.71	150.25
jgi.p|Aspni_NRRL3_1|10692	196	N	no	small nuclear ribonucleoprotein	PF00076:RNA recognition motif. (a.k.a. RRM, RBD, or RNP domain)	NA	NA	NA	NA	0	0	59.79	64.52	66.9	62.05	65.44	49.86	58.52	44.74	47.36	57.9	65.2	56.91	56.8	69.71	94.58	83.78	81.77	48.19	38.86	38.61	36.95	36.22	40.63	47.93	55.57	43.75	43.98	43.19	37.79	38.39	35.16	81.77	76.81	76.91	55.71	54.05	53.22	98.06
jgi.p|Aspni_NRRL3_1|10693	234	N	no	autophagy-related protein 3	PF03987:Autophagocytosis associated protein, active-site domain	NA	NA	NA	NA	0	1	17.51	19.64	19.92	16.33	11.64	13.65	31	31.46	35.25	34.67	29.85	35.68	20.49	21.82	21.87	13.57	19.3	40.57	34.51	29.9	34.63	39.71	29.68	24.02	25.9	19.9	22.99	20.78	41.37	30.33	41.97	30.95	34.36	27.97	48.92	56.57	65.78	27.3
jgi.p|Aspni_NRRL3_1|10694	755	N	no	hypothetical protein	/	NA	NA	NA	NA	0	0	10.9	9.19	9.58	9.46	4.62	8.45	13.05	9.85	10.32	10.37	10.39	10.17	15.49	11.67	12.49	12.78	6.48	9.1	7.99	9.03	7.62	9.6	3.39	4.78	6.01	3.79	2.85	3.27	8.49	9.3	4.97	8.65	9.26	6.95	11.66	12.52	9.63	4.5
jgi.p|Aspni_NRRL3_1|10695	193	N	no	heat shock protein 20	PF00011:Hsp20/alpha crystallin family	NA	NA	NA	NA	1	0	3249.68	2709.77	2934.08	3152.54	3183.02	3187.5	3950.35	2507.68	2583.85	2313.7	2472.93	2151.48	3834.58	3848.56	3537.63	5962.26	2350.77	1962.94	1247.68	2799.46	1831.13	1279.89	189.87	322.63	615.86	906.86	994.21	748.76	174.54	153.23	132.62	2539.66	1521.39	1592.32	402.72	139.51	129.28	295.97
jgi.p|Aspni_NRRL3_1|10696	78	N	no	LYR motif-containing protein 2 family protein	PF05347:Complex 1 protein (LYR family)	NA	NA	NA	NA	0	0	53.48	58.84	52.14	54.68	96.16	43.22	64.67	82.03	71.78	49.28	100.11	47.82	53.2	81.41	77.83	91.55	109.58	25.02	22.34	25.64	37.59	32.96	48.45	46.7	42.04	44.11	67.44	51.52	6.54	10.08	14.86	139.13	112.75	125.07	50.93	33.3	45.53	70.38
jgi.p|Aspni_NRRL3_1|10697	289	N	no	fumarylacetoacetate hydrolase family protein	PF01557:Fumarylacetoacetate (FAA) hydrolase family	NA	NA	NA	NA	0	0	204.16	196.45	205.07	150.19	229.27	120.25	357.96	427.99	419.86	321.59	225.25	276.17	241.72	323.2	195.52	339.46	364.99	213.24	199.8	200.59	217.25	207	183.39	251.68	211.69	211.75	262.55	226.38	163.82	180.17	160.95	353.07	299.89	340.86	337.66	348.03	346.9	536.4
jgi.p|Aspni_NRRL3_1|10698	260	N	no	proteasome endopeptidase complex, beta subunit	PF00227:Proteasome subunit	NA	NA	NA	NA	0	0	113.47	110.24	119.82	104.34	159.49	97.15	145.74	144	144	218.02	249.29	212.26	120.4	171.74	195.7	140.12	251.87	157.49	121	126.91	142.6	112.67	199.19	206.66	176.32	169.3	197.03	172.61	150.32	169.68	186.23	223.49	241.08	247.41	212.91	220.5	220.8	274.55
jgi.p|Aspni_NRRL3_1|10699	234	N	no	SAP30-binding protein	PF07818:HCNGP-like protein	NA	NA	NA	NA	0	0	25	23.33	26.47	39.98	36.54	35.63	41.5	37.03	36.66	40.53	56.3	36.66	20.82	35.49	30.87	27.77	41.06	23.2	19.94	22.54	23.34	18.28	37.05	34.32	31.09	32.03	45.14	32.37	47.71	44.52	41.31	47.4	48.81	57.41	45.07	47.87	40.53	51.84
jgi.p|Aspni_NRRL3_1|107	494	N	no	cytochrome P450	PF00067:Cytochrome P450	NA	NA	NA	NA	0	0	0	0	0	0	0	0	0	0	0	0	0	0	0	0	0	0	0	0	0.03	0	0	0	0	0	0	0	0	0	0.04	0	0.04	0	0	0	0.08	0	0	0.03
jgi.p|Aspni_NRRL3_1|1070	413	N	no	histone acetyltransferase Gcn5	PF00439:Bromodomain | PF13508:Acetyltransferase (GNAT) domain	NA	NA	NA	NA	2	1	21.5	19.44	19.01	22.34	17.35	25.71	13.42	8.68	8.49	10.94	8.4	10.92	9.53	8.55	6.3	8.75	11.94	23.53	22.27	24.36	19.94	21.17	8.1	8.94	10.91	9.21	7.74	8.8	9.38	9.87	9.26	26.67	26.91	24.65	20.16	24.16	23.6	13.91
jgi.p|Aspni_NRRL3_1|10700	260	N	no	proteasome subunit beta-6	PF00227:Proteasome subunit	NA	NA	NA	NA	0	0	293.21	290.81	313.45	200.22	299	197.85	257.83	271.53	279.47	376.86	362.93	331.53	280.89	365.1	375.9	341.14	472.54	262.81	198.32	193.44	243.36	222.84	303.93	314.4	273.97	216.64	266.97	224.95	163	213.55	198.33	345.36	385.59	392.44	298.06	314.13	341.62	329.87
jgi.p|Aspni_NRRL3_1|10701	259	N	no	pre-rRNA-processing protein	/	NA	NA	NA	NA	0	0	38.05	37.65	47.65	48.69	56.47	42.1	29.09	32.84	38.62	39.32	48.1	33.85	27.19	50.5	69.97	94.29	41.51	5.92	3.95	4.83	6.95	6.09	15.75	24.37	31.17	29.34	44.78	37.05	15.71	13.29	15.88	69.39	56.7	63.19	10.87	14.26	11.38	24.34
jgi.p|Aspni_NRRL3_1|10702	716	N	no	mitochondrial distribution and morphology protein family 31/32	PF08118:Yeast mitochondrial distribution and morphology (MDM) proteins	NA	NA	NA	NA	0	0	7.88	8.46	8.96	12.71	14.43	12.17	15.32	11.6	13.21	17.05	16.56	15.37	10.21	9.41	10.95	15.79	8.27	4.4	3.54	3.78	3.64	3.8	6.52	10.34	12.4	13.78	16.34	15.76	8.94	7.33	7.37	26.7	24.97	25.18	7.21	6.64	7.96	13.66
jgi.p|Aspni_NRRL3_1|10703	1454	N	no	GTPase activating protein	PF00169:PH domain | PF00620:RhoGAP domain	NA	NA	NA	NA	0	0	14.41	15.73	13.86	20.89	17.01	18.69	29.36	21.81	24.61	28.08	23.6	30.16	19.05	14.11	15.03	14.69	14.68	31.12	37.04	37.91	31.33	35.47	22.28	28.35	32.17	22.82	20.41	19.9	34.32	31.16	21.14	26.93	30.49	29.92	42.32	32.29	31.02	16.41
jgi.p|Aspni_NRRL3_1|10704	235	N	no	transmembrane adaptor Erv26	PF04148:Transmembrane adaptor Erv26	NA	NA	NA	NA	0	0	58.89	53.21	59.6	54.72	71	53.52	87.44	82.81	74.88	72.07	93.77	73.51	52.99	80	64.69	43.56	88.77	62.11	54.83	54.42	68.28	50.11	78.87	74	57.94	70.89	82.23	71.5	106.31	98.11	123.97	82.58	79.23	81.33	89.67	108.3	96.13	75.3
jgi.p|Aspni_NRRL3_1|10705	279	N	no	methyltransferase, type 11	PF08241:Methyltransferase domain | PF12589:Methyltransferase involved in Williams-Beuren syndrome	NA	NA	NA	NA	0	0	12.52	11.12	13.27	15.92	17.02	13.15	14.45	12.79	13.35	14.65	15.9	11.69	8.26	13.73	14.32	29.85	10.48	5.12	5.27	4.48	5.58	5.32	7.18	6.93	8.94	10.96	13.07	15.01	9.24	11.26	7.51	23.48	25.75	24.29	5.89	7.66	10.67	15.21
jgi.p|Aspni_NRRL3_1|10706	385	N	no	isocitrate dehydrogenase [NAD] subunit 1, mitochondrial	PF00180:Isocitrate/isopropylmalate dehydrogenase	sugar_metabolism	TCA	/	/	0	0	425.63	375.61	401.63	193.13	237.64	199.57	140.98	92.7	98.07	128.89	212.55	143.18	495.71	495.93	571.95	442.04	466.5	132.03	127.97	121.03	134.22	126.37	125.58	122.99	137.45	106.16	103.83	106.06	89.35	93.72	85.4	178.08	154.52	168.37	105.87	87.6	84.27	167.97
jgi.p|Aspni_NRRL3_1|10707	146	N	no	hypothetical protein	/	NA	NA	NA	NA	0	0	2.69	1.63	3.34	1.35	1.09	1.85	1.88	0.6	0.63	0.19	1.91	0.64	4.61	6.39	4.98	3.09	6.02	2.21	1.44	4.04	0.82	2.32	1.29	1.79	0.74	0.76	1.68	2.07	1.12	1.24	1.52	2.19	3.5	4.69	1.92	7.8	4.53	7.42
jgi.p|Aspni_NRRL3_1|10708	300	N	no	hypothetical protein	/	NA	NA	NA	NA	0	2	11.33	12.99	10.91	19.21	21.76	17.38	37.92	58.92	43.16	66.51	55.28	64.84	17.63	28.11	18.66	15.34	26.66	26.35	23.83	21.55	23.79	22.82	30.89	26.98	21.45	21.4	28.34	25.72	48.85	50.59	58.69	14.03	21.56	18.16	22.56	25.98	21.34	12.89
jgi.p|Aspni_NRRL3_1|10709	297	N	no	proteasome subunit alpha-7	PF00227:Proteasome subunit | PF10584:Proteasome subunit A N-terminal signature	NA	NA	NA	NA	0	2	142.39	150.14	153.9	149.96	168.05	138.84	170.27	177.69	168.89	248.06	255.46	237.49	180.91	223.35	240.28	174.08	308.58	251.24	204.9	214.45	222.6	204.31	299.27	233.98	221.15	181.38	198.96	184.37	207.56	225.64	244.28	280.68	321.98	313.9	287.9	302.46	305.81	296.34
jgi.p|Aspni_NRRL3_1|1071	1030	Y	GH35	beta-galactosidase	PF01301:Glycosyl hydrolases family 35 | PF10435:Beta-galactosidase, domain 2 | PF13363:Beta-galactosidase, domain 3 | PF13364:Beta-galactosidase jelly roll domain	PBD_cazy	GH35	LAC	Pectin/Xyloglucan	1	0	12.02	13.03	15.24	21.16	18.68	22.09	1.59	2.54	1.56	72.8	28.3	61.87	0.46	0.62	0.49	0.47	0.56	3.05	4.12	2.37	3.01	4.63	1.86	2.52	2.54	12.47	8.72	12.46	0.91	0.97	0.7	2.71	3.65	3.22	8.71	7.66	6.24	0.4
jgi.p|Aspni_NRRL3_1|10710	210	N	no	6,7-mimethyl-8-ribityl-lumazine synthase	PF00885:6,7-dimethyl-8-ribityllumazine synthase	NA	NA	NA	NA	0	1	388.47	366.85	412.82	381.44	464.29	303.35	417.59	487.49	421.21	593.61	554.7	536.73	310.21	437.53	363.85	338.59	547.51	444.8	379.19	387.49	497.94	431.47	507.58	498.54	444.32	549.2	633.95	550.11	398.92	395.7	420.03	327.42	356.01	384.91	457.72	397.6	412.63	253.98
jgi.p|Aspni_NRRL3_1|10711	694	N	no	glucosamine-fructose-6-phosphate aminotransferase	PF01380:SIS domain | PF13522:Glutamine amidotransferase domain	NA	NA	NA	NA	0	0	419.15	433.92	438.68	299.17	281.48	313.3	213.54	177.39	177.36	282.07	246.19	289.68	469.13	471.64	550.09	337.25	438.36	329.7	311.82	283.72	292.09	322.46	205.46	260.9	251.36	180.01	180.1	174.57	306.3	369.27	332.06	418.03	407.58	437.65	490.33	443.33	474.02	207.2
jgi.p|Aspni_NRRL3_1|10712	1239	N	no	histone-lysine N-methyltransferase, H3 lysine-4 specific	PF00856:SET domain | PF11764:COMPASS (Complex proteins associated with Set1p) component N | PF11767:Histone lysine methyltransferase SET associated	NA	NA	NA	NA	0	1	5.08	6.22	5.9	13.02	9.17	10.05	20.43	15.55	17.37	15.33	16.29	15.61	9.84	7.8	9.19	10.79	7.89	12.37	13.73	13.79	9.95	12.34	9.76	11.45	12.32	8.46	9.74	9.91	18.75	16.52	17.37	19.44	21.34	20.74	25.09	20.27	21.68	12.51
jgi.p|Aspni_NRRL3_1|10713	126	N	no	Trm112-like protein	PF03966:Trm112p-like protein	NA	NA	NA	NA	0	1	110.05	112.69	115.24	101.54	141.04	97.19	66.66	63.65	76.92	88.49	111.68	77.07	62.18	106.22	95.45	133.26	98.2	32.69	34.34	27.94	33.46	30.9	49.16	80.58	81.3	68.02	99.71	82.54	35.81	28.92	33.18	132.72	121.93	130.18	42.75	49.76	54.5	98.42
jgi.p|Aspni_NRRL3_1|10714	399	N	no	small ubiquitin-related modifier	PF11976:Ubiquitin-2 like Rad60 SUMO-like	NA	NA	NA	NA	0	2	9.92	11.91	11.4	15.14	12.84	12.19	26.31	23.36	29.56	28.77	18.47	24.32	8.17	12.37	15.37	9.92	16.92	28.06	20.9	20.29	25.01	23.22	15.11	18.21	14.72	14.9	18.4	13.27	22.59	18.18	22.42	16.47	18.71	15.34	27.92	28.84	35.25	25.6
jgi.p|Aspni_NRRL3_1|10715	80	N	no	U6 snRNA-associated Sm-like protein LSm6	PF01423:LSM domain	NA	NA	NA	NA	0	2	99.57	90	102.95	95.48	172.75	86.45	112.52	138.76	121.79	160.29	195.72	142.06	69.2	159.9	135.23	100.89	200.42	90.7	59.56	64.63	85.54	68.32	173.05	156.56	125.21	163.15	242.64	205.24	170.07	156.35	202.53	164.18	177.37	189.38	109.81	109.71	150.72	141.62
jgi.p|Aspni_NRRL3_1|10716	382	N	no	methylthioribose-1-phosphate isomerase	PF01008:Initiation factor 2 subunit family	NA	NA	NA	NA	1	0	93.27	88.38	102.28	52.26	88.73	41.78	37.52	42.43	40.46	87.64	70.72	87.74	63.68	77.77	125.04	74.56	113.51	57.36	45.57	43.61	48.64	49.37	41.97	66.77	71.81	69.66	79.55	73.92	38.61	44.66	34.08	66.96	73.24	85.43	54.38	43.87	55.27	79.39
jgi.p|Aspni_NRRL3_1|10717	374	N	no	delta-aminolevulinic acid dehydratase	PF00490:Delta-aminolevulinic acid dehydratase	NA	NA	NA	NA	0	0	123.71	130	131.97	94.69	147.56	101.54	147.45	132.59	129.53	148.4	171.01	148.46	136.11	157.77	145.12	167.91	157.39	102.11	85.15	87.48	95.75	96.7	118.23	134.48	121.09	115.1	105.86	118.19	106.24	126.14	87.59	161.48	159.93	166.15	121.14	120	123.5	103.29
jgi.p|Aspni_NRRL3_1|10718	702	N	no	fungal-specific transcription factor	PF00172:Fungal Zn(2)-Cys(6) binuclear cluster domain | PF12464:Maltose acetyltransferase | PF14602:Hexapeptide repeat of succinyl-transferase | PF16628:Unstructured region on maltose acetyltransferase	NA	NA	NA	NA	1	1	22.6	20.59	18.95	33.2	28.24	32.15	57.16	43.8	46.73	44.28	38.87	45.84	30.92	29.83	27.29	23.54	27.13	49.84	48.94	49.92	45.76	45.2	37.71	35.29	36.34	29.92	31.79	32.35	81.15	73.68	76.6	27.19	29.91	24.8	68.02	75.46	67.88	26.41
jgi.p|Aspni_NRRL3_1|10719	1072	N	no	exportin, involved in nuclear export	PF03810:Importin-beta N-terminal domain | PF08389:Exportin 1-like protein | PF08767:CRM1 C terminal	NA	NA	NA	NA	0	0	35.91	34.96	39.87	55.78	50.84	45.68	50.64	54.73	48.51	77.22	69.07	70.7	44.94	43.86	50.46	42.58	59.47	60.63	66.05	67.57	53.4	55.04	48.52	58.52	71.33	48.38	48.29	42.59	56.03	53.72	55.66	65.22	69.48	68.06	80.93	62.62	64.41	47.87
jgi.p|Aspni_NRRL3_1|1072	NA	NA	no	heterokaryon incompatibility protein	PF06985:Heterokaryon incompatibility protein (HET)	NA	NA	NA	NA	0	0	4.47	3.34	4.31	3.98	2.58	3.82	5.78	4.51	6.63	5.62	5.06	5.1	2.93	1.94	2.63	2.43	2.99	4.12	3.94	4.44	3.93	3.89	4.13	4.09	3.45	2.57	2.63	2.7	6.04	4.36	4.61	1.69	2.41	1.65	2.44	3.65	3.69	0.52
jgi.p|Aspni_NRRL3_1|10720	175	N	no	type 1 phosphatases regulator Ypi1	PF07491:Protein phosphatase inhibitor	NA	NA	NA	NA	0	1	45.87	52.32	51.72	62.14	60.38	58.26	72.31	61.58	72.38	74.59	86.27	64.72	37.9	63.21	62.08	59.84	71.53	53.46	38.84	45.78	42.59	48.03	52.71	52.9	46.66	58.96	74.4	59.41	50.04	47.65	47.82	82.91	84.53	93.37	75.8	98.3	111.44	91.59
jgi.p|Aspni_NRRL3_1|10721	723	N	no	kinetochore-attachment protein, Shugoshin	PF07557:Shugoshin C terminus | PF07558:Shugoshin N-terminal coiled-coil region	NA	NA	NA	NA	0	0	10.06	13.77	11.09	14.2	10.37	11.82	8.17	7.55	7.76	11.25	10.03	10.44	12.97	13.06	16.91	16.94	15.91	18.38	17.62	17.38	18.1	13.81	7.17	9.74	10.2	6.54	7.37	7.11	15.4	14.16	19.92	12.26	12.87	13.32	20.75	16.04	16.08	15.52
jgi.p|Aspni_NRRL3_1|10722	146	N	no	DASH complex subunit Dad2	PF08654:DASH complex subunit Dad2	NA	NA	NA	NA	0	0	18.5	20.11	22.15	16.87	23.7	21.91	13.74	9.53	9.1	21.91	18.23	18.87	21.38	15.66	22.51	16.32	23.88	31.85	19.9	25.81	28.49	22.45	16.9	18.65	19.55	12.68	8.14	11.6	21.26	22.56	16.98	25.35	25.56	22.84	25.43	27.13	28.5	60.25
jgi.p|Aspni_NRRL3_1|10723	517	N	no	3-hydroxyphenylacetate 6-hydroxylase	PF00067:Cytochrome P450	NA	NA	NA	NA	0	1	4.22	4.05	3.41	10.49	8.68	10.83	406.74	344.57	354.85	74.25	41.31	63.26	3.26	4.77	1.67	2.84	7.58	76.31	59.35	46.85	79.87	75.76	33.64	28.76	26.02	20.74	18.69	19.45	62.85	68.37	27.25	9.34	8.94	10.98	26.84	26.75	26.43	3.66
jgi.p|Aspni_NRRL3_1|10724	704	N	no	glycerol-3-phosphate dehydrogenase	PF01266:FAD dependent oxidoreductase | PF16901:C-terminal domain of alpha-glycerophosphate oxidase	sugar_metabolism	Glycerol	/	/	0	0	195.43	213.88	230.79	233.45	217.51	263.77	118.68	105.94	126.23	96.08	124.02	101.86	354.34	250.02	153.58	190.81	260.73	46.64	65.67	66.75	53.96	67.61	157.34	164.92	190.46	187.13	176.97	180.25	90.56	79.91	124.46	104.93	58.04	70.49	69.19	70	68.06	44.2
jgi.p|Aspni_NRRL3_1|10725	NA	NA	no	amino acid transporter, transmembrane domain-containing protein	PF01490:Transmembrane amino acid transporter protein	NA	NA	NA	NA	1	2	0.61	0.91	0.2	1.27	1.71	0.36	0.84	2.01	2.74	1.11	2.27	1.38	2	3.93	2.29	1.93	2.01	0.86	0.33	0.2	0.55	0.48	2.16	1.94	1.65	0.63	2.63	1.4	0.94	0.86	0.63	0.79	0.78	0.37	0.8	0.42	0.71	0
jgi.p|Aspni_NRRL3_1|10726	242	N	no	hypothetical protein	/	NA	NA	NA	NA	0	0	0.41	0.1	0.2	0.29	0.46	0	1.23	0.94	1.21	0.22	1.26	0.79	0.68	0.32	1.27	0.87	1.59	0.08	0	0.27	0.28	0.05	1.34	1.01	1.12	0.36	0.12	0.88	0.27	0.35	0.21	0.18	0	0	0.73	0.14	0	0.19
jgi.p|Aspni_NRRL3_1|10727	156	N	no	hypothetical protein	/	NA	NA	NA	NA	0	0	1.03	1.53	1.12	2.53	2.04	2	2.03	3.8	4.01	4.99	4.48	3.45	1.47	0.88	0.7	1.2	1.13	2.07	2.21	1.22	1.39	2.98	6.65	7.11	8.42	8.13	14.52	10.42	7.97	6.18	3.19	20.24	17.28	13.59	1.8	3.53	3.18	7.68
jgi.p|Aspni_NRRL3_1|10728	98	N	no	hypothetical protein	/	NA	NA	NA	NA	0	0	0.54	1.88	1.95	3.76	2.63	1.27	4.07	5.8	5.62	5.66	7.82	4.35	2.47	0.28	0	5.73	2.98	3.93	3.32	1.59	6.61	5.31	4.16	9.24	18.48	7.48	9.02	8.07	4.05	5.51	1.41	24.19	17.69	23.21	0.95	5.98	2.52	5.01
jgi.p|Aspni_NRRL3_1|10729	163	N	no	hypothetical protein	/	NA	NA	NA	NA	0	0	0.66	1.3	0.21	1.51	1.59	0.89	0	0.27	0	1.02	1.72	1.03	0.5	0	0	0.58	1.2	0	0.35	0.32	0	0.17	0.58	1.61	0.77	1.35	3.94	2.32	1.29	0.55	0.17	6.18	3.77	4	0	0	0.25	0.81
jgi.p|Aspni_NRRL3_1|1073	419	N	no	O-methyltransferase, COMT-type	PF00891:O-methyltransferase	NA	NA	NA	NA	0	1	1.6	1.67	1.53	2.41	4.31	3.23	3.48	2.82	3.08	4.14	2.38	2.43	1.13	0.62	0.3	0.61	1.36	2.37	2.03	1.2	3.63	4.55	4.75	4.81	3.41	4.76	4.56	5.24	6.55	8.29	3.89	3.73	6.75	5.52	2.2	2.62	1.77	1.07
jgi.p|Aspni_NRRL3_1|10730	188	N	no	hypothetical protein	/	NA	NA	NA	NA	1	0	0.76	0.85	0.19	1.44	3.4	0.33	0.11	1.05	0.39	0.3	0.74	0.3	0.14	0.73	0.97	0.1	0.1	0.23	0	0.37	0.38	0	0	0.9	1.73	1.76	3.1	2.21	0.12	0	0.59	2.19	1.45	1.56	0	0.78	0.22	0.26
jgi.p|Aspni_NRRL3_1|10731	211	N	no	uncharacterized protein	PF05670:Domain of unknown function (DUF814)	NA	NA	NA	NA	0	1	18.19	18.63	20.84	19.82	18.53	15.48	17.15	21.07	19.27	34.1	34.53	26.91	11.78	19.8	21.13	21.34	21.62	18.06	14.85	13.14	17.75	12.28	25.17	21.38	20.5	19.36	28.67	22.09	21.26	18.7	25.18	36.48	51.33	45.06	25.35	35.88	39.4	47.1
jgi.p|Aspni_NRRL3_1|10732	533	N	no	GRIP domain-containing protein	PF10375:GRIP-related Arf-binding domain	NA	NA	NA	NA	0	0	7.44	9.83	7.48	13.02	12.13	10.26	13.75	13.05	13.33	17.86	14.75	14.07	13.95	17.21	17.32	9.49	16.46	10.86	10.51	12.66	13.04	10.81	14.41	15.49	12.1	10.88	10.96	10.01	16.01	13.75	16.67	28.26	27.59	24.69	24.65	26.59	27.65	17.58
jgi.p|Aspni_NRRL3_1|10733	200	N	no	guanylate kinase	PF00625:Guanylate kinase	NA	NA	NA	NA	0	0	46.69	46.71	47.5	28.18	38.78	28.67	27.3	27.2	27.23	47.11	42.77	37.26	45.18	66.68	69.49	43.7	63.82	29.83	17.33	16.46	26.75	18.86	33.75	30.34	23.93	39.15	45.46	37.75	31.01	28.98	32.86	72.57	74.18	76.67	26.1	37.02	53.23	123.55
jgi.p|Aspni_NRRL3_1|10734	346	N	no	septin	PF00735:Septin	NA	NA	NA	NA	0	0	57.71	59	57.95	68.97	62.35	73.65	49.98	34.04	36.85	58.96	69.8	63.77	120.58	99.47	80.93	87.81	122.82	60.99	61.85	57.59	53.36	51.15	59.83	53.42	66.13	42.04	30.41	37.6	87.66	93.39	61.59	129.51	149.97	139.88	68.86	51.9	50.83	58.51
jgi.p|Aspni_NRRL3_1|10735	132	N	no	54S ribosomal protein L32, mitochondrial (bL32m)	PF01783:Ribosomal L32p protein family	NA	NA	NA	NA	0	0	34.8	42.64	31.78	31.55	40.03	30.6	20.09	15.16	16.49	22.6	35.04	22.47	29.15	50.79	61.17	61.88	34.88	4.12	2.82	3.44	7.39	4.51	15.29	15.07	17.04	18.47	23.49	30.7	15.15	9.82	9.2	43.91	41.9	49.44	5.09	6.11	4.76	14.59
jgi.p|Aspni_NRRL3_1|10736	311	N	no	WD repeat-containing protein	PF00400:WD domain, G-beta repeat	NA	NA	NA	NA	0	0	11.97	11.09	11.61	7.01	11.79	7.12	8.35	5.93	7.42	10.69	13.85	14.11	10.21	13.76	17.7	11.95	17.94	4.86	3.8	2.75	5.1	6.61	9.3	9.33	9.1	8.05	8.56	9.86	10.49	12.06	12.25	18.23	21.06	21.42	15.49	8.3	6.93	13.23
jgi.p|Aspni_NRRL3_1|10737	258	N	no	chromosome segregation protein Spc25	PF08234:Chromosome segregation protein Spc25	NA	NA	NA	NA	0	1	7.16	7.56	5.8	6.51	7.35	5.19	16.23	15.87	12.98	18.01	12.98	14.99	7.8	13.31	10.65	8.96	13.71	18.96	15.33	14.68	16.62	13.77	18.31	13.7	10.87	8.51	11.95	10.25	28.57	21.66	33.81	8.94	14.18	10.97	18.96	16.87	17.04	14.24
jgi.p|Aspni_NRRL3_1|10738	1019	N	no	RNA polymerase I-specific transcription initiation factor Rrn6-like protein	PF10214:RNA polymerase I-specific transcription-initiation factor	NA	NA	NA	NA	0	1	1.14	1.41	1.19	2.36	1.64	2.14	2.98	2.08	2.45	2.24	2.07	1.9	1.72	1.83	1.77	2.53	1.72	2.23	1.87	1.67	2.59	1.74	1.38	1.8	1.77	1.72	1.89	1.59	4.92	4.29	5.21	6.3	6.77	5.71	3.68	3.24	3.33	2.2
jgi.p|Aspni_NRRL3_1|10739	79	N	no	heavy metal-associated domain-containing protein	PF00403:Heavy-metal-associated domain	NA	NA	NA	NA	0	0	1140.26	1127.14	1116.69	1014.43	1151.66	752.69	1216.42	3081.46	2062.38	1476.25	1738.37	1368.27	776.67	1156	1196.24	1473.42	1009.78	690.53	610.71	722.57	788.37	810.69	1263.15	904.46	814.4	565.24	765.98	714.22	1629.22	1480.3	287.1	120.72	124.68	152.36	172.24	186.53	166.15	265.64
jgi.p|Aspni_NRRL3_1|1074	377	N	no	hypothetical protein	/	NA	NA	NA	NA	0	1	0.32	0.58	0.52	1.22	0.55	1.44	1.34	1.87	1.61	1.93	1.8	1.88	0.4	0.87	0	0.37	0.93	2.9	2.43	1.89	2.15	2.49	3.12	1.34	1.14	0.84	1.58	1.46	4.6	3.82	3.51	2.63	2.37	2.65	2.13	1.89	2.21	0.81
jgi.p|Aspni_NRRL3_1|10740	925	N	no	uncharacterized protein	PF10056:Uncharacterized conserved protein (DUF2293)	NA	NA	NA	NA	0	4	7.2	7.71	7.54	10.6	8.49	10.55	33.66	24	29.46	19.13	15.51	21.66	11.86	10.01	8.96	6.34	11.6	39.94	41.74	41.82	33.93	38.02	24.22	20.08	22.29	19.47	16.32	18.18	57.48	46.09	55.41	19.23	26.01	24.24	59.59	71.92	72.46	22.67
jgi.p|Aspni_NRRL3_1|10741	141	N	no	complex 1 LYR family protein	PF05347:Complex 1 protein (LYR family)	NA	NA	NA	NA	0	4	10.68	12.09	11.73	8.53	10.95	7.71	31.11	20.06	25.81	21.13	12.66	19.85	11.15	12.55	13.47	9.28	13.64	24.54	20.25	19.49	28.68	24.57	20.39	14.93	17.22	19.07	25.89	17.73	33.73	41.83	35.19	20.06	22.33	22.35	38.45	49	57.92	28.88
jgi.p|Aspni_NRRL3_1|10742	741	N	no	zinc finger protein	PF05495:CHY zinc finger | PF13639:Ring finger domain | PF14599:Zinc-ribbon	NA	NA	NA	NA	0	1	56.62	56.99	54.37	38.28	38.99	37.17	50.6	47.48	51.76	43.12	44.48	42.88	69.27	65.59	74.04	61.18	44.26	35.94	34.87	39.77	34.12	34.96	27.19	27.49	29.29	22.76	25.28	26.55	23.68	19.65	23.79	26.66	25.44	26.05	46.98	39.67	43.18	33.06
jgi.p|Aspni_NRRL3_1|10743	991	N	no	T-complex 11 family protein	PF05794:T-complex protein 11	NA	NA	NA	NA	0	0	16.29	17.36	18.02	21.54	19.9	22.69	44.16	35.47	41.2	32.69	30.31	34.67	24.29	21.63	23.35	22.71	24.63	26.27	27.07	30.43	24.9	23.07	23.64	27.13	29.42	20.56	18.29	19.92	26.83	24.1	26.55	42.67	35.02	34.28	41.09	36.42	37.44	50.15
jgi.p|Aspni_NRRL3_1|10744	463	N	no	WD repeat-containing protein	PF00400:WD domain, G-beta repeat	NA	NA	NA	NA	0	0	23.29	25.47	27.9	21.93	21.09	19.13	16.32	18.04	17.7	28	16.13	27.41	31.17	31.34	44.56	16.87	38.37	42.64	40.77	39.01	37.27	37.58	27.21	20.57	24.24	20.66	21.44	18.4	39.67	28.86	44.95	18.26	27.38	24.05	38.59	32.11	28.86	68.42
jgi.p|Aspni_NRRL3_1|10745	627	Y	no	pheromone-processing carboxypeptidase	PF00450:Serine carboxypeptidase	NA	NA	NA	NA	1	1	47.61	50.61	47.6	40.44	42.33	41.45	79.52	75.35	79.71	62.88	67.93	66.5	64.64	64.96	59.18	57.38	58.61	62.01	61.07	64.87	62.52	54.05	66.6	69.83	65.45	47.49	43.87	49.2	61.4	66.65	64.02	56.23	52.01	51.18	83.14	93.19	87.04	59.81
jgi.p|Aspni_NRRL3_1|10746	212	N	no	RNA methyltransferase	PF04252:Predicted SAM-dependent RNA methyltransferase	NA	NA	NA	NA	0	0	33.28	29.73	38.17	39.71	45.26	31.4	96.69	132.67	130.11	113.93	130.7	95.73	26.42	41.74	43.46	44.54	65.28	73.43	48.41	48.72	60.81	55.85	115.21	81.06	71.54	61.95	78.13	73.95	134.43	126.6	141.35	69.98	71.61	76.38	85.55	97.12	121.03	47.53
jgi.p|Aspni_NRRL3_1|10747	164	N	no	endosulphine family protein	PF04667:cAMP-regulated phosphoprotein/endosulfine conserved region	NA	NA	NA	NA	0	0	163.57	163.59	164.7	179.24	159.96	176.37	197.98	214.09	194.04	179.54	164.35	197.4	196.15	158.52	152.24	132.97	174.93	196.53	242.42	234.89	171.17	209.93	145.89	178.56	199.39	132.16	109.85	116.15	260.18	241.23	225.85	99.59	96.89	111.83	232.45	235.69	209.26	123.54
jgi.p|Aspni_NRRL3_1|10748	441	Y	no	cortical ER formation/maintenance protein	PF08426:ICE2	NA	NA	NA	NA	0	2	6.34	8.49	5.78	11.12	8.03	10.64	13.2	8.28	10.98	10.07	5.76	10.23	9.96	5.84	8.2	7.49	4.87	14.53	13.47	14.17	10.33	11.9	4.43	11.61	13.3	9.96	4.31	6.1	15.5	18.6	8.04	13.49	14.42	11.59	19.59	26.68	23.47	15.19
jgi.p|Aspni_NRRL3_1|10749	372	N	no	metal-dependent protein hydrolase	PF03690:Uncharacterised protein family (UPF0160)	NA	NA	NA	NA	0	2	16.7	18.36	21.11	15.89	15.28	15.64	14.53	9.59	11.22	16.33	15.66	18.19	14.64	19	20.25	16.56	16.11	16.9	17.15	19.1	16.53	16.03	18.3	16.34	15.33	17.13	15.9	14.44	31.21	31.13	32.2	18.29	18.15	19.14	20.11	22.48	22.6	20.66
jgi.p|Aspni_NRRL3_1|1075	551	N	no	hypothetical protein	/	NA	NA	NA	NA	0	0	0.07	0	0.19	0.4	0.4	0.23	0.54	0.52	0.74	0.51	0.25	0.34	0.15	0.2	0	0.21	0.21	0.63	0.8	0.54	1.18	0.44	0.34	0.48	0.49	0.57	0.28	0.45	0.38	0.44	0.2	0.17	0.37	0.3	1.02	0.54	0.3	0.3
jgi.p|Aspni_NRRL3_1|10750	411	Y	no	SMP-30/gluconolaconase/LRE family protein	PF08450:SMP-30/Gluconolaconase/LRE-like region	NA	NA	NA	NA	1	0	6.39	7.25	6.1	52.79	54.25	51.85	27.8	26.08	29.92	239.58	159.26	209.02	5.99	7.06	5.06	5.62	11.78	132.41	131.55	22.91	18.91	22.77	33.85	27.15	27.38	291.41	222.98	307.09	57.7	53.03	72.17	73.48	82.87	83.35	48.44	51.71	45.02	13.42
jgi.p|Aspni_NRRL3_1|10751	196	N	no	essential protein Yae1, N-terminal domain-containing protein	PF09811:Essential protein Yae1, N terminal	NA	NA	NA	NA	0	0	4.65	4.86	4.45	4.66	4.99	4.99	7.22	5.83	6.68	11.23	10.12	10.25	3.86	4.77	7.06	4.89	4.39	11.96	9.21	7.98	6.27	4.68	4.02	4.09	6.16	5.07	5.16	6.08	4.31	4.92	4.81	9.12	10.98	11.66	12.44	12.95	11.4	26.24
jgi.p|Aspni_NRRL3_1|10752	659	N	no	methionine-tRNA ligase, cytosolic	PF09334:tRNA synthetases class I (M)	NA	NA	NA	NA	0	0	39.36	40.56	43.98	52.79	50.11	52.9	27.41	26.01	26.49	114.58	81.94	114.18	35.99	28.21	51.72	41.58	39.08	47.72	56.4	30.64	20.77	22.06	24.15	30.96	35.49	64.61	50.63	59.61	24.01	25.47	20.93	69.85	75.27	68.35	38.25	25.95	23.01	81.64
jgi.p|Aspni_NRRL3_1|10753	359	N	no	WD repeat-containing protein	PF00400:WD domain, G-beta repeat	NA	NA	NA	NA	0	0	26.74	24.77	22.23	23.41	20.23	21.12	29.94	25.46	22.42	22.9	28.75	21.65	31.17	31.57	36.62	32.85	34.13	27.29	31.78	29.06	27.91	24.12	20.1	16.48	17.85	13.11	9.82	13.02	42.55	46.24	46.57	30.93	34.18	31.56	29.8	26.28	21.19	24.43
jgi.p|Aspni_NRRL3_1|10754	175	N	no	hypothetical protein	/	NA	NA	NA	NA	0	0	2034.58	1754.25	2024.54	1314.81	1026.45	1578.36	8545.88	8309.95	7186.59	5683.47	4484.79	5307.2	2818.94	2623.34	2442.34	2252.85	3332.2	6929.11	6932.11	6938.66	7034.96	7258.04	4215.12	4146.77	3957.98	2964.83	1973.33	2299.93	7738.88	9268.36	6493.64	446.18	543.78	499.53	4676.74	5403.71	4300.46	22.76
jgi.p|Aspni_NRRL3_1|10755	1229	N	no	sorting nexin	PF00615:Regulator of G protein signaling domain | PF00787:PX domain | PF02194:PXA domain | PF08628:Sorting nexin C terminal	NA	NA	NA	NA	0	0	7.53	8.04	6.05	6.56	5.13	6.42	6.01	4.76	5.48	5.24	4.96	6.37	11.57	8.46	11.75	8.57	6.87	7.23	9.44	9.39	7.11	8.46	5.09	5.97	7.22	4.72	2.75	3.26	8.67	7.79	7.18	7.85	8.53	7.69	12.34	8.98	8.99	10.09
jgi.p|Aspni_NRRL3_1|10756	202	N	no	phosphatidyl-N-methylethanolamine/N-methyltransferase family protein	PF04191:Phospholipid methyltransferase	NA	NA	NA	NA	0	0	33.75	34.49	33.71	55.25	46.96	54.93	69.23	80.15	86.94	85.62	56.59	88.71	55.52	52.44	25.91	25.53	56.96	137.28	144.55	153.23	128.3	140.81	74.79	72.35	71.15	98.94	73.13	75.64	220.78	173.08	214.99	115.04	140.5	130.71	182.75	198.41	198.98	83.65
jgi.p|Aspni_NRRL3_1|10757	538	N	no	transcriptional regulatory protein Rxt2 domain-containing protein	PF08595:RXT2-like, N-terminal	NA	NA	NA	NA	0	0	19.26	20.35	17.41	28.22	23.93	26.19	26.92	24.8	29.11	20.69	23.85	22.35	29.09	26.42	28.56	20.43	24.55	22.23	17.89	20.89	19.68	17.7	28.16	21.73	21.53	17.53	17.61	16.83	23.95	18.2	23.92	27.59	24.09	24.56	29.14	27.02	26.05	25.68
jgi.p|Aspni_NRRL3_1|10758	1263	N	no	uncharacterized protein	PF07919:Gryzun, putative trafficking through Golgi | PF11817:Foie gras liver health family 1	NA	NA	NA	NA	0	0	8.47	6.4	6.89	7.36	5.57	7.66	11.05	7.83	9.07	10.31	9.43	10.65	11.49	9.6	12.02	6.52	10.56	12.52	13.21	15.41	11.83	11.47	9.82	7.91	9.41	6.29	7.16	7.05	14.59	14.24	15.98	11.83	14.37	13.34	16.7	16.25	17.74	12.77
jgi.p|Aspni_NRRL3_1|10759	903	N	no	alpha/beta hydrolase fold protein	PF00561:alpha/beta hydrolase fold	NA	NA	NA	NA	0	0	4.24	4.68	3.9	5.41	4.68	4.86	9.27	5.68	6.79	7.98	6.49	10.16	8.83	5.16	4.84	5.9	4.33	10.67	10.78	10.69	8.69	10.31	7.99	8.23	9.51	5.84	5.24	5.42	16.37	13.57	10.54	5.69	6.7	7.33	14.25	10.18	10.37	7.29
jgi.p|Aspni_NRRL3_1|1076	360	N	no	hypothetical protein	/	NA	NA	NA	NA	0	0	12.88	10.25	12.7	5.35	6.48	7.15	14.97	5.72	7.82	4.17	3.76	5.92	11.54	14.45	7.3	11.91	11	4.91	4.25	4.84	5.83	4.75	1.23	1.42	1.87	4.07	4.73	2.62	1.89	1.04	2.3	2.22	1.18	2.41	1.3	0.85	1.24	1.7
jgi.p|Aspni_NRRL3_1|10760	252	N	no	glutaredoxin	PF00462:Glutaredoxin	NA	NA	NA	NA	0	1	10.46	10.28	8.41	8.95	11.49	8.83	15.16	17.28	15.03	26.5	20.39	29.62	9.52	13.53	16.73	8.09	21.53	30.21	24.98	21.07	22.38	22.3	22.92	16.86	19.07	13.28	14.57	15.37	31.98	22.92	29.76	19.27	19.56	18.81	32	24.87	26.37	19.94
jgi.p|Aspni_NRRL3_1|10761	192	N	no	60S ribosomal protein L6 (uL6)	PF00347:Ribosomal protein L6	NA	NA	NA	NA	0	0	564.86	510.11	566.17	312.9	395.13	315.41	80.5	61.38	62.53	61.49	130.43	62.67	281.06	448.53	791.98	504.79	626.04	73.72	53.24	77.86	98.86	72.01	83.11	61.21	73.59	74.01	77.34	78.34	267.12	229.33	341.21	212.79	231.9	240.76	176.93	80.59	62.19	117.4
jgi.p|Aspni_NRRL3_1|10762	595	N	no	triacylglycerol lipase	PF01734:Patatin-like phospholipase | PF11815:Domain of unknown function (DUF3336)	NA	NA	NA	NA	0	0	4.45	5.65	4.17	5.27	3.61	5.06	27.28	23.42	24.22	21.06	11.87	23.97	6.3	4.89	3.51	2.87	5.57	41.17	47.98	48.15	36.08	36.63	14.28	13.83	15.44	13.07	9	10.04	35.78	34.5	37.41	8.7	9.42	9.39	44.13	51.43	47.11	21.46
jgi.p|Aspni_NRRL3_1|10763	519	N	no	amino acid permease	PF13520:Amino acid permease	NA	NA	NA	NA	1	0	0.36	0.15	0.23	0.46	0.15	0.27	2.43	1.59	1.81	1.55	0.65	1.14	0.5	0.51	0.2	0.03	0.44	1.08	1	0.74	0.76	0.76	0.64	0.49	0.43	0.41	0.23	0.49	2.4	1.06	1.44	0.6	0.06	0.55	0.78	0.75	1.46	0.24
jgi.p|Aspni_NRRL3_1|10764	722	N	no	metallo-dependent phosphatase-like protein	/	NA	NA	NA	NA	0	0	15.86	16.43	15.11	18.06	17.3	20.32	33.3	21.47	27.19	26.85	25.54	29.38	22.56	18.57	8.18	17	16.05	24.98	26.99	26.42	25.43	27.25	21.54	27.12	28.52	22.99	19.57	20.83	45.86	45.27	42.73	25.31	23.6	22.56	37.41	30.03	25.29	19.51
jgi.p|Aspni_NRRL3_1|10765	529	N	no	hypothetical protein	/	NA	NA	NA	NA	0	2	0.1	0.05	0	0.05	0	0	0.08	0	0	0	0	0	0	0	0	0	0	0	0	0	0	0.03	0	0.03	0	0	0	0	0	0	0.05	0	0	0	0.09	0	0.08	0.03
jgi.p|Aspni_NRRL3_1|10766	581	N	no	peptidase family S54, rhomboid	PF01694:Rhomboid family	NA	NA	NA	NA	0	0	7.44	6.18	5.68	5.01	5.05	6.03	4.35	2.96	3.94	6.96	6.79	7.55	7.83	7.12	11.91	8.29	8.74	7.75	8.93	7	7.12	4.96	4.91	4.55	5.05	6.19	5.62	5.42	8.07	7.03	8.43	11.31	10.86	11.13	11.79	6.91	7.21	11.1
jgi.p|Aspni_NRRL3_1|10767	149	N	no	hypothetical protein	/	NA	NA	NA	NA	0	0	27.41	25.2	29.35	42.69	33.3	32.8	59.54	71.27	55.11	78.03	55.36	69.33	25.15	29.68	27.32	26.21	48.92	63.72	56.24	55.86	60.55	51.59	55.91	48.04	52.17	41.33	55.03	34.36	31.93	34.95	33.41	30.09	51.04	38.29	44.61	70.99	64.05	59.14
jgi.p|Aspni_NRRL3_1|10768	315	N	no	cell polarity maintenance protein	PF03637:Mob1/phocein family	NA	NA	NA	NA	0	0	17.34	19.11	17.57	21.34	15.29	19.16	25.81	21.68	21.6	26.12	20.53	28.06	28.38	23.52	23.35	13.61	24.1	33.49	36.83	36.51	26.13	28.63	22.79	22.83	25.97	22.51	16.79	20.27	50.29	56.8	42.63	24.29	31.04	28.8	49.07	49.73	37.97	28.77
jgi.p|Aspni_NRRL3_1|10769	461	N	no	RNA polymerase II-associated protein Leo1	PF04004:Leo1-like protein	NA	NA	NA	NA	0	0	7.95	7.52	8.68	7.91	8.64	7.3	8.97	8.5	9.17	11.62	9.07	9.67	11.88	12.08	12.25	8.71	12.73	12.87	11.18	9.94	11.99	11.92	10.53	10.96	11.11	10.53	10.86	10.29	12.91	12.93	14.01	11.81	18.03	12.43	12.37	12.3	12.34	15.46
jgi.p|Aspni_NRRL3_1|1077	437	N	no	hypothetical protein	/	NA	NA	NA	NA	0	0	2.16	1.38	2.43	0.92	0.66	1.99	4.88	2.38	3.15	2.09	1.75	3.1	2.42	2.12	1.29	1.76	1.38	4.97	5.12	4.41	4.36	5.41	1.24	0.96	2.06	1.19	0.13	0.43	1.91	0.88	1.56	0.67	0.07	0.27	4.68	2.91	2.93	0.1
jgi.p|Aspni_NRRL3_1|10770	415	N	no	fungal-specific transcription factor	PF00172:Fungal Zn(2)-Cys(6) binuclear cluster domain	NA	NA	NA	NA	0	1	5.04	5.34	5.56	4.7	5.35	4.25	9.78	9.98	9.09	10.16	8.88	8.11	7.12	6.37	6.85	4.49	6.24	10.16	8.94	8.12	7.96	8.1	6.71	8.2	8.35	8.65	8.01	8.29	10.77	13.41	9.78	8.41	10.18	11.31	12.58	15.18	12.72	9.5
jgi.p|Aspni_NRRL3_1|10771	788	N	no	ribosome biogenesis protein Erb1	PF00400:WD domain, G-beta repeat | PF08145:BOP1NT (NUC169) domain	NA	NA	NA	NA	0	1	3.66	3.81	5.16	5.22	3.79	6.13	2.47	2.27	2.84	2.73	2.71	2.92	4.13	3.26	4.82	13.18	1.6	0.96	0.64	0.44	0.61	1.01	1.2	2.65	5.19	2.93	3.9	3.86	3.17	2.57	2.68	16.17	12.36	12.69	2.15	1.12	1.16	4.38
jgi.p|Aspni_NRRL3_1|10772	736	N	no	AAA-type ATPase	PF00004:ATPase family associated with various cellular activities (AAA)	NA	NA	NA	NA	0	0	1.82	1.96	1.6	4.12	2.36	3.34	1.94	1.51	2.3	1.6	1.9	2.23	3.01	1.72	2.97	3.43	1.55	1.1	1.37	0.86	1.11	1.21	2.13	2.1	2.78	2.53	2.97	2.22	1.47	1.42	1.76	8.93	7.83	6.24	1.97	1.36	1.48	3.83
jgi.p|Aspni_NRRL3_1|10773	207	N	no	Snf7 family protein	PF03357:Snf7	NA	NA	NA	NA	0	0	117.67	116.66	111.11	94.18	125.8	79.97	80.57	108.57	102.66	88.07	138.7	91.46	83.67	135	140.43	81.67	144.22	48.63	37.96	38.95	57.29	42.19	120.31	80.39	70.97	68.94	103.24	85.96	57.18	45.4	83.13	62.66	55.79	54.53	48.38	55.13	55.37	84.61
jgi.p|Aspni_NRRL3_1|10774	221	N	no	PITH domain-containing protein	PF06201:PITH domain	NA	NA	NA	NA	0	0	10.29	12.97	12.88	7.36	12.48	5.45	13.62	19.42	16.72	24.16	15.06	22.91	12.6	20.39	23.62	5.85	28.96	31.62	27.97	27.36	35.41	26.84	22.61	17.2	17.78	14.99	15.32	13.9	35.12	36.42	39.25	8.34	7.24	11.46	23.28	27.52	23.97	21.76
jgi.p|Aspni_NRRL3_1|10775	671	N	no	ATP-dependent DNA/RNA helicase, DEAH box-type	PF00271:Helicase conserved C-terminal domain | PF04408:Helicase associated domain (HA2) | PF07717:Oligonucleotide/oligosaccharide-binding (OB)-fold	NA	NA	NA	NA	0	0	9.49	11.41	12.31	10.12	9.36	8.33	7.63	7.73	6.1	5.31	8.31	6.55	13.35	14.61	14.97	13.95	17.51	9.73	9.34	12.22	8.78	8.82	8.45	7.6	8.73	6.97	8.14	7.14	7.76	7.11	8.38	12.63	12.69	11.9	12.52	11.54	11.05	13.51
jgi.p|Aspni_NRRL3_1|10776	392	N	no	Cue domain-containing protein	PF02845:CUE domain	NA	NA	NA	NA	0	0	68.5	65.55	67.16	44.69	38.14	52.7	35.82	29.1	32.16	38.67	31.95	35.61	81.32	76.36	86.63	61.29	92.28	55.07	63.61	69.78	54.07	51.73	51.44	44.5	48.31	42.33	43.9	35.32	37.11	38.84	49.14	26.12	23.81	23.11	56.33	45.06	41.3	38.2
jgi.p|Aspni_NRRL3_1|10777	78	N	no	mitotic-spindle organizing protein	PF12554:Mitotic-spindle organizing gamma-tubulin ring associated	NA	NA	NA	NA	0	0	16.46	19.5	15.47	15.34	18.69	12.42	20.09	23.34	22.35	21.77	23.15	22.84	16.09	25.08	16.05	13.57	29.12	14.87	10.29	11.83	16.78	14.86	21.76	20.7	17.6	17.61	20.88	18.39	20.22	24.76	24.42	16.07	18.31	22.41	20.9	19.9	22.8	11.52
jgi.p|Aspni_NRRL3_1|10778	168	N	no	acyl-CoA N-acyltransferase	PF00583:Acetyltransferase (GNAT) family	NA	NA	NA	NA	0	0	1.06	0.47	1.56	0.73	1.19	3.34	0.38	0.52	1.32	1.33	0.28	1.55	2.09	0.16	0.43	1.68	0.35	2.18	4.11	3.2	1.43	1.85	0.56	1.47	5.14	0.66	0.18	0.9	0.84	1.43	0.49	11.99	10.97	10.29	6.13	5.03	9.35	9.87
jgi.p|Aspni_NRRL3_1|10779	941	Y	no	dystroglycan-type cadherin-like protein	PF05345:Putative Ig domain	NA	NA	NA	NA	0	0	1.62	1.5	1.55	2.24	1.47	2.4	2.79	1.71	2.05	2.47	3.09	2.42	2.15	1.76	2.41	1.83	2.03	3.35	2.87	2.93	2.24	2.53	3.06	3.5	4.79	2.42	2.29	3.17	5.54	5.47	4.43	6.11	6.67	6.65	4.25	4.44	3.75	7.68
jgi.p|Aspni_NRRL3_1|1078	541	N	no	oleate hydratase	PF06100:MCRA family	NA	NA	NA	NA	0	0	5.57	3.28	4.26	3.76	3.11	4.82	15.48	8.79	10.05	5.39	5.48	6.81	12.83	11.39	3	8.23	6.03	5.94	6.85	6.82	6.48	6.64	4.35	2.82	3.65	3.33	3.02	1.73	4.33	3.68	4.12	0.82	0.73	0.29	2.77	4.48	5.34	0.27
jgi.p|Aspni_NRRL3_1|10780	495	N	no	MFS-type transporter	PF07690:Major Facilitator Superfamily	NA	NA	NA	NA	0	1	0.39	0.58	0.44	0.13	1.59	0.15	0.61	0.6	0.6	1.11	1.35	1.68	0.32	0.15	0.26	0.44	0.35	0.97	0.66	0.6	0.87	1.15	3.02	3.88	3.52	1.63	1.16	1.03	0.34	0.71	0.15	1.91	1.48	1.12	0.68	1.93	1.87	11.81
jgi.p|Aspni_NRRL3_1|10781	451	N	no	protein phosphatase 2C	PF00481:Protein phosphatase 2C	NA	NA	NA	NA	0	0	221.53	244	255.26	430.01	377.58	429.97	270.95	300.71	319.85	288.42	282.93	324.32	263.75	190.67	222.84	352.21	175.05	159.95	180.64	168.12	142.04	166.92	190.01	282.1	318.24	307.06	223.76	306.93	109.62	104.27	91.48	213.71	154.74	166.24	158.85	147.02	137.9	139.02
jgi.p|Aspni_NRRL3_1|10782	477	N	no	cytidylyltransferase-like protein	PF01467:Cytidylyltransferase-like	NA	NA	NA	NA	0	0	63.68	57.25	55.13	60.69	61.71	61.79	45.27	42.49	50.22	50.87	69.54	52.96	79.19	87.09	81.85	82.09	60.75	32.48	36.67	35.02	33.38	32.11	66.87	57.15	62.25	62.84	86.11	71.07	37.07	30.57	37.49	95.26	76.15	76.92	44.8	43.61	42.03	55.9
jgi.p|Aspni_NRRL3_1|10783	404	N	no	hypothetical protein	/	NA	NA	NA	NA	0	0	34.48	37.6	35.78	84.82	69.38	68.39	117.65	116.17	139.94	38.86	27.22	39.44	39.16	46.9	18.52	27.4	50.76	101.28	135.61	103.84	109.98	160.92	78.45	80.62	63.38	109.52	109.14	107.11	320.55	332.72	721.98	74.83	107.4	92.06	195.47	138.59	154.05	128.11
jgi.p|Aspni_NRRL3_1|10784	472	N	no	EamA domain-containing protein	PF00892:EamA-like transporter family	NA	NA	NA	NA	0	0	44.5	45.44	41.76	53	42.34	50.24	33.52	39.45	47.69	31.08	41.76	32.84	49.41	46.82	22.87	52.28	41.71	11.55	11.99	12	12.21	13.59	23.96	19.57	17.41	20.96	29.89	29.91	23.39	20.37	37.48	20.52	20.03	17.97	20.64	18.01	18.53	20.89
jgi.p|Aspni_NRRL3_1|10785	721	N	no	U3 small nucleolar RNA-associated protein 25	PF06862:Utp25, U3 small nucleolar RNA-associated SSU processome protein 25	NA	NA	NA	NA	0	0	2.85	3.02	2.98	3.22	2.98	2.66	2.46	3.03	3.41	2.79	3.69	2.95	3.47	2.65	3.69	6.38	2.38	1.04	1.31	0.77	0.61	1	1.12	1.48	2.76	1.49	2.6	2.78	1.75	1.64	1.58	6.73	7.66	6.04	1.84	1.21	1.41	3.33
jgi.p|Aspni_NRRL3_1|10786	346	N	no	eukaryotic translation initiation factor 3 subunit F	PF01398:JAB1/Mov34/MPN/PAD-1 ubiquitin protease | PF13012:Maintenance of mitochondrial structure and function	NA	NA	NA	NA	0	0	59.81	59.53	68.98	31.18	53.97	32.51	23.03	21.64	25.1	27.51	35.95	29.51	44.38	55.92	81.92	93.47	50.81	15.48	12.76	10.44	11.81	12.06	14.47	21.61	24.39	23.02	23.22	24.94	29.41	36.32	28.33	44.79	46.84	45.11	20.01	16.07	16.2	34.07
jgi.p|Aspni_NRRL3_1|10787	287	N	no	transcription initiation factor IID, 18kDa subunit	PF02269:Transcription initiation factor IID, 18kD subunit	NA	NA	NA	NA	0	0	13.85	18.42	15.77	18.67	12.79	13.88	32.67	30.56	33.8	23.21	23.03	23.32	21.15	26.44	27.53	14.46	23.89	25.44	23.94	22.98	24.01	21.32	24.31	15.56	16.63	17.35	14.44	13.52	34.38	25.79	34.53	24.82	28.46	23.96	33.95	35.48	38.99	25.65
jgi.p|Aspni_NRRL3_1|10788	72	Y	no	uncharacterized protein	PF06842:Protein of unknown function (DUF1242)	NA	NA	NA	NA	0	0	57.97	53.71	51.13	47.47	74.89	43.06	91.85	103.01	101.61	97.58	103.25	85.27	45.59	92.18	98.03	48.91	128.47	56.8	33	39.33	67.58	33.95	85.82	79.28	54.58	73.46	98.05	87.08	93.2	109.16	128.77	92.62	81.18	90.72	89.2	101.96	119.06	53.99
jgi.p|Aspni_NRRL3_1|10789	802	N	no	pentatricopeptide repeat-containing protein	PF13812:Pentatricopeptide repeat domain	NA	NA	NA	NA	0	0	3.64	4.11	3.3	5.63	5.12	5.34	5.63	3.69	3.44	3.77	4.94	3.94	5.42	3.68	4.51	6.78	3.9	3.45	3.29	3.63	3.8	3.48	4.06	4.46	5.73	4.22	4.68	4.38	4.53	4.11	3.95	15.26	10.65	13.77	3.93	4.42	6.11	8.45
jgi.p|Aspni_NRRL3_1|1079	629	N	no	ERCC4 domain-containing protein	PF02732:ERCC4 domain	NA	NA	NA	NA	0	0	8.43	7.49	7.43	8.89	7.21	7.59	20.15	20.04	17.89	21.12	16.22	19.52	11.91	11.84	14.78	9.77	11.07	21.73	22.53	25.85	19.49	19.18	13.65	13.09	14.16	9.26	9	9.02	20	16.64	16.23	9.09	10.56	10.09	24.8	20.25	20.68	8.39
jgi.p|Aspni_NRRL3_1|10790	203	N	no	mRNA splicing factor, Cwf18	PF08315:cwf18 pre-mRNA splicing factor	NA	NA	NA	NA	0	0	19.71	23.23	20.47	20.08	26.05	17.04	22.25	25.12	21.62	28.96	30.59	26.31	18.95	28.46	36.05	24.37	34.52	18.02	13.06	10.18	17.69	14.76	29.01	15.57	19.62	21.5	25.37	20.23	21.63	17.97	24.84	31.61	30.97	27.51	20.56	22.11	24.67	33.6
jgi.p|Aspni_NRRL3_1|10791	301	N	no	zinc knuckle domain-containing protein	PF13917:Zinc knuckle	NA	NA	NA	NA	0	1	6.67	6.54	6.16	11.19	9.51	8.21	18.57	23.4	23.05	18.44	17.51	17.24	7.86	8.98	11.89	7.97	11.34	13.54	12.09	12.47	14.39	12.34	18.71	15.24	12.14	13.11	18.84	15.25	19.34	15.34	21.92	16.85	13.87	19.31	19.45	23.48	22.28	15.04
jgi.p|Aspni_NRRL3_1|10792	792	N	no	R3H domain-containing protein	PF01424:R3H domain | PF12752:SUZ domain	NA	NA	NA	NA	0	1	13.53	13.72	14.85	18.94	17.24	18.88	22.69	16.75	19.63	19.83	17.19	21.28	18.86	17.99	17.01	19.29	15.91	21.3	21.85	21.89	16.86	19.61	15.16	16.7	18.57	17.36	16.74	16.21	30.12	27.93	24.06	32.02	32.33	30.37	35.19	29.22	28.86	25.45
jgi.p|Aspni_NRRL3_1|10793	191	N	no	54S ribosomal protein L8, mitochondrial (bL17m)	PF01196:Ribosomal protein L17	NA	NA	NA	NA	0	0	66.98	70.48	75.58	46.03	46.48	50.36	22.43	14.89	22.62	28	43.92	26.61	52.48	68.57	125.73	70.28	63.35	11.62	7.14	10.77	13.76	8.82	24.26	18.77	18.83	23.56	24.7	28.07	12.06	12.41	12.39	56.61	59.44	57.98	18.68	13.03	10.26	23.72
jgi.p|Aspni_NRRL3_1|10794	123	N	no	altered inheritance of mitochondria protein 5	PF17050:Altered inheritance of mitochondria 5	NA	NA	NA	NA	0	0	82.66	61.37	69.02	43.7	36.63	37.98	21.6	23.54	22.75	30.52	44.39	33.49	42.16	74.34	139.35	52.97	78.92	20.2	21.73	15.05	17.26	15.98	28.05	22.36	21.04	28.81	30.25	32.23	25.86	22.5	28.85	32.27	30.63	23.19	23.7	17.27	23.66	18.6
jgi.p|Aspni_NRRL3_1|10795	267	N	no	hypothetical protein	/	NA	NA	NA	NA	0	0	9.85	11.72	10.02	8.8	9.73	7.66	11	10.71	11.41	6.9	8.32	10.26	10.43	11.14	10.65	3.88	12.48	12.91	9.65	8.21	7.68	10.12	9.45	11.28	9.67	10.63	12.18	13.06	16.55	15.72	17.77	9.11	9.74	9.92	11.78	12.97	15.99	23.61
jgi.p|Aspni_NRRL3_1|10796	145	N	no	40S ribosomal protein S23 (uS12)	PF00164:Ribosomal protein S12/S23	NA	NA	NA	NA	0	0	1521.11	1477.18	1571.68	963.27	1125.63	934.84	265.26	245.84	251.66	294.61	495.39	286.17	737.55	1307.54	2413.96	1411.73	1716.96	229.46	166.5	233.05	324.61	227.7	238.62	240.62	245.87	214.15	299.47	232.37	603.77	540.67	670.4	518.55	552.03	518.06	478.99	195.31	179.55	291.12
jgi.p|Aspni_NRRL3_1|10797	439	N	no	translation initiation factor eIF-2B subunit	PF01008:Initiation factor 2 subunit family	NA	NA	NA	NA	0	0	23.53	24.15	21.85	22.42	23.38	23.7	13.59	15.2	15.45	20.78	22.91	23	23.48	23.6	41.2	31.36	21.45	8.6	8.56	7.81	6.26	7.4	11.96	8.76	10.88	8.73	10.78	10.1	12.96	11.27	11.69	28.95	19.81	28.73	14.06	9.34	10.09	22.12
jgi.p|Aspni_NRRL3_1|10798	513	N	no	Dullard phosphatase domain-containing protein	PF03031:NLI interacting factor-like phosphatase	NA	NA	NA	NA	0	0	23.59	21.5	19.41	20.23	14.66	19.61	30.29	24.94	27.19	27.22	25.21	29.12	28.88	27.13	22.84	23.89	23.02	23.28	29.3	29.27	22.77	21.44	21.71	24.71	23.73	17.09	18.19	15.85	31.01	34.66	29.93	26.34	23.23	23.5	35.94	37.18	30.32	21.98
jgi.p|Aspni_NRRL3_1|10799	386	N	no	aminotransferase, class V	PF00266:Aminotransferase class-V	NA	NA	NA	NA	0	0	380.82	446.63	395.05	545.37	486.01	574.28	308.46	309.89	364.62	525.12	461.77	550.91	324.71	309.35	160.61	319.96	232.27	512.87	481.41	535.43	640.83	536.81	677.43	572.76	580.17	602.7	576.37	643.85	181.68	203.55	141.39	398.67	386.19	375.83	255.05	295.74	225.52	917.12
jgi.p|Aspni_NRRL3_1|108	NA	NA	no	carotenoid oxygenase	PF03055:Retinal pigment epithelial membrane protein	NA	NA	NA	NA	0	0	0.28	0.19	0.43	0.48	0.28	0.15	0.52	0.54	0.39	0.39	0.08	0.29	0.24	0.14	0.38	0.36	0.27	0.26	0.5	0.36	0.21	0.32	0.44	0.3	0.28	0.35	0.21	0.33	0.37	0.32	0.29	0.4	0.12	0.4	0	0.13	0.43	0.09
jgi.p|Aspni_NRRL3_1|1080	473	N	GT4	alpha-1,3/1,6-mannosyltransferase Alg2	PF00534:Glycosyl transferases group 1	NA	NA	NA	NA	0	1	6.38	7.55	7.27	10.69	6.88	11.51	6.73	3.68	5.55	5.33	8.01	5.31	23.29	21.56	12.85	8.03	15.57	5.32	7.81	8.38	7.74	7.27	8.85	8.61	9.74	6.35	5.56	7.66	9.18	8.66	10.22	29.88	40.12	42.2	22.53	17.53	18.24	9.83
jgi.p|Aspni_NRRL3_1|10800	233	N	no	cytokinin riboside 5-monophosphate phosphoribohydrolase LOG protein	PF03641:Possible lysine decarboxylase	NA	NA	NA	NA	0	1	35.18	38.84	40.55	47.08	60.64	40.04	145.62	125.62	127.66	189.8	285.52	190.95	26.06	40.99	31.77	49.83	61.71	199.35	123.31	136.29	207.56	145.51	308.33	214.81	205.39	211.79	251.55	246.59	82.78	73.36	62.62	159.8	161.27	165.35	89.02	136.52	165.12	355.74
jgi.p|Aspni_NRRL3_1|10801	200	N	no	vacuolar protein sorting-associated protein 29	PF12850:Calcineurin-like phosphoesterase superfamily domain	NA	NA	NA	NA	0	2	29.93	31.57	30.6	38	36.9	35.59	46.12	45.34	44.98	47.91	52.2	47.53	49.97	50.25	50.12	27.97	71.8	48.12	45.51	45.58	49.54	36.71	63.91	51.95	47.82	45.53	41.85	44.06	47.48	51.4	51.94	80.67	71.73	74.72	66.27	68.16	63.69	111.97
jgi.p|Aspni_NRRL3_1|10802	189	N	no	RNA-binding protein	PF00076:RNA recognition motif. (a.k.a. RRM, RBD, or RNP domain)	NA	NA	NA	NA	0	0	54.31	58.14	54.72	43.46	55.54	37.56	94.12	88.67	92.4	85.01	86.21	82.25	58.73	73.96	94.98	61.83	89.06	62.14	45.72	41.34	49.93	46.13	70.03	62.6	63.76	60.19	67.72	69	71.89	59.4	71.37	62.52	72.63	65.05	57.16	61.27	61.86	64.58
jgi.p|Aspni_NRRL3_1|10803	821	N	no	E3 ubiquitin-protein ligase	PF00168:C2 domain | PF00397:WW domain | PF00632:HECT-domain (ubiquitin-transferase)	NA	NA	NA	NA	0	1	69.91	68.21	69.14	91.78	75.37	93.9	121.5	111.91	123.36	108.17	99.36	107.82	84.36	73.83	80.68	74.43	80.66	115.73	127.43	122.25	111.13	118.84	112.67	107.02	103.61	106.58	107.58	102.85	109.98	97.54	117.32	69.27	66.53	67.4	103.85	104.72	91.46	57.86
jgi.p|Aspni_NRRL3_1|10804	195	Y	no	hypothetical protein	/	NA	NA	NA	NA	0	0	0.22	0	0	0	0.32	0.34	1.03	0.36	0.6	0.34	0.19	0.68	0.05	0.11	0.15	0.08	0.16	0.79	0	0	0.68	0	0.13	0.31	0	0	0.12	0	0.48	0.12	0.22	3.35	3.74	4.51	1.14	1.05	0.34	1.13
jgi.p|Aspni_NRRL3_1|10805	553	Y	no	aryl sulfotransferase	PF14269:Arylsulfotransferase (ASST)	NA	NA	NA	NA	0	2	3.06	2.74	3.17	3.06	2.27	3.11	4.44	1.98	3.1	5.44	5.75	5.18	8.14	7.33	4.45	4.89	3.92	5.15	4.08	5.57	5.69	4.39	2.73	2.72	3.06	2.41	2.08	2.09	5.9	5.17	6.96	8.01	6.03	9.09	10.27	10.18	11.24	7.03
jgi.p|Aspni_NRRL3_1|10806	350	N	no	hypothetical protein	/	NA	NA	NA	NA	0	0	5.69	5.67	4.58	8	5.02	8.81	7.35	3.59	3.85	5	5.87	5.88	4.3	5.45	5.07	4.43	6.5	7.43	6.22	6.93	10.2	7.11	7.5	5.95	4.39	6.02	4.92	4.26	5.22	4.12	5.71	6.63	9.88	8.83	7.53	5.02	7.31	10.43
jgi.p|Aspni_NRRL3_1|10807	718	N	no	hypothetical protein	/	NA	NA	NA	NA	0	1	72.78	64.39	62.83	72.8	64.72	74.66	129.59	110.75	119.01	103.48	75.23	105.2	81.41	94.6	100.66	78.4	80.08	104.36	92.82	104.72	104.93	97.46	90.14	72.03	59.66	52.58	59.67	53.88	122.24	99.97	140.97	46.89	40.11	35.01	70.91	80.07	63.81	47.28
jgi.p|Aspni_NRRL3_1|10808	386	Y	GH5_23	glycoside hydrolase family 5 protein	PF00150:Cellulase (glycosyl hydrolase family 5)	NA	NA	NA	NA	1	1	18.46	14.79	14.1	18.34	19.02	17.69	33.22	25.17	27.63	32.34	19.52	30.79	18.23	23.79	16.74	11.48	23.18	37.32	27.74	31.85	35.49	35.88	22.9	21.82	17.36	16.88	19.98	16.36	63.04	53.24	79.58	10.71	16.86	10.69	19.73	22.26	17.84	10.2
jgi.p|Aspni_NRRL3_1|10809	122	N	no	vacuolar transport chaperone protein	PF02656:Domain of unknown function (DUF202)	NA	NA	NA	NA	0	0	145.27	127.08	138.8	131.9	161.48	118.65	322.77	322.14	332.84	379.86	284.58	388	108.57	163.4	115.1	106.22	226.66	315.66	273.13	221.82	320.85	316.68	392.46	313.29	236.31	218.47	282.97	239.55	427.99	392.17	452.79	95.42	100.85	108.7	182.5	179.07	162.24	65.46
jgi.p|Aspni_NRRL3_1|1081	1752	N	no	kinesin-like protein	PF00225:Kinesin motor domain	NA	NA	NA	NA	0	0	6.28	7.82	7.16	8.7	5.34	8.74	6.15	3.72	5.27	5.16	3.9	6.1	14.41	6.45	10.21	11.03	6	10.74	12.22	14.47	10.01	12.66	3.36	5.92	8.27	5.7	2.87	4.27	8.55	7.12	4.35	27.14	27.48	26.75	16.53	12.25	13.89	12.4
jgi.p|Aspni_NRRL3_1|10810	232	N	no	glutathione S-transferase	PF00043:Glutathione S-transferase, C-terminal domain | PF02798:Glutathione S-transferase, N-terminal domain	NA	NA	NA	NA	0	0	0.49	0.31	0.55	0	0.71	0.33	1.5	1.65	1.24	2.09	1.48	1.1	0.32	1.09	1.01	0.6	0.93	0.6	0.23	0.41	1.33	1.01	1.37	0.98	0.64	1.46	0.36	0.52	2.14	1.79	0.66	0.73	0.41	1.03	1.48	0.29	0.66	0.85
jgi.p|Aspni_NRRL3_1|10811	266	N	no	aminoglycoside 3-phosphotransferase	PF01636:Phosphotransferase enzyme family	NA	NA	NA	NA	0	0	0	0	0	0	0	0	0	0	0	0	0	0	0	0	0	0	0	0	0	0	0	0	0	0	0	0	0	0	0	0	0	0	0	0	0	0	0	0
jgi.p|Aspni_NRRL3_1|10812	142	N	no	dynein light chain	PF03645:Tctex-1 family	NA	NA	NA	NA	0	2	57.72	51.4	46.42	48.43	45.41	44.76	37.69	36.54	38.57	45.3	54.54	53.91	54.99	69.8	78.83	44.72	92.68	40.26	32.25	34.98	42.43	32.61	58.02	38.8	36.08	39.72	41.19	36.88	62.54	48.04	81.84	41.38	46.19	47.1	45.01	31.71	27.39	62.11
jgi.p|Aspni_NRRL3_1|10813	392	N	no	WD repeat-containing protein	PF00400:WD domain, G-beta repeat	NA	NA	NA	NA	0	1	14	13.54	14.37	12.36	10.2	13.13	14.86	13.57	13.86	17.44	16.99	17.98	26.58	20.32	23.18	20.33	20.05	24.61	23.84	24.6	23.12	22.55	18.62	14.03	15.77	15.51	10.95	11.07	24.16	25.4	22.32	28.39	27.23	27.09	32.29	26.38	28.68	24.53
jgi.p|Aspni_NRRL3_1|10814	610	N	no	hypothetical protein	/	NA	NA	NA	NA	0	1	4.57	3.94	3.83	10.9	9.54	8.46	8.64	6.94	7.83	5.98	8.94	6.08	5.71	5.57	2.18	8.51	3.9	4.62	3.97	3.43	4.06	2.92	8.06	7.59	8.18	8.55	9.21	9.28	12.34	11.55	9	11.38	8.59	11.31	5.53	5.75	7.55	5.95
jgi.p|Aspni_NRRL3_1|10815	325	N	no	fungal-specific membrane protein	PF06687:SUR7/PalI family	NA	NA	NA	NA	1	1	55.37	49.47	50.33	82.77	56.08	72.56	43.93	39.69	37.52	26.42	28.29	32.31	72.12	55.81	47	44.93	47.44	22.04	28.85	30.86	28.22	35.94	44.8	55.7	36.61	61.77	42.34	51.4	28.66	28.51	46.47	57.69	48.6	45.98	59.98	44.69	49.06	40.22
jgi.p|Aspni_NRRL3_1|10816	460	Y	no	phospholipase C-like phosphodiesterase	/	NA	NA	NA	NA	0	3	311.58	311.2	323.42	124.28	155.63	149.87	111.15	110.65	111.87	99.69	101.4	96.28	301.51	344.9	373.33	274.55	319.76	89.19	86.58	77.87	99.76	94.23	130.91	171.32	115.5	126.99	130.87	130.63	88.54	96.18	153.81	117.9	81.63	85.06	112.13	116.25	121.87	76.37
jgi.p|Aspni_NRRL3_1|10817	249	N	no	acyl-CoA N-acyltransferase	PF00583:Acetyltransferase (GNAT) family	NA	NA	NA	NA	0	0	68.2	74.16	75.96	75.3	67.47	53.76	39.33	43.8	45.58	63.53	72.13	60.06	62.99	91.32	103.3	68.73	103.11	50.75	40.71	42.28	45.47	44.63	81.59	65.78	62.78	53.56	74.8	60.55	46.39	39.17	59.1	82.56	89.8	91.09	58.02	51.56	57.58	98.77
jgi.p|Aspni_NRRL3_1|10818	694	N	no	hypothetical protein	/	NA	NA	NA	NA	0	0	16.97	17.77	15.32	21.36	18.38	25.42	31.9	26.63	30.37	29.89	24.4	29.04	25.1	22.91	22.22	17.38	19.08	38.92	37.94	39.94	29.13	29.83	30.32	27.8	26.61	23.3	23.62	22.03	33.54	29.08	30.89	30.22	25.29	24.89	38.99	49.26	47.16	32.8
jgi.p|Aspni_NRRL3_1|10819	777	N	no	protein kinase	PF00069:Protein kinase domain	NA	NA	NA	NA	1	0	6.41	6.33	6.41	8.81	7.24	8.39	8.41	7.5	7.57	8.19	9.96	10.95	13.9	11.85	11.06	6.95	11.58	11.47	13.28	13.53	11.4	11.78	13.77	12.03	15.36	9.42	7.59	8.26	10.62	9.78	10.98	13.72	15.53	15.69	18.38	15.69	16.49	13.79
jgi.p|Aspni_NRRL3_1|1082	383	N	no	hypothetical protein	/	NA	NA	NA	NA	0	0	0.13	0.13	0.13	0.49	0.1	0.21	0.68	1.09	0.46	0.69	1.16	0.41	0.13	0.27	0.27	0.28	0.29	0.91	1.09	0.65	0.54	0.74	1.09	0.57	0.18	0.32	0.3	0.47	1.4	0.97	1.03	0.57	0	0.4	0.35	1.09	0.31	0.61
jgi.p|Aspni_NRRL3_1|10820	1057	N	no	ataxin-2	PF06741:LsmAD domain | PF14438:Ataxin 2 SM domain	NA	NA	NA	NA	0	0	13.98	16.48	15.28	18.43	14.21	21.69	24.56	20.3	24.24	29.94	17	30.66	30.08	17.01	19.09	19.33	16.92	47.16	53.43	52.98	36.98	45.37	16.63	30.82	42.86	20.54	13.19	15	41.78	41.75	28.53	37.36	40.36	37.71	62.69	48.74	46.14	35.53
jgi.p|Aspni_NRRL3_1|10821	1051	N	no	actin interacting protein 3	PF03915:Actin interacting protein 3	NA	NA	NA	NA	0	0	15.75	17.28	17.02	24.33	18.52	23.3	28.59	23.51	29.02	20.23	21.31	22.41	26.68	21.55	20.2	20.23	19.84	35.65	42.06	45.58	32.96	37.35	28.06	32.07	34.68	24.65	22.23	23.49	34.9	29.5	30.41	26.35	27.42	28.32	48.78	46	45.65	25.16
jgi.p|Aspni_NRRL3_1|10822	784	N	no	hypothetical protein	/	NA	NA	NA	NA	0	1	0.51	0.73	0.67	0.95	0.47	0.52	3.97	2.33	2.48	1.21	0.93	1.53	1.41	1.1	0.77	0.96	0.61	2.38	2.2	1.73	2.07	3.26	0.27	0.44	0.43	0.39	0.65	0.54	1.64	1.46	1.41	1.94	2.89	2.11	1.28	1.19	0.98	1.31
jgi.p|Aspni_NRRL3_1|10823	311	N	no	NmrA-like family protein	PF05368:NmrA-like family	NA	NA	NA	NA	0	1	0.05	0.07	0	0	0.05	0.06	0	0	0	0	0	0.55	0.14	0.22	0.1	0	0	0	0	0	0.13	0	0	0	0.05	0	0	0	0	0.08	0	0.12	0.55	0	0	0	0	0.04
jgi.p|Aspni_NRRL3_1|10824	613	N	no	glutamate-cysteine ligase catalytic subunit	PF03074:Glutamate-cysteine ligase	NA	NA	NA	NA	0	0	0.08	0.15	0.1	0.24	0.08	0.32	1.94	1.58	1.77	0.71	1.81	0.84	0.08	0.12	0.05	0.11	0.25	1.4	1.27	1.05	0.51	1.2	1.47	0.5	0.84	0.52	0.56	0.59	1.96	1.87	2.35	1.23	1.06	1.2	2.05	2.18	1.23	0.05
jgi.p|Aspni_NRRL3_1|10825	73	N	no	hypothetical protein	/	NA	NA	NA	NA	0	1	0.35	0	0.43	0	0.59	0.31	2.18	1.62	2.35	1.64	1.26	2.1	0.27	0.81	0.18	0.46	0.1	1.06	2.45	1.28	0.47	1.04	0.31	1.29	1.24	0.54	0.45	1.02	2.19	2.52	1.9	2.03	0.84	0.8	1.84	1.81	3.86	0
jgi.p|Aspni_NRRL3_1|10826	267	N	no	beta-lactamase superfamily protein	PF12706:Beta-lactamase superfamily domain	NA	NA	NA	NA	0	0	0.33	0.1	0	0.28	0	0.31	0.63	0.25	0	0.21	0.18	0.21	0.25	1.24	0.14	0.28	0.07	0	0.14	0.07	0	0.05	0.12	0	0.14	0.14	0.11	0	0.09	0.45	0	0	0	0	0	0	0	0
jgi.p|Aspni_NRRL3_1|10827	332	N	no	fungal-specific transcription factor	PF00172:Fungal Zn(2)-Cys(6) binuclear cluster domain | PF04082:Fungal specific transcription factor domain	NA	NA	NA	NA	0	1	0.34	0.22	0.14	0.14	0.11	0.57	1.62	0.36	0.81	0.38	0.19	0.46	0.78	1.88	0.8	0.77	0.37	0.35	0.26	0.43	0.59	0.12	0.17	0.17	0.3	0.55	0.5	0.21	0.39	0.41	0.15	0.75	0.37	0	0.13	0	0.11	0.27
jgi.p|Aspni_NRRL3_1|10828	536	N	no	fungal-specific transcription factor	PF00172:Fungal Zn(2)-Cys(6) binuclear cluster domain | PF11951:Fungal specific transcription factor domain	NA	NA	NA	NA	0	0	1.28	1.76	1.81	2.98	2.85	1.95	10.88	7.97	10.29	11.85	4.85	11.65	2.85	1.5	0.99	2.66	1.87	17.32	20.79	18.38	11.56	16.03	6.54	7.32	12.27	6.27	3.39	4.96	19.21	18.52	11.83	9.2	9.94	10.22	21.62	21.72	25	8.47
jgi.p|Aspni_NRRL3_1|10829	428	N	no	FAD dependent oxidoreductase	PF01266:FAD dependent oxidoreductase	NA	NA	NA	NA	0	0	0	0	0	0	0	0.15	0.54	0.21	0.13	0.52	0.11	0.61	0.03	0	0	0	0	1.66	1.58	0.37	0.73	0.89	0.15	0.22	0.21	0.3	0.07	0.22	0.66	0.85	0.26	0	0	0.15	0.33	1.21	0.78	1.73
jgi.p|Aspni_NRRL3_1|1083	391	Y	no	agmatinase	PF00491:Arginase family	NA	NA	NA	NA	0	1	0	0.1	0	0	0	0	0	0	0	0	0	0	0	0	0	0.03	0	0.08	0	0.03	0	0	0	0	0	0	0	0	0	0.06	0	0	0	0.18	0	0.07	0	0.89
jgi.p|Aspni_NRRL3_1|10830	516	N	no	MFS-type transporter	PF07690:Major Facilitator Superfamily	NA	NA	NA	NA	0	1	0.21	0.41	0.37	1.25	0.7	1.17	4.14	3.33	3.69	17.82	8.48	18.45	0.31	0.48	0.21	0.26	0.65	16.9	18.04	3.95	3.19	3.6	1.59	2.28	2.24	8.02	4.65	7.03	7.62	6.8	5.22	3.39	3.25	3.05	5.38	7.58	5.07	4.06
jgi.p|Aspni_NRRL3_1|10831	1318	N	no	hydantoinase B/oxoprolinase family protein	PF01968:Hydantoinase/oxoprolinase | PF02538:Hydantoinase B/oxoprolinase | PF05378:Hydantoinase/oxoprolinase N-terminal region	NA	NA	NA	NA	0	1	0.09	0.26	0.31	2.76	2.51	2.27	0.86	1.48	1.27	45.86	19.94	41.84	0.07	0.12	0.03	0.05	0.11	25.33	31.42	1.61	1.09	1.18	0.38	0.37	0.41	13.56	11.11	12.71	0.68	0.64	0.39	5.9	4.9	6.76	1.35	0.96	1.14	5.14
jgi.p|Aspni_NRRL3_1|10832	499	N	no	protein kinase-like domain-containing protein	/	NA	NA	NA	NA	0	0	0	0	0.11	0	0	0	0.13	0	0.11	0.06	0	0.11	0	0.33	0.15	0.15	0	0	0.04	0	0.05	0	0.06	0	0	0.07	0	0.04	0	0	0.06	0	0	0	0	0	0	0
jgi.p|Aspni_NRRL3_1|10833	562	N	no	cytochrome P450	PF00067:Cytochrome P450	NA	NA	NA	NA	0	0	4.97	5.47	6.11	7.8	7.58	9.54	16.08	13.95	15.4	16.21	17.34	13.53	5.55	4.95	2.39	6.21	6.49	15.81	14.9	13.5	12.55	14.32	16.35	18.95	18.57	13.1	11.55	14.77	18.69	21.41	17.59	17.85	21.85	20.27	26.47	26.7	24.92	10.85
jgi.p|Aspni_NRRL3_1|10834	392	N	no	protein kinase	PF00069:Protein kinase domain	NA	NA	NA	NA	1	0	10.05	8.66	10.6	20.97	23.77	16.19	34.06	40.88	42.01	60.52	34.29	51.02	9.63	16.59	5.41	15.22	13.55	27.32	24.31	20.76	29.83	25.8	52.48	53.23	46.19	58.45	70.73	58.14	89.73	96.15	73.3	8.86	12.55	11.37	18.42	17.81	14.41	6
jgi.p|Aspni_NRRL3_1|10835	410	Y	no	hypothetical protein	/	NA	NA	NA	NA	1	0	2.66	2.52	2.6	2.12	2.78	1.89	2.8	1.94	2.96	4.34	3.96	2.94	2.54	2.49	2.29	2.36	4.6	7.75	6.79	6.26	5.83	4.2	3.15	3.55	2.72	6.85	6.98	6.33	5.84	5.75	7.86	3.84	6.19	3.49	5.34	6.5	7.89	6.92
jgi.p|Aspni_NRRL3_1|10836	305	N	no	mitochondrial 2-oxodicarboxylate carrier protein	PF00153:Mitochondrial carrier protein	NA	NA	NA	NA	1	0	336.19	322.89	335.38	161.85	223.03	175.5	85.7	85.76	87.48	80.18	115.82	81.47	261.65	359.62	472.69	364.79	338.72	63.89	63.29	62.04	93.8	67.99	59.96	70.87	65.38	149.09	162.68	158.85	28.05	26.14	44.8	212.04	202.69	205.14	50.54	42.46	49.03	283.75
jgi.p|Aspni_NRRL3_1|10837	491	N	no	bHLH transcription factor	PF00010:Helix-loop-helix DNA-binding domain	NA	NA	NA	NA	0	0	62.21	68.56	61.29	81.67	69.87	74	360.17	390.18	385.18	282.8	185.51	298.32	61.66	51.7	67.16	56.9	58.62	323.25	380.97	337.6	309.79	370.04	202.35	231.63	246.96	139.47	96.54	115.04	224.45	247.52	145.34	87.06	101.04	101.46	315.01	314.59	311.69	118.85
jgi.p|Aspni_NRRL3_1|10838	217	N	no	vesicle transport protein Sft2	PF04178:Got1/Sft2-like family	NA	NA	NA	NA	0	1	41.39	37.92	37.13	57.79	46.17	57.42	104.05	122.96	115.02	96.45	105.74	96.8	31.23	35.09	29.69	23.1	52.39	122.05	125.03	131.72	120.49	118.34	108.94	96.91	80.38	71.69	71.37	75.69	119.53	113.14	116.4	43.91	43.32	41.04	143.42	159.11	168.21	39.28
jgi.p|Aspni_NRRL3_1|10839	447	N	no	salicylate synthase	PF00425:chorismate binding enzyme	NA	NA	NA	NA	2	2	0	0	0	0.05	0	0	0.09	0.05	0.2	0.12	0	0.16	0	0	0	0	0	0.05	0.04	0.11	0	0	0.13	0	0	0.27	0.26	0	3.15	2.83	5.02	0	0.07	0	0	0.08	0.18	0
jgi.p|Aspni_NRRL3_1|1084	504	N	no	multi antimicrobial extrusion protein	PF01554:MatE	NA	NA	NA	NA	0	3	0	0	0	0	0	0	0	0	0	0	0	0	0.1	0	0	0	0	0.08	0	0.07	0.05	0	0.06	0.09	0.07	0.04	0	0.04	0	0	0.16	0.17	0	0	0.27	0.07	0	0.03
jgi.p|Aspni_NRRL3_1|10840	270	N	no	S-adenosyl-L-methionine dependent methyltransferase	PF13489:Methyltransferase domain	NA	NA	NA	NA	0	3	0	0	0.05	0	0	0	0	0.06	0	0	0	0.05	0	0	0	0	0	0	0	0	0	0	0	0	0	0	0.16	0	1.01	1.05	1.11	0	0	0	0	0.1	0.33	0
jgi.p|Aspni_NRRL3_1|10841	297	N	CE3	acetylxylan esterase	PF00657:GDSL-like Lipase/Acylhydrolase	NA	NA	NA	NA	0	1	3.49	3.22	2.59	20.82	18.71	14.75	9.18	6.37	8.64	9.49	11.34	7.47	3.92	6.59	1.84	6.03	4.29	5.22	3.43	4.22	5.77	8.62	5.31	8.42	7.17	28.01	35.87	37.01	8.31	7.93	3.92	8.81	12.56	10.68	2.69	2.48	3.91	1.5
jgi.p|Aspni_NRRL3_1|10842	453	N	no	F-box domain-containing protein	/	NA	NA	NA	NA	0	1	0.55	0.23	0.58	0.82	0.88	1.01	2.43	1.26	3.06	2.41	1.76	2.64	0.9	0.55	0.73	0.12	1.04	3.57	2.08	1.77	0.96	3.5	0.35	0.72	1.76	1.1	2.04	1.34	1.3	1.13	0.92	2.43	1.59	3.04	3.11	3.01	2.75	1.13
jgi.p|Aspni_NRRL3_1|10843	489	N	no	fungal-specific transcription factor	PF00172:Fungal Zn(2)-Cys(6) binuclear cluster domain | PF11951:Fungal specific transcription factor domain	NA	NA	NA	NA	1	0	2.13	2.62	1.18	3.67	3.22	2.94	6.54	5.93	5.99	5.72	4.58	7.03	2.1	1.41	0.93	0.86	2.33	6.47	6.52	5.83	5.92	6.58	5.02	5.46	4.83	5.37	5.17	5.48	6.8	6.75	5.95	2.69	5.64	5.87	8	8.37	8.58	4.07
jgi.p|Aspni_NRRL3_1|10844	612	N	no	protein kinase-like domain-containing protein	/	NA	NA	NA	NA	0	0	0.09	0	0.06	0	0.03	0.03	0.1	0	0.15	0.05	0.04	0.03	0.07	0.05	0.24	0	0	0.04	0.31	0.34	0.08	0.16	0	0.1	0.09	0.09	0.05	0.03	0.12	0.05	0.18	0	0	0.16	0	0	0	0.03
jgi.p|Aspni_NRRL3_1|10845	821	N	no	tRNA ligase Trl1 family protein	PF08302:Fungal tRNA ligase phosphodiesterase domain | PF08303:tRNA ligase kinase domain | PF09511:RNA ligase	NA	NA	NA	NA	0	0	8.69	11.53	10.29	7.85	7.76	9.75	4.7	4.14	4.69	13.42	11.81	12.31	10.66	5.79	17.32	11.73	7.01	6.6	8.06	7.09	5.51	4.44	5.77	5.32	6.74	3.69	3.15	3.66	4.94	3.39	5.66	5.77	6.64	7.07	5.9	4.27	4	53.07
jgi.p|Aspni_NRRL3_1|10846	218	N	no	ankyrin repeat domain-containing protein	PF13857:Ankyrin repeats (many copies)	NA	NA	NA	NA	0	0	49.02	54.7	47.9	25.73	51.65	29.92	21.6	21.58	22	71.98	75.94	67.98	38.47	47.72	86.21	47.99	63.33	34.66	25.3	26.94	32.07	19.13	33.23	34.6	41.02	22.98	21.24	22.58	13.14	14.53	16.02	34.7	33.55	34.17	17	17.9	18.23	199.58
jgi.p|Aspni_NRRL3_1|10847	250	N	no	Modr domain-containing protein	PF07200:Modifier of rudimentary (Mod(r)) protein	NA	NA	NA	NA	0	0	27.44	33.28	32.77	37.94	36.25	36.41	113.12	116.75	122.32	105.3	77.07	101.47	37.6	39.2	39.73	28.83	42.72	159.78	139.83	139.03	112.71	120.34	69.51	114.4	118	71.77	60.61	64.05	145.37	123.37	135.15	48.03	55.67	52.4	168.8	182.5	205.44	62.47
jgi.p|Aspni_NRRL3_1|10848	385	N	no	phosphatidic acid phosphatase type 2 superfamily protein	PF01569:PAP2 superfamily	NA	NA	NA	NA	0	0	0.67	1.18	0.86	0.98	1.26	0.78	3.32	3.5	3.46	3.07	3.28	3.67	1.96	1.55	0.68	2.47	2.16	4.54	6.08	5.86	4.24	3.74	4.65	5.35	6.04	3.28	1.58	2.04	8.26	7.92	7.21	6.55	10.97	6.43	28.25	34.85	35.22	1.85
jgi.p|Aspni_NRRL3_1|10849	311	N	no	aldo-keto reductase	PF00248:Aldo/keto reductase family	NA	NA	NA	NA	0	1	2.47	0.79	1.99	3.28	2.81	2.99	3.43	1.25	1.8	2.42	1.83	2.92	1.97	2.61	1.48	1.53	2.55	1.57	1.77	4.19	3	1.53	7.93	4.59	7.13	9.48	7.47	3.02	1.46	1.14	1.8	0.37	0.93	1.24	6.86	1.89	0.11	1.25
jgi.p|Aspni_NRRL3_1|1085	512	N	no	MFS-type transporter	PF07690:Major Facilitator Superfamily	NA	NA	NA	NA	0	3	0.25	0.33	0.22	0.27	0.19	0.1	0.13	0.17	0	0.26	0.18	0.35	0.02	0	0	0	0	0.1	0.06	0.11	0.08	0.04	0.1	0.1	0.31	0.11	0.14	0.15	0.51	0.24	0.3	0.07	0.11	0	0.07	0	0.06	0.13
jgi.p|Aspni_NRRL3_1|10850	163	N	no	glutathione-dependent formaldehyde-activating enzyme	PF04828:Glutathione-dependent formaldehyde-activating enzyme	NA	NA	NA	NA	0	1	9.42	10.57	7.97	2.08	5.13	3.14	7.86	5.16	5.72	3.71	5.28	2.31	7.84	17.56	17.92	7.34	8.16	7.25	7.58	6.78	11.86	9.71	4.75	4.58	5.03	9.39	8.7	8.22	6.25	6.15	8.48	2.44	1.51	2.9	7.69	5.06	4.95	0.73
jgi.p|Aspni_NRRL3_1|10851	100	N	no	cytochrome c oxidase assembly protein Cox19	/	NA	NA	NA	NA	0	1	21.06	20.82	21.19	8.48	14.2	6.22	13.02	9.4	12.48	12.2	14.28	12.22	15.92	32.44	40.03	24.99	39.34	7.07	3.82	5.1	10.19	5.34	10.97	7.29	7.08	7.42	12.05	8.29	8.18	7.2	10.2	24.4	22.26	28.43	13.3	13.36	13.38	12.84
jgi.p|Aspni_NRRL3_1|10852	NA	NA	no	nitrogen permease regulator 3	PF03666:Nitrogen Permease regulator of amino acid transport activity 3	NA	NA	NA	NA	0	1	6.69	6.1	5.99	7.11	7.25	6.73	20.06	15.88	16.55	18.93	14.2	19.08	10.53	8.88	11.01	4.97	12.68	25.19	30.03	29.63	24.13	23.49	17.52	15.18	15.91	10.52	10.97	11.41	32.36	30.8	31.24	10.81	14.11	13.49	34.72	32.48	31.02	14.06
jgi.p|Aspni_NRRL3_1|10853	749	N	no	La domain-containing protein	PF05383:La domain	NA	NA	NA	NA	0	0	21.35	22.7	23.45	28.4	27.43	29.13	20.41	20.92	22.04	22	26.93	22.61	20.34	16.64	24.03	39.35	13.55	11.86	8.96	10.34	7.21	10.45	7.74	21	34.13	29.15	23.7	27.08	10.02	10.83	5.18	44.25	34.26	38.9	18.13	16.75	18.17	19.15
jgi.p|Aspni_NRRL3_1|10854	436	N	no	stomatin family protein	PF01145:SPFH domain / Band 7 family | PF16200:C-terminal region of band_7	NA	NA	NA	NA	0	0	55.6	66.51	58.91	47.19	51	42.6	38.94	38.35	41.55	39.07	44.99	38.89	81.64	77.5	90.87	55.51	92.79	43.67	40.22	46.31	46.87	39.65	49.51	52.33	50.43	44.86	48.58	46.91	40.06	39.71	42.09	87.08	81.48	83.94	63.25	47.83	44.47	66.48
jgi.p|Aspni_NRRL3_1|10855	1060	N	no	histone regulatory complex Hir1 protein	PF00400:WD domain, G-beta repeat | PF07569:TUP1-like enhancer of split | PF09453:HIRA B motif	NA	NA	NA	NA	0	1	5.41	5.6	5.01	6.16	5.37	6.12	8.78	5.41	8.2	8.4	8.24	9.72	7.29	6.49	7.6	6.05	7.58	10.6	10.98	12.18	9.7	9.92	9.36	8.52	8.86	6.1	6.71	5.69	12.02	11.55	12.63	15.25	19.35	17.77	20.38	16.37	12.72	9.59
jgi.p|Aspni_NRRL3_1|10856	394	N	no	50S ribosome-binding GTPase	PF01926:50S ribosome-binding GTPase | PF06071:Protein of unknown function (DUF933)	NA	NA	NA	NA	0	0	68.69	65.12	68.54	71.83	79.46	70.69	47.86	47.53	45	55.18	65.95	57.48	57.59	61.72	85.89	70.19	79.91	56.88	62.96	62.04	60.57	55.13	59.94	56.23	61.36	84.07	79.51	77.53	136.01	163.8	131.39	77.21	80.71	87.06	87.61	79.83	63.64	52.91
jgi.p|Aspni_NRRL3_1|10857	184	N	no	pseudouridine synthase and archaeosine transglycosylase domain-containing protein	PF01472:PUA domain	NA	NA	NA	NA	0	0	46.61	51.69	54.43	67.66	57.65	52.92	22.78	26.57	23.71	46.59	39.03	44.08	42.87	56.1	68.4	30.73	80.58	61.82	45.05	41.47	61.96	54.27	54.58	48.79	49.44	51.57	54.41	50.47	56.14	53.87	62.55	30.51	45.35	47.11	50.41	40.82	50.2	54.08
jgi.p|Aspni_NRRL3_1|10858	1043	N	no	ribosome control protein 1	PF07064:RIC1	NA	NA	NA	NA	0	0	4.21	4.73	4.31	3.52	3.69	3.57	7.01	4.74	5.69	5.23	5.27	6.97	7.93	6.19	8.58	4.69	8.15	15.24	15.36	16.71	12.94	11.62	9.34	9.77	10.93	4.16	3.58	3.26	14.35	14.76	13.11	8.56	9.42	11.43	20.96	17.35	19.36	21.07
jgi.p|Aspni_NRRL3_1|10859	341	N	no	heat shock chaperonin-binding protein	PF00515:Tetratricopeptide repeat | PF13414:TPR repeat | PF16546:Homodimerisation domain of SGTA	NA	NA	NA	NA	0	0	86.92	82.29	88.69	91.83	102.86	91.68	113.93	123.45	127.12	139.74	139.34	140.55	105.73	105.03	94.92	75.01	156.32	171.37	168.22	177.82	153.07	145.01	166.41	141.44	153.83	147.82	144.66	132.71	186.02	195.84	205.47	107.38	107.02	112.04	157.92	166.92	159.95	167.92
jgi.p|Aspni_NRRL3_1|1086	NA	NA	no	SUN domain-containing protein	PF07738:Sad1 / UNC-like C-terminal	NA	NA	NA	NA	1	0	3.25	3.11	2.85	5.04	3.79	4.96	5.72	5.71	5.8	5.8	6.4	6.06	3.8	4.28	3.43	4.35	5.3	6.32	6.04	5.07	5.81	5.11	8.11	6.93	7.47	4.62	5.51	5.27	8.6	7.31	7.14	7.49	10.26	8.81	9.1	6.7	6.99	3.89
jgi.p|Aspni_NRRL3_1|10860	514	N	no	mitochondrial import inner membrane translocase subunit Tim44	PF04280:Tim44-like domain	NA	NA	NA	NA	0	0	22.89	21.64	23.52	27.28	22.46	31.36	16.88	11.54	12.49	17.57	18.32	15.8	26.35	22.26	35.29	42.2	15.4	6.15	6.15	7.16	5.99	6.04	5.45	9.46	12.92	12.89	10.27	13.14	6.72	5.84	4.8	47.35	46.48	42.72	10.06	6.72	7.63	16.02
jgi.p|Aspni_NRRL3_1|10861	235	N	no	37S ribosomal protein S18, mitochondrial (uS11m)	PF00411:Ribosomal protein S11	NA	NA	NA	NA	0	0	36.74	33.84	39.99	35.97	38.92	40.19	34.07	24.15	25.92	25.27	35.98	22.11	42.37	44.05	52.56	51.34	45.51	12.09	10.47	14.87	10.98	13.36	18.24	18.98	19.96	28.15	26.23	27.16	24.8	17.98	15.1	84.9	75.21	86.64	18.57	17.86	20.09	30.8
jgi.p|Aspni_NRRL3_1|10862	1305	N	no	myosin light chain kinase-related protein	PF00787:PX domain | PF02204:Vacuolar sorting protein 9 (VPS9) domain | PF13857:Ankyrin repeats (many copies)	NA	NA	NA	NA	0	2	7.51	8.03	7.55	7.8	7.01	9.04	14.74	10.6	10.61	14.88	11.16	15.29	14.45	9.16	11.04	6.97	11.97	18.86	21.42	22.97	18.88	17.9	12.72	13.97	16.42	8.8	6.71	8.45	13.06	11.39	9.44	17.22	21.33	18.59	32.32	24.7	28.59	24.3
jgi.p|Aspni_NRRL3_1|10863	342	N	no	hypothetical protein	/	NA	NA	NA	NA	0	1	0.37	0.08	0.15	0.36	0.29	0.61	0.8	0.32	0.49	0.08	0.21	0.33	0.12	0.08	0	0.06	0.52	1.45	0.51	0.56	0.85	0.7	0.74	0.5	0.11	0.59	1.17	0.78	0.34	0.71	0.73	0.4	0.1	0.77	0.41	1.83	1.82	0.72
jgi.p|Aspni_NRRL3_1|10864	82	N	no	proteinase inhibitor	PF11720:Peptidase inhibitor I78 family	NA	NA	NA	NA	0	1	1044.58	1068.08	939.58	997.16	1526.94	990.66	402.36	517.65	498.26	316.09	477.19	280.42	361.92	676.39	514.07	459.38	782.71	207.48	212.26	244.17	315.93	299.5	670.67	452.55	297.47	1572.2	2570.63	2109.08	62.58	90.2	281.82	213.32	200.42	202.76	238.28	117.21	168.52	197.58
jgi.p|Aspni_NRRL3_1|10865	505	N	GH51	alpha-N-arabinofuranosidase	PF06964:Alpha-L-arabinofuranosidase C-terminus	PBD_cazy	GH51	ABF	Xylan/Pectin/Xyloglucan	1	0	76.68	65.29	80.75	785.21	1117.14	687.96	26.74	38.9	32.32	65.96	64.32	60.44	2.25	2.64	1.72	1.63	3.29	32.81	40.73	44.56	42.16	40.82	296.74	255.96	252.44	1845.87	1750.9	1738.68	59.97	67.06	70.91	1171.26	1394.62	1458.31	66.26	70.33	80.21	52.35
jgi.p|Aspni_NRRL3_1|10866	503	N	no	MFS-type sugar/inositol transporter	PF00083:Sugar (and other) transporter	sugar_transporter	unknown STs	/	/	1	0	23.35	20.35	23.48	1035.53	1239.5	893.03	5.53	9.02	7.14	18.65	25.28	15.31	0.33	0.36	0.3	0.19	1.16	5.78	8.2	10.08	9.18	7.48	182.92	199.35	167.18	3175.02	2967.28	3079.07	18.89	20.43	20.69	1173.33	1280.99	1362.49	21.18	28.38	28.31	15.71
jgi.p|Aspni_NRRL3_1|10867	244	N	no	FAM192A/Fyv6, N-terminal domain-containing protein	PF10187:N-terminal domain of NEFA-interacting nuclear protein NIP30	NA	NA	NA	NA	0	1	45.21	44.41	44.57	45.27	37.96	40.31	14.59	21.1	20.99	24.52	26.4	21.86	7.27	10.11	16.95	10.53	15.73	14.32	15.02	19.96	23.84	26.05	22.22	24.17	16.19	15	19.73	15.62	18.19	19.3	20.76	44.34	39.88	47.15	47.92	47.63	51.33	63
jgi.p|Aspni_NRRL3_1|10868	298	N	no	uronate dehydrogenase	PF00248:Aldo/keto reductase family	sugar_metabolism	PCP;the oxidoreductive pathway	xyrB	/	0	1	688.12	698.53	759.53	454.1	466.82	414.55	4.62	2.26	2.64	32.74	23.27	35.65	6.27	4.39	4.43	1.27	7.99	18.89	22.42	96.34	73.05	76.57	122.5	73.32	79.9	142.12	137.12	152.86	13.38	10.34	12.13	499.22	482.86	611.25	219.4	181.99	165.81	1161.12
jgi.p|Aspni_NRRL3_1|10869	460	N	no	hypothetical protein	/	NA	NA	NA	NA	0	0	578.62	543.1	584.35	407.56	492.13	435.48	452.39	452.93	419.57	385.41	438.2	391.85	465.61	551.48	611.95	568.76	598.06	463.88	402.18	479.01	546.94	475.47	318.09	464.31	407.71	338.02	337.29	325.63	232.73	306.04	234.33	351.33	330.85	324.06	454.5	419.22	442.48	393.15
jgi.p|Aspni_NRRL3_1|1087	657	N	no	mitochondrial division protein	PF00400:WD domain, G-beta repeat	NA	NA	NA	NA	0	0	43.9	46.08	41.83	30.65	26.49	31.15	37.38	42.53	45.91	36.45	50.9	39.8	41.5	37.83	66.22	64	44.02	20.86	22.79	22.44	20.8	17.56	23.95	24.99	26.56	17.22	20.76	17.78	20.33	18.36	25.46	28.72	21.41	20.07	23.75	19.24	21.7	18.49
jgi.p|Aspni_NRRL3_1|10870	405	Y	GH6	cellobiohydrolase	PF01341:Glycosyl hydrolases family 6	PBD_cazy	GH6	CBH	Cellulose	1	1	627.44	603.97	651.59	225.31	310.58	216.36	0.89	0.26	0.48	8.71	6.6	7.46	0.3	0.66	0.66	0.23	0.31	0.69	0.12	1.04	1.16	1.87	1.89	1.64	1.55	3.84	5.16	6.79	0.71	0.42	1.11	8.08	10.75	7.66	10.53	15.78	17.51	4.32
jgi.p|Aspni_NRRL3_1|10871	264	N	no	casein kinase II subunit beta	PF01214:Casein kinase II regulatory subunit	NA	NA	NA	NA	0	1	36.68	44.63	47.48	51.07	47.35	43.87	57.62	48.59	48.58	54.23	40.66	49.16	48.25	47.86	48.61	41.98	61.58	51.46	43.01	46.21	40.83	38.53	49.08	55.11	65.66	44.21	28.59	38.64	68.27	71.03	43.25	52.46	60.89	53.47	71.52	77.57	70.22	66.45
jgi.p|Aspni_NRRL3_1|10872	314	N	no	kynurenine formamidase	/	NA	NA	NA	NA	0	2	17.54	18.16	14.53	25.73	20.79	25.45	25.6	22.97	25.34	31.78	25.44	33.88	13.34	19.27	10.25	9.01	17.05	40.52	46.01	42.54	40.26	39.72	31.21	21.88	28.82	31.87	35.24	34.22	48.15	42.79	39.4	17.56	21.89	18.87	28.22	28.2	26.15	24.65
jgi.p|Aspni_NRRL3_1|10873	365	N	no	eukaryotic translation initiation factor 3 subunit H	PF01398:JAB1/Mov34/MPN/PAD-1 ubiquitin protease	NA	NA	NA	NA	0	2	59.49	56.69	63.81	44.77	50.82	42.98	37.38	30.15	38.44	42.68	52.01	41.43	61.07	81.92	105.13	94.04	78.41	22.52	20.91	19.67	21.09	20.04	34.13	26.52	28.99	31.03	36.56	35.88	55.96	57.24	55.3	52.55	58.28	53.82	38.85	32.62	32.66	40.67
jgi.p|Aspni_NRRL3_1|10874	338	N	no	mitochondrial carrier protein	PF00153:Mitochondrial carrier protein	NA	NA	NA	NA	0	0	3.28	3.12	2.24	3.56	2.09	2.18	1.77	2.36	2.61	2.41	1.83	1.71	2.94	3.24	1.43	2.36	2.15	1.58	1.16	1.91	1.96	2.37	1.73	2.79	2.27	2.46	3.13	2.63	0.92	1.82	2.98	1.68	1.52	0.77	1.11	0.96	0.43	4.39
jgi.p|Aspni_NRRL3_1|10875	2227	N	no	hypothetical protein	/	NA	NA	NA	NA	0	0	10.92	11.84	9.81	12.54	6.99	12.56	9.02	8.1	9.47	8.09	8.21	8.08	16.81	9.37	17.53	9.93	9.25	13.24	21.34	20.97	15.47	19.15	10.26	8.17	9.97	7.79	9.26	9.29	15.9	12.43	17.22	10.71	11.98	11.51	15.52	15.31	12.98	12.38
jgi.p|Aspni_NRRL3_1|10876	320	N	no	HMG box-containing protein	PF09011:HMG-box domain	NA	NA	NA	NA	1	0	60.09	62.63	56.23	55.22	58.61	48.85	74.43	83.2	73.77	85.87	73.04	81.68	80.88	86.86	114.65	61.54	134.7	123.85	114.81	143.58	130.32	118.09	106.89	95	91.78	66.88	63.74	52.35	91.96	94.78	96.38	72.16	76.58	75.85	122.12	120.48	112.3	116.82
jgi.p|Aspni_NRRL3_1|10877	1180	N	no	pre-mRNA processing ATP-dependent RNA helicase	PF00270:DEAD/DEAH box helicase | PF00271:Helicase conserved C-terminal domain	NA	NA	NA	NA	1	0	20.49	20.08	18.52	18.39	14.54	19.04	26.46	18.62	25.19	22.14	22.23	24.36	28.82	18.16	26.24	23.48	17.1	21.82	25.06	27.5	22.97	22.27	18.74	12.7	15.56	12.77	10.34	11.92	25.21	19.6	29.05	23.7	27.23	25.82	34.2	29.03	32.5	28.19
jgi.p|Aspni_NRRL3_1|10878	141	N	no	hypothetical protein	/	NA	NA	NA	NA	1	0	42.94	33.86	41.77	52.67	52.16	47.84	106.75	101.57	100.46	126.24	98.76	132.54	31.84	36.73	34.81	25.85	65.1	124.26	109.2	102.09	121.47	110.45	136.44	110.51	95.02	84.68	92.06	78.03	113.82	106.08	158.45	36.03	60.1	50.8	104.23	103.43	106.52	84.23
jgi.p|Aspni_NRRL3_1|10879	565	N	no	zinc finger protein, C2H2-type	PF00096:Zinc finger, C2H2 type	NA	NA	NA	NA	0	1	4.76	4.88	4.41	7.36	5.39	6.24	11.79	13.06	11.71	11.13	10.12	10.62	9.16	10.38	10.51	9.68	12.15	25.57	24.57	20.16	16.73	17.21	10.66	11.02	11.95	8.13	9.23	7.47	30.43	25.72	102.08	18.01	23.34	20.73	45.56	42.29	38.99	20.77
jgi.p|Aspni_NRRL3_1|1088	308	N	no	chorismate mutase	/	NA	NA	NA	NA	0	0	33.82	40.72	38.88	38.03	36.7	36.54	35.56	56.08	45.72	59.7	85.55	63.9	32.56	40.24	64.87	74.66	67.45	24.88	26.9	20.99	19.22	18.06	94.23	80.95	80.52	34.87	38.03	34.8	41.83	37.94	63.45	53.44	46.14	46.38	43.69	44.28	49.19	137.32
jgi.p|Aspni_NRRL3_1|10880	192	N	no	hypothetical protein	/	NA	NA	NA	NA	0	2	626.76	578.59	591.62	251.22	319.65	239.44	64.43	56.68	52.01	79.35	99.93	77.78	460.19	765.4	767.23	459.27	669.23	83.23	81.53	72.19	123.64	106.69	78.58	79.39	73.15	85.41	96.53	78.38	55.32	53.42	64.77	82.27	101.41	94.37	60.24	48.29	44.54	128.61
jgi.p|Aspni_NRRL3_1|10881	579	Y	GH43	glycoside hydrolase family 43 protein	PF04616:Glycosyl hydrolases family 43	PBD_cazy	GH43	ABF/BXL/ABN	Xylan/Pectin/Xyloglucan	0	2	518.09	562.8	561.82	250.64	293.46	236.9	6.55	8.45	7.18	188.76	131.11	170.47	1.52	1.11	1.04	1.81	1.48	2.83	2.65	42.94	43.01	54.45	136.54	148.77	107.44	98.81	119.37	124.79	5.97	6.3	8.5	213.64	218.43	235.95	197.94	230.65	241.95	165.78
jgi.p|Aspni_NRRL3_1|10882	488	Y	no	flavin amine oxidase	PF01593:Flavin containing amine oxidoreductase	NA	NA	NA	NA	0	0	0.15	0.57	0.26	0.29	0.49	0.38	0.14	0.07	0.03	0.37	0.5	0.12	0	0.09	0.06	0	0.03	0	0	0.14	0.04	0.12	0.1	0.2	0	0.03	0.35	0.28	0.08	0	0.05	0	0.11	0.11	0.85	0.24	0.55	0.08
jgi.p|Aspni_NRRL3_1|10883	671	N	no	fungal-specific transcription factor	PF00172:Fungal Zn(2)-Cys(6) binuclear cluster domain | PF04082:Fungal specific transcription factor domain	NA	NA	NA	NA	0	1	1.12	0.85	0.75	1.68	0.99	1.14	1.16	0.67	0.86	1.19	0.87	1.22	1.39	0.99	1.41	1.13	1.75	2.76	1.95	2.18	1.61	1.23	1.72	1.94	1.4	2.41	1.6	1.04	0.69	0.4	1.07	3.55	3.79	4.19	3.94	3.34	5.19	4.72
jgi.p|Aspni_NRRL3_1|10884	299	N	no	L-xylo-3-hexulose reductase LxrA	PF00106:short chain dehydrogenase	sugar_metabolism	PCP	lxrA	/	1	0	655.82	594.14	671.55	2527.21	3699.47	2251.74	10.08	17.38	15.56	49.87	52.05	48.67	17.04	23.21	17.84	12.43	31.15	22.89	21.03	22.52	29.83	17.66	260.68	220.25	208.59	3239.64	3976.21	3628.08	32.92	31.7	37.99	2689.05	2808.42	2833.95	11.64	9.81	13.74	827.75
jgi.p|Aspni_NRRL3_1|10885	429	N	no	uncharacterized protein	PF06792:Uncharacterised protein family (UPF0261)	NA	NA	NA	NA	0	2	10.69	8.36	11.3	31.52	24.26	24.2	93.39	77.92	85.43	92.27	74.41	92.78	8.42	9.52	6.3	7.34	25.62	155.54	118.84	105.96	134.23	141.63	114.73	94.35	92.21	57.58	61.1	59.84	107.88	98.94	74.02	31.49	35.05	32.52	49.42	47.9	46.43	19.02
jgi.p|Aspni_NRRL3_1|10886	277	N	no	phosphoenolpyruvate hydrolase-like protein	PF09370:Phosphoenolpyruvate hydrolase-like	NA	NA	NA	NA	0	2	154.12	136.55	157.52	364.25	291.89	290.39	603.3	610.04	581.23	751.07	744.72	759.29	90.65	116.24	73.95	89.75	190.16	834.29	560.09	500.9	793.82	829.69	985.67	664.35	562.01	569.33	744.41	667.51	509.19	443.97	445.69	342.88	374.76	345.26	265.18	325	360.35	94.25
jgi.p|Aspni_NRRL3_1|10887	449	N	no	adenosylhomocysteinase	PF00670:S-adenosyl-L-homocysteine hydrolase, NAD binding domain | PF05221:S-adenosyl-L-homocysteine hydrolase	NA	NA	NA	NA	0	2	209.21	204.9	221.34	236	227.67	232.96	305.31	214.14	236.04	430.42	817.19	467.44	309.95	273.57	217.79	646.17	333.47	2254.55	1735.95	1595.98	1773.91	1305.71	3561.37	3469.45	3517.82	3548.01	3937.83	4008.67	534.15	563.68	363.12	5963.24	7017.77	5800.33	2737.08	4616.26	4217.25	4572.08
jgi.p|Aspni_NRRL3_1|10888	78	Y	no	hypothetical protein	/	NA	NA	NA	NA	0	2	3.62	3.74	4.77	3.48	3.69	2.2	27.73	37.01	35.44	38.07	66.26	32.65	7.26	11.16	4.81	29.02	18.64	102.05	51.82	44.56	96.67	57.05	131.3	78.71	62.29	79.87	119.69	97.59	41.6	35.35	43.48	98.58	135.22	128.4	48.78	104.76	118.58	65.78
jgi.p|Aspni_NRRL3_1|10889	324	N	no	phytanoyl-CoA dioxygenase	PF05721:Phytanoyl-CoA dioxygenase (PhyH)	NA	NA	NA	NA	1	0	7.92	7.39	10.48	10.04	13.47	8.25	15.92	15.24	16.75	38.78	37.82	40.14	9.14	12.86	6.38	10.09	12.69	34.98	31.48	23.99	24.33	19.67	42.24	43.54	47.3	33.8	44.7	37	32.93	35.64	34	31.04	36.3	38.95	24.79	30	33.97	61.17
jgi.p|Aspni_NRRL3_1|1089	291	N	no	Bcp1 family protein	PF13862:p21-C-terminal region-binding protein	NA	NA	NA	NA	0	0	33.91	32.62	33.8	19.3	25.34	18.98	12.9	13.56	12.79	18.91	19.89	16.41	18.96	32.09	42.05	45.49	33.48	6.7	6.55	6.53	7.08	7.18	15.45	14.18	13.61	15.31	25.76	24.13	10.14	9.39	10.42	45.25	48.49	51.44	13.23	10.49	13.74	20.29
jgi.p|Aspni_NRRL3_1|10890	226	N	no	hypothetical protein	/	NA	NA	NA	NA	0	2	4.67	5.63	3.63	2.41	1.24	1.75	0.65	0.19	0.24	1.23	1.55	0.82	3.35	4.02	2.42	2.25	1.56	0.86	0.51	1.31	0.75	1.13	1.67	1.91	2.15	0.73	1.09	1.09	0.21	0.4	0.86	1.22	1.97	1.59	1.04	0.49	0.55	1.75
jgi.p|Aspni_NRRL3_1|10891	518	N	no	pre-mRNA processing factor 31	PF01798:snoRNA binding domain, fibrillarin | PF09785:Prp31 C terminal domain	NA	NA	NA	NA	0	0	24.56	25.39	23.02	27.74	23.88	25.01	34.66	26.81	30.85	33.67	29.65	33.16	32.99	30.05	43.36	30.96	27.56	31.5	31.69	35.79	30.29	28.34	27.38	18.39	23.98	17.72	17.98	19.02	29.51	24.58	32.83	34.43	28.44	28.08	31.78	31.63	28.85	28.55
jgi.p|Aspni_NRRL3_1|10892	677	N	no	pre-mRNA splicing factor	PF02184:HAT (Half-A-TPR) repeat	NA	NA	NA	NA	0	0	12.32	11.13	10.08	12.4	10.43	11.45	14.65	12.66	14.67	16.57	14.22	14.75	13.68	14.21	18.29	12.32	15.51	17.67	16.69	18.5	18.02	14.54	15.63	14.62	15.66	10.5	11.99	11.58	20.47	17.71	20.19	18.92	19.52	18.29	21.25	18.37	18.16	24.24
jgi.p|Aspni_NRRL3_1|10893	NA	NA	no	collagen triple helix repeat protein	PF01391:Collagen triple helix repeat (20 copies)	NA	NA	NA	NA	0	0	0	0	0.06	0.04	0.03	0	0.04	0	0	0.05	0	0	0.02	0.05	0	0.03	0	0	0.1	0.03	0.08	0	0	0.03	0.06	0	0	0	0.04	0	0	0.24	0	0	0	0.06	0	0.03
jgi.p|Aspni_NRRL3_1|10894	576	N	no	hypothetical protein	/	NA	NA	NA	NA	0	0	0.14	0.2	0.05	0.11	0.06	0	0.13	0.17	0.26	0.13	0.14	0.11	0.25	0.25	0.11	0.14	0.03	0.03	0.35	0.59	0.19	0.56	0	0.07	0.14	0.14	0	0	0.07	0.14	0.04	0.21	0	0.05	0	0	0.13	0.03
jgi.p|Aspni_NRRL3_1|10895	398	N	no	hypothetical protein	/	NA	NA	NA	NA	0	0	0	0	0	0	0	0	0	0	0	0	0.1	0.04	0.03	0.12	0	0	0	0	0	0	0	0	0	0	0	0	0.07	0	0	0	0	0	0	0	0	0	0	0.07
jgi.p|Aspni_NRRL3_1|10896	559	N	no	hypothetical protein	/	NA	NA	NA	NA	0	0	0	0	0	0	0	0	0	0	0	0	0	0	0	0	0	0	0	0	0.03	0	0	0	0	0	0	0	0.09	0	0	0	0	0	0	0	0	0	0.06	0.14
jgi.p|Aspni_NRRL3_1|10897	708	N	no	kelch domain-containing protein	/	NA	NA	NA	NA	0	0	4.86	4.84	3.51	5.22	2.07	4.72	2.99	0.81	1.62	1.58	1.79	2.56	10.91	6.75	5.42	7.2	6.69	9.79	9.86	13.81	12.61	10.97	4.42	6.01	7.31	5.87	2.13	2.58	7.72	6.67	4.44	17.15	22.66	21.16	10.63	7.2	5.98	13.23
jgi.p|Aspni_NRRL3_1|10898	616	N	no	hypothetical protein	/	NA	NA	NA	NA	0	2	102.36	97.19	99.93	135.77	91.94	126.49	96.55	104.36	96.24	86.82	88.55	84.87	109.87	109.81	88.45	105.13	90.17	80.75	104.22	103.77	87.22	98.79	77.04	73.79	68.91	75.65	85.29	68.69	66.29	65.03	73.7	36.54	28.14	27.87	62.07	40.34	35.26	35.89
jgi.p|Aspni_NRRL3_1|10899	281	N	no	zinc finger protein, C2H2-type	PF00096:Zinc finger, C2H2 type	NA	NA	NA	NA	0	1	2.04	2.64	3.05	5.02	3.7	2.6	4.74	3.37	3.48	4.27	3.08	4.31	7.55	5.59	7.79	9.72	4.95	5.98	4.04	5.76	5.5	6.19	1.91	3.68	4.95	5.05	2.95	2.9	2.34	1.4	1.09	15.68	15.34	14.9	10.86	14.16	11.95	13.06
jgi.p|Aspni_NRRL3_1|109	552	N	AA4	vanillyl-alcohol oxidase	PF01565:FAD binding domain	NA	NA	NA	NA	0	0	0	0	0	0.08	0.03	0.03	0	0.04	0.06	0.04	0.04	0.03	0	0	0.06	0.21	0	0	0	0.03	0	0.18	0	0.05	0	0	0.29	0.03	0	0.05	0.09	0	0.16	0.16	0.07	0	0	0
jgi.p|Aspni_NRRL3_1|1090	318	N	no	alkyl-hydroperoxide reductase D-like protein	/	NA	NA	NA	NA	0	1	19.19	18.11	22.55	13.54	12.07	9.91	15.5	15.44	15.8	20.72	14.78	22.69	11.87	16.38	19.84	10.25	23.43	36.4	27.48	23.42	37.05	25.82	29.46	22.3	19.99	19.2	23.75	18.42	19.9	13.58	24.44	24.83	35.84	36.22	36.49	20.98	27.12	45.83
jgi.p|Aspni_NRRL3_1|10900	187	Y	no	hypothetical protein	/	NA	NA	NA	NA	0	1	0.09	0	0.17	0.48	0.29	0	0.41	0.64	0	0.27	0.45	0.09	0.46	0.27	0.71	0.37	0.57	0.1	0.09	0.08	0.47	0.27	0.61	0.07	0	0.27	0.74	0.64	0	0	0.13	2.23	2.49	2.38	2.05	0.71	1	0.08
jgi.p|Aspni_NRRL3_1|10901	321	N	no	aldo-keto reductase	PF00248:Aldo/keto reductase family	NA	NA	NA	NA	0	0	7.6	8.63	10.1	11.63	12.41	9.36	18.3	18.28	17.33	40.88	40.02	43.99	9.63	10.52	10.98	11.44	17.55	32.96	32.22	27.21	29.58	23.54	39.84	36.2	33.82	32.47	32.01	28.53	38.36	45.13	36.77	60.21	52.79	52.92	31.68	27.73	26.74	92.92
jgi.p|Aspni_NRRL3_1|10902	380	N	no	zinc finger protein, C2H2-type	PF13894:C2H2-type zinc finger	NA	NA	NA	NA	0	0	11.71	13.35	13.29	13.54	12.6	12.49	17.31	13.45	16.38	24.48	16.85	20.18	15.49	14.48	15.77	15.6	14.61	18.69	19.51	18.49	17.04	15.9	16.95	18.53	19.14	13.92	12.38	12.5	17.24	19.41	16.75	37.24	31.6	32.05	27.88	24.4	26.74	22.61
jgi.p|Aspni_NRRL3_1|10903	1521	N	no	chromodomain helicase	PF00176:SNF2 family N-terminal domain | PF00271:Helicase conserved C-terminal domain | PF00385:Chromo (CHRromatin Organisation MOdifier) domain | PF13907:Domain of unknown function (DUF4208)	NA	NA	NA	NA	0	0	12.68	11.49	12.05	15.09	11.28	14.94	22.26	16.48	18.64	14.1	13.52	14.86	20.15	15.84	15.75	16.07	12.73	23.61	26.59	29.43	21.64	23.51	12.1	15.03	17.12	11.96	11.59	12.28	17.13	15.27	12.63	27.37	26.17	26.83	34.22	30.91	34.55	20.75
jgi.p|Aspni_NRRL3_1|10904	604	N	no	translation initiation factor RLI1	PF00005:ABC transporter | PF00037:4Fe-4S binding domain | PF04068:Possible Fer4-like domain in RNase L inhibitor, RLI	NA	NA	NA	NA	0	0	25.45	26.14	27.71	27.97	27.79	27.25	19.51	17.12	15.51	25.43	21.97	24.61	20.92	18.06	21.59	25.58	16.06	16.31	19.26	19.69	13.82	13.57	15.23	19.06	24.14	20.52	14.11	17.49	32.23	33.32	23.38	23.18	24.21	27	25.42	21.72	24.32	29.25
jgi.p|Aspni_NRRL3_1|10905	797	N	no	pre-mRNA processing protein Prp40	PF00397:WW domain | PF01846:FF domain	NA	NA	NA	NA	0	0	9.22	11.15	10.23	13.75	13.11	12.33	14.9	14.39	15.59	17.88	15.31	16.9	13.77	12.51	17.27	12.4	15.86	15.49	15.79	17.17	14.01	12.68	16.11	13.54	16.14	10.49	10.05	11.66	18.26	17.11	19.04	19.08	19.11	18.11	19.95	18.65	20.84	21.81
jgi.p|Aspni_NRRL3_1|10906	584	N	no	trafficking protein particle complex, Trs65	PF12735:TRAPP trafficking subunit Trs65	NA	NA	NA	NA	0	0	4.37	5.53	4.16	3.91	4.66	3.92	8.18	6.27	8.04	6.42	5.71	6.83	5.4	6.65	6.4	4.34	7.06	9.15	7.86	8.75	8.17	6.07	8.3	7.26	7.04	6.01	4.37	6.35	18.19	15.66	17.12	10.28	13.56	11.53	14.71	13.16	12.46	12.38
jgi.p|Aspni_NRRL3_1|10907	254	N	no	Mpv17/PMP22 family protein	PF04117:Mpv17 / PMP22 family	NA	NA	NA	NA	0	1	160.54	162.33	167.42	198.65	199.47	190.15	183.06	192.71	180.07	149.33	181.09	160.15	161.94	184.33	169.89	196.81	197.51	146.5	154.86	172.44	156.17	151.81	211.63	175.26	164.19	167.41	151.73	156.67	145.22	151.14	140.76	144.94	114.75	123.06	167.45	160.91	133.99	137.86
jgi.p|Aspni_NRRL3_1|10908	417	N	no	phosphoglycerate kinase	PF00162:Phosphoglycerate kinase	sugar_metabolism	Glycolysis	pgkA	/	0	1	1265.47	1385.64	1327.47	506.2	495.7	616.66	146.75	212.72	210.45	162.14	200.4	174.14	1710.76	1490.13	2078.79	1069.89	1434.09	131.46	207.44	275.16	211.44	218.13	218.05	200.14	218.54	396.37	366.71	365.99	169.5	146.01	182.65	187	180.67	201.53	147.19	118.13	98.72	795.02
jgi.p|Aspni_NRRL3_1|10909	88	N	no	DSS1/Sem1 family protein	PF05160:DSS1/SEM1 family	NA	NA	NA	NA	0	1	121.07	133.71	117.32	103.93	109.75	97.06	122.1	99.52	104.57	107.07	109.16	106.91	151.09	179.87	165.91	115.14	167.43	135.88	111.88	109.3	130.18	109.8	196.71	124.15	131.84	135.74	124.96	131.5	118.11	110.88	159.48	134.51	138.3	148.25	138.69	151.47	151.01	151.39
jgi.p|Aspni_NRRL3_1|1091	123	N	no	hypothetical protein	/	NA	NA	NA	NA	0	1	232.24	246.92	220.9	143.25	159.01	149.17	90.24	73.9	63.09	57.1	74.22	55.67	115.19	173.67	136.36	79.75	260.15	58.79	72.96	90.32	103.88	78.54	153.53	91.53	108.89	153.43	181.02	131.71	31.25	45.45	108.34	20.24	27.56	22.12	197.42	59.8	21.2	31.94
jgi.p|Aspni_NRRL3_1|10910	692	N	no	mitochondrial outer membrane protein Iml2	PF10300:Protein of unknown function (DUF3808)	NA	NA	NA	NA	0	1	38.9	34.07	35.86	33.21	32.87	32.95	45.95	32.93	40.12	38.12	51.81	42.27	45.76	37.07	40.97	52.86	29.59	34.96	33.8	37.45	40.52	31.64	62.02	54.53	55.47	55.76	70.18	61.65	22.21	18.46	24.11	71.53	54.2	64.08	43.61	36.39	49.11	65.45
jgi.p|Aspni_NRRL3_1|10911	548	N	no	MFS-type transporter	PF07690:Major Facilitator Superfamily	NA	NA	NA	NA	1	0	68.67	69.62	56.26	55.57	38.81	58.37	38.64	33.33	37.47	31.3	42.18	34.9	97.06	80.54	51.07	70.76	49.25	3.16	6.73	8.95	11.55	13.54	29.29	39.76	47.85	63	73.52	83.25	1.28	0.55	0.92	122.88	74.33	79.2	9.61	5.11	3.83	32.88
jgi.p|Aspni_NRRL3_1|10912	6268	N	no	non-ribosomal peptide synthetase	PF00501:AMP-binding enzyme | PF00550:Phosphopantetheine attachment site | PF00668:Condensation domain | PF13193:AMP-binding enzyme C-terminal domain	NA	NA	NA	NA	0	0	63.66	77.23	79.22	79.67	50.4	83.96	97.62	81.25	99.85	70.83	96.48	74.48	116.44	71.38	196.98	194.1	94.24	38.95	35.37	32.74	26.22	36.66	25.34	28.71	33.39	12.05	12.81	15.97	13.46	10.89	9.17	11.57	11.79	11.37	12.17	6.67	7.02	2.2
jgi.p|Aspni_NRRL3_1|10913	1477	N	no	ABC transporter	PF00005:ABC transporter | PF00664:ABC transporter transmembrane region	NA	NA	NA	NA	0	0	36.4	47.48	47.6	81.06	74.74	78.54	158.1	156.16	181.17	149.44	133.32	145.54	80.36	71.55	134.94	143.53	125.56	47.02	36.74	30.79	29.51	33.94	62.96	75.33	67.74	24.38	27.76	31.08	23.95	23.73	25.06	12.9	13.02	13.27	15.49	9.17	8.46	2.65
jgi.p|Aspni_NRRL3_1|10914	1334	N	no	nucleoporin	PF11715:Nucleoporin Nup120/160	NA	NA	NA	NA	0	0	2.08	2.3	2.15	3.11	2.22	4.01	3.92	2.58	3.16	3.47	2.76	3.3	3.47	3.01	3.71	3.51	2.78	3.64	3.63	4.35	3.25	3.94	2.94	2.99	3.68	2.56	1.99	2.76	4.81	5.21	3.37	6.58	7.02	5.95	6.25	5.36	4.82	4.07
jgi.p|Aspni_NRRL3_1|10915	347	N	no	DNA repair protein	PF08423:Rad51	NA	NA	NA	NA	0	1	24.75	23.46	21.91	18.07	21.84	15.2	19.55	15.51	16.07	28.38	33.72	28.83	25.23	33.75	65.62	53.59	29.39	28.28	20.38	27.44	33.79	23.06	16.56	19.76	16.05	13.65	16.04	16.31	20.57	19.92	29.6	32.67	40.94	37.05	36.54	18.73	23.92	26.94
jgi.p|Aspni_NRRL3_1|10916	219	N	no	hypothetical protein	/	NA	NA	NA	NA	0	0	0	0	0.07	0.1	0.08	0.58	0.5	0.52	0.44	0.11	0.37	0.52	0.11	0.11	0	0.22	0.78	0.85	0.99	0.9	0.57	0.84	0.5	0.43	0.36	0.15	0.61	0.08	0.09	0	0.11	0.36	1.49	0.26	0.56	1.46	0.99	0.52
jgi.p|Aspni_NRRL3_1|10917	193	Y	no	hypothetical protein	/	NA	NA	NA	NA	0	1	0.25	0	0.33	0.12	0.09	0	0.1	0	0.09	0	0	0	0	0.13	0	0	0.28	0.2	0.18	0	0.23	0	0.15	0.14	0	0	0	0	0.11	0.14	0.13	0	0.16	0	0.22	0.52	0.58	0.15
jgi.p|Aspni_NRRL3_1|10918	239	N	no	hypothetical protein	/	NA	NA	NA	NA	0	1	57.39	57.57	49.79	43.41	48.7	41.15	47.6	50.84	46.55	64.81	60.59	59.5	47.33	61.05	66.36	49.74	61.81	42.85	44.75	44.47	48.23	42.6	50.95	56.66	56.1	49.17	56.86	47.46	35.24	32.72	28.36	41.69	41.95	42.23	53.62	44.11	43.16	32.57
jgi.p|Aspni_NRRL3_1|10919	701	N	no	Pumilio domain-containing protein	PF08144:CPL (NUC119) domain	NA	NA	NA	NA	0	0	3.73	3.41	3.11	5.29	5.91	5.21	4.64	4.68	4.9	5.05	5.46	3.91	3.23	2.89	5.09	11.47	2.27	0.95	0.48	0.98	0.97	1.23	3.61	3.8	7.1	5.22	7.42	8.37	1.98	2.13	1.61	15.91	15.26	15.58	1.69	2.39	1.55	4.84
jgi.p|Aspni_NRRL3_1|1092	491	N	GT71	alpha-mannosyltransferase	PF11051:Mannosyltransferase putative	NA	NA	NA	NA	0	0	17.44	18.34	15.87	16.5	16.06	13.57	66.49	47.95	56.51	38.02	31.37	36.99	28.62	29.56	27.37	24.24	21.71	38.46	42.85	32.18	29.88	40.63	45.47	36.6	39.25	30.32	32.18	33.78	39.61	34	36.62	24.62	26.1	22.48	36.97	31.56	33.56	20.88
jgi.p|Aspni_NRRL3_1|10920	868	N	no	hypothetical protein	/	NA	NA	NA	NA	0	0	2.39	2.19	1.81	3.38	2.47	3.31	4.01	1.77	2.48	3.2	3.07	3.33	4.02	2.64	2.17	3.49	2.57	4.61	4.41	3.87	3.78	4.16	3.61	3.32	4.87	3.47	3.42	3.76	6.37	5.26	6.85	6.02	7.95	7.17	6.47	6.9	6.67	5.53
jgi.p|Aspni_NRRL3_1|10921	99	N	no	hypothetical protein	/	NA	NA	NA	NA	0	1	5.91	8.13	5.36	5.64	8.33	4.76	16.62	17.47	19.16	13.6	28.48	20.66	6.7	11.04	11.75	11.7	21.11	23.71	17.54	16.27	18.78	18.13	19.58	14.2	15.18	12.61	11.58	12.51	16.63	9.02	17.45	16.96	22.05	19.8	35.8	26.07	24.76	17.86
jgi.p|Aspni_NRRL3_1|10922	351	N	no	hypothetical protein	/	NA	NA	NA	NA	0	0	1.2	1.16	0.9	2.48	1.7	3.22	10.5	7.59	7.75	6.89	6.01	6.86	1.25	1.56	2.16	1.31	2.17	11.7	10.69	9.71	11.36	8.34	3.98	5.76	4.04	3.13	3.4	2.19	15.13	11.58	13.42	3.66	5.63	4.04	15.95	14.13	10.56	4.19
jgi.p|Aspni_NRRL3_1|10923	732	N	no	fungal-specific transcription factor, involved in the DNA damage response	/	NA	NA	NA	NA	0	2	8.08	7.68	6.61	8.46	6.93	9.88	6.29	5.73	6.79	6.87	5.78	7.16	10.66	8.39	9.32	9.1	6.54	8.37	9.63	10.33	7.49	7.4	3.75	5.41	6.36	5.12	4.69	5.02	9.66	10.75	8.45	9.85	13.49	12.56	13.81	8.6	9.58	10.03
jgi.p|Aspni_NRRL3_1|10924	159	N	no	hypothetical protein	/	NA	NA	NA	NA	0	2	0.56	0.5	0.99	0.93	0.25	0.65	1.46	0.41	0.93	0.7	0.59	0.47	0.34	1.04	0.91	0.71	0.61	1.08	1.81	0.76	1.21	1.06	0.59	0.77	1.25	0.69	0.96	1.31	1.47	1.14	1.57	0.86	0.43	2.05	1.77	3.24	6.24	0.83
jgi.p|Aspni_NRRL3_1|10925	708	N	no	DNA polymerase, family X	PF10391:Fingers domain of DNA polymerase lambda | PF14716:Helix-hairpin-helix domain | PF14791:DNA polymerase beta thumb | PF14792:DNA polymerase beta palm	NA	NA	NA	NA	0	0	5.05	4.52	5.21	1.62	1.63	2.33	1.19	1.04	1.26	2.64	1.84	2.05	1.28	1.08	1.82	1.98	1.36	4.18	2.83	3.7	2.6	2.47	0.95	1.13	1.25	0.92	0.93	0.82	1.14	1.31	0.98	2.95	2.11	3.65	2.83	2.17	3.26	3.67
jgi.p|Aspni_NRRL3_1|10926	375	N	no	ATP synthase assembly factor Atp10, mitochondrial	PF05176:ATP10 protein	NA	NA	NA	NA	0	0	16.59	14.96	15.34	9.18	13.48	9.52	9.11	7.78	9.07	9.44	11.78	11.21	15.39	13.12	20.38	14.59	14.15	5.62	6.32	5.71	9.08	5.85	6.8	5.46	7.24	8.92	10.46	9.74	10.14	9.39	10.16	18.18	21.27	21.73	12.83	8.22	11.01	13.78
jgi.p|Aspni_NRRL3_1|10927	227	N	no	v-SNARE	PF12352:Snare region anchored in the vesicle membrane C-terminus	NA	NA	NA	NA	0	0	28.42	29.76	31.63	28.82	28.86	28.99	65.25	55.91	62.48	58.06	50.58	56.65	41.53	54.63	55.41	28.22	59.09	50.13	37.8	44.12	36.51	35.99	57.4	48.84	46.9	37.63	39.65	38.68	51.98	44.69	60.34	41.02	41.84	45.09	47.07	55.86	61.49	38.3
jgi.p|Aspni_NRRL3_1|10928	124	N	no	60S ribosomal protein L35 (uL29)	PF00831:Ribosomal L29 protein	NA	NA	NA	NA	0	0	566.3	558.36	610.02	262.82	457.88	270.94	78.82	76.56	71.68	74.76	146.82	79.72	254.75	444.43	940.23	520.91	681.76	69.77	53.36	74.52	91.94	67.69	76.5	69.51	86.64	81.69	118.62	90.17	275.66	242.22	324.77	204.21	215.1	223.37	186.51	79.57	58.55	150.32
jgi.p|Aspni_NRRL3_1|10929	926	N	no	mediator of RNA polymerase II transcription subunit 16	PF11635:Mediator complex subunit 16	NA	NA	NA	NA	0	1	8.86	8.72	8.47	8.99	8.53	9.72	13.64	11.12	12.2	13.21	12.93	13.63	12.49	11.04	7.9	7.25	13.44	24.66	23.83	23.77	19.3	22.3	18.85	16.73	19.07	12.26	13.33	13.31	25.24	22.17	23.59	22.85	23.71	27.4	27.72	24.09	28.57	24.49
jgi.p|Aspni_NRRL3_1|1093	791	N	no	fungal-specific transcription factor	PF11951:Fungal specific transcription factor domain	NA	NA	NA	NA	0	1	1.88	1.85	2.68	3.7	2.58	2.8	15.64	9.37	12.4	7.14	8.06	8.71	4.15	4.26	4.02	3.68	2.98	12.34	16.21	14.7	11.28	11.65	25.41	22.85	28.31	20.3	23.96	23.03	12.39	11.13	14.94	12.1	8.76	9.28	11.54	10.78	11.03	12.45
jgi.p|Aspni_NRRL3_1|10930	613	N	no	NAD-dependent histone deacetylase, sirtuin family	PF02146:Sir2 family	NA	NA	NA	NA	0	1	16.5	20.42	16.01	20.12	18.21	20.54	26.82	20.95	23.89	20.74	18.28	22.26	26.41	24.59	24.27	22.53	18.32	24.46	23.87	26.21	20.91	21.36	24.76	21.66	25.26	20.62	18.66	19.63	34.37	30.66	25.2	26.91	20	20.19	28.04	24.47	30.81	18.66
jgi.p|Aspni_NRRL3_1|10931	296	N	no	histone-like transcription factor	PF00808:Histone-like transcription factor (CBF/NF-Y) and archaeal histone	NA	NA	NA	NA	0	0	10.26	8.5	7.4	18.67	12.19	15.05	5.36	4.9	6.69	6.29	9.7	7.47	11.03	9.82	14.62	16.37	13.16	5.94	4.66	4.99	5.31	3.43	7.11	5.89	8.19	6.83	9.74	8.39	7.53	7.74	10.2	19.81	25.63	25.14	11.38	6.46	7.5	7.01
jgi.p|Aspni_NRRL3_1|10932	538	N	no	guanine nucleotide-binding protein-like 3	PF01926:50S ribosome-binding GTPase | PF08701:GNL3L/Grn1 putative GTPase	NA	NA	NA	NA	0	0	9.02	8.21	8.78	13.84	11.6	14.61	6.72	5.47	6.52	6.6	7.15	5.31	8.72	9.96	10.33	27.01	5.38	2.4	1.61	1.78	1.97	1.62	5.92	6.01	8.25	8.94	13.71	10.77	9.97	7.45	7.62	22.42	20.16	17.79	3.02	3.84	1.8	6.81
jgi.p|Aspni_NRRL3_1|10933	237	N	no	HAD hydrolase, subfamily IA	PF13419:Haloacid dehalogenase-like hydrolase	sugar_metabolism	Glycerol	gppA	/	0	0	32.79	26.81	31.29	22.17	32.99	21.15	16.34	15.65	19.29	17.42	27.96	21.2	32.72	42.41	38.43	32.49	37.75	18.78	11.54	15.27	18.95	14.43	15.89	17.66	19.47	22.12	22.77	21.5	17.3	13.25	20.33	39.72	40.18	46	18.14	17.31	22.68	84.3
jgi.p|Aspni_NRRL3_1|10934	705	N	no	homeobox transcription factor	PF00046:Homeobox domain	NA	NA	NA	NA	0	0	55.02	50.43	51.27	88.76	60.5	100.01	76.25	57.55	69.71	67.09	70.24	71.4	112.42	79.97	67.15	90.51	64.95	83.47	89.78	88.95	70.16	68.09	57.15	83.83	92.42	68.76	56.31	61.9	154.49	150.69	112.02	123.51	119.56	126.29	148.71	153.13	141.81	48.76
jgi.p|Aspni_NRRL3_1|10935	360	Y	no	histidine phosphatase, clade 1	PF00300:Histidine phosphatase superfamily (branch 1)	NA	NA	NA	NA	0	0	5.5	6.23	7.62	9.52	7.55	7.68	22.58	29.59	25.99	25.95	18.8	28.12	6.91	7.61	6.01	4.29	10.26	45.66	41	40.95	44.08	43.59	28.64	31.83	26.97	26.35	26.99	26.21	70.16	65.97	68.62	13.12	17.9	17.9	48.56	51.94	54.31	11.32
jgi.p|Aspni_NRRL3_1|10936	723	N	no	chromatin remodeling complex subunit Rsc7/Swp82	PF08624:Chromatin remodelling complex Rsc7/Swp82 subunit	NA	NA	NA	NA	0	0	71.86	70.79	67.68	76.72	63.71	92.4	155.36	176.94	168.37	130.48	80.74	147.24	97.88	61.43	68.88	77.18	62	165.97	179.98	172.54	137.48	170.85	84.37	100.59	118.82	61.88	37.65	48.12	128.15	116.02	82.25	49.46	45.13	45.25	156.84	180.69	157.84	51
jgi.p|Aspni_NRRL3_1|10937	199	N	no	hypothetical protein	/	NA	NA	NA	NA	0	0	747.03	767.76	758.37	1094.69	768.7	976.65	961.12	1123.62	1086.27	990.96	855.37	1028.08	1229.49	1220.68	1385.88	1688.92	722.54	493.55	551.36	417.74	436.21	559.66	739.87	875.08	842.37	736.05	779.89	806.93	426.85	412.25	249.08	1021.82	758.39	838.41	1141.76	1597.32	1621.08	281.39
jgi.p|Aspni_NRRL3_1|10938	992	N	no	DNA replication regulator Sld3	PF08639:DNA replication regulator SLD3	NA	NA	NA	NA	0	1	1.61	1.54	1.78	2.21	1.61	2.22	1.58	0.73	1.22	1.43	1.86	2.02	2.92	2.7	3.75	3.6	1.84	4.24	3.93	4.25	3.53	2.76	1.9	2.36	3.31	1.22	1.64	1.4	3.85	3.78	3.63	5.03	6.3	7.67	9.47	6.11	7.15	5.27
jgi.p|Aspni_NRRL3_1|10939	387	N	no	S-adenosylmethionine synthase	PF00438:S-adenosylmethionine synthetase, N-terminal domain | PF02772:S-adenosylmethionine synthetase, central domain | PF02773:S-adenosylmethionine synthetase, C-terminal domain	NA	NA	NA	NA	0	1	376.97	384.96	416.66	285.8	250	298.67	241	118.54	149.87	268.11	383.69	322.48	336.48	303.29	227.12	679.53	256.75	2237.68	1495.65	1378.23	1730.5	1284.09	3105.64	4374.59	4184.59	3506.03	3240.05	3554.08	260.6	266.19	133.19	5742.68	6758.21	5843.83	2378.59	3783.58	3939.18	6502.77
jgi.p|Aspni_NRRL3_1|1094	292	N	no	hypothetical protein	/	NA	NA	NA	NA	0	0	30.36	33.14	28.79	53.34	41.07	50.67	75.27	76.13	83.6	63.82	56.02	80.74	37.71	32.06	36.01	34.09	33.33	88.74	99.97	74.05	84.77	102.53	94.77	83.75	88.79	69.05	52.1	61.15	162.6	120.24	131.75	40.06	42.09	37.1	76.2	76.7	72.01	33.78
jgi.p|Aspni_NRRL3_1|10940	292	N	no	GPN-loop GTPase 3 family protein	PF03029:Conserved hypothetical ATP binding protein	NA	NA	NA	NA	0	1	5.33	5.27	7.18	9.4	8.97	6.93	23.46	12.89	15.81	28.86	29.86	28.66	9.08	7.17	7.87	17.87	15.98	172.1	138.7	124.88	122.84	71.72	179.5	194.79	206.54	142.17	137.19	165	28.51	26.16	13.4	153.27	121.27	129.49	120.62	253.65	272.27	296.37
jgi.p|Aspni_NRRL3_1|10941	176	N	no	nuclear pore assembly and biogenesis protein	PF12716:Nuclear pore assembly and biogenesis	NA	NA	NA	NA	1	0	5.79	7.85	5.09	10.18	6.47	7.91	17.11	11.2	12.21	13.94	19.24	18.96	11.19	10.83	9.27	11.32	13.87	28.7	19.57	18.42	22.21	18.26	24.65	34.42	29.3	20.98	21.29	27.26	31.86	24.86	25.66	31.2	34.65	38.42	34.31	41.41	45.04	34.03
jgi.p|Aspni_NRRL3_1|10942	1024	N	no	hypothetical protein	/	NA	NA	NA	NA	0	0	3.58	3.79	3.47	4.82	4.66	5.27	11.61	7.41	8.94	10.84	7.43	10.99	8.44	6.74	6.55	4.9	7.09	12.78	15.77	13.28	10.28	12.54	15.35	12.32	13.64	9.02	8.88	7.57	24.55	22.38	20.12	11.27	13.66	15.01	19.58	13.16	14.99	10.61
jgi.p|Aspni_NRRL3_1|10943	512	N	no	fungal-specific transcription factor	PF00172:Fungal Zn(2)-Cys(6) binuclear cluster domain | PF11951:Fungal specific transcription factor domain	NA	NA	NA	NA	1	0	4.32	3.85	3.97	5.34	3.84	3.6	13.04	12.38	11.23	11.04	11.88	10.49	4.24	6.15	6.95	6.56	5.34	10.13	6.56	7.23	7.66	7.06	8.3	8.01	7.14	8.47	12.2	9.25	7.38	5.15	7.7	11.83	10.99	12.34	14.06	12.5	13.61	14.99
jgi.p|Aspni_NRRL3_1|10944	478	N	no	ATPase, V1 complex, subunit H	PF03224:V-ATPase subunit H | PF11698:V-ATPase subunit H	NA	NA	NA	NA	0	0	36.11	35.31	27.91	34.25	31.22	35.52	60.67	54.78	58.84	58.15	49.39	58.23	63.44	63.47	63.14	33.34	68.61	76.7	79.56	87.82	77.87	73.94	59.83	57.64	56.81	46.74	41.44	38.4	67.25	72.93	78.73	37.84	47.84	50.08	84.57	84.17	89.73	70.07
jgi.p|Aspni_NRRL3_1|10945	864	N	no	TATA element modulatory factor	PF12325:TATA element modulatory factor 1 TATA binding | PF12329:TATA element modulatory factor 1 DNA binding	NA	NA	NA	NA	0	0	5.94	7.34	6.33	13.41	8.06	11.31	10.05	9.61	10.59	9.39	9.58	10.62	13.67	11.32	16.16	7.72	11.72	12.66	16.24	15.46	13.41	11.54	10.23	9.11	10.07	6.84	8.05	8.95	12.51	12.04	15.87	14.94	15.43	15.8	23.73	20.55	24.73	18.87
jgi.p|Aspni_NRRL3_1|10946	238	N	no	ankyrin repeat domain-containing protein	PF00023:Ankyrin repeat | PF12796:Ankyrin repeats (3 copies)	NA	NA	NA	NA	0	0	23.51	23.37	27.26	36.1	33.39	26.35	25.67	38.28	30.49	69.37	53.05	58.77	24.63	36.45	41.89	12.57	70.14	45.7	36.09	36.3	42.45	39.81	54.03	52.96	43.79	40.06	46.03	36.52	39.62	37.96	39.32	32.32	32.87	43.54	44.44	40.02	42.07	38.53
jgi.p|Aspni_NRRL3_1|10947	453	N	no	pre-mRNA splicing factor	PF00400:WD domain, G-beta repeat	NA	NA	NA	NA	0	0	11.23	11.49	11.21	11.81	10.65	12.77	9.53	7.15	7.8	13.75	13.23	13.18	15.51	14.19	18.54	16.16	18.72	9.48	11.99	11.92	10.4	8.54	12.48	11.37	13.96	9.7	9.57	10.6	13.1	11.61	12.63	11.77	10.96	10.19	9.45	6.92	6.14	12.19
jgi.p|Aspni_NRRL3_1|10948	804	N	no	bromo adjacent homology domain-containing protein	PF00004:ATPase family associated with various cellular activities (AAA)	NA	NA	NA	NA	0	0	0.88	0.86	0.77	1.8	0.72	1.52	1.21	1.03	0.71	1.13	1.03	0.87	1.28	1.81	1.44	1.53	1.12	1.31	1.79	1.89	1.79	1.45	0.75	0.68	1.27	1.01	0.84	0.82	3.49	2.64	2.79	3.95	4.29	2.19	2.81	2.11	2.18	2.38
jgi.p|Aspni_NRRL3_1|10949	759	N	no	hypothetical protein	/	NA	NA	NA	NA	0	0	0.08	0.09	0	0.03	0.09	0.07	0.18	0.38	0.34	0.46	0.66	0.29	0.09	0.06	0	0.08	0.13	0.4	0.48	0.3	0.45	0.29	0.21	0.24	0.37	0.22	0.27	0.27	1.03	0.92	0.97	0.7	0.93	0.79	0.56	0.56	1.18	0.07
jgi.p|Aspni_NRRL3_1|1095	236	N	no	acyl-CoA N-acyltransferase	/	NA	NA	NA	NA	0	0	0.35	0.1	0.07	0.68	0.24	0.08	0.08	0.78	0.51	1.43	1.75	1.83	0	0.32	0.29	0.07	0.62	1.61	0.91	0.55	0.57	0.72	0.12	0.18	0.43	0.58	1.69	0.97	0.28	0	0.55	0.36	1.88	1.67	0.92	1.16	0.16	0.91
jgi.p|Aspni_NRRL3_1|10950	174	N	no	prefoldin alpha subunit	PF02996:Prefoldin subunit	NA	NA	NA	NA	0	0	31.96	35.33	34.16	31.07	34.99	31.78	27.82	31.86	27.76	42.84	42.32	45.56	43.83	55.48	72.26	29.74	74.8	40.98	36.28	35.93	45.23	46.04	46.78	41.62	38.87	29.78	33.41	31.89	39.47	38.05	43.37	52.89	57.57	53.34	47.75	54.51	54.54	69.77
jgi.p|Aspni_NRRL3_1|10951	204	N	no	NUDIX hydrolase domain-containing protein	PF00293:NUDIX domain	NA	NA	NA	NA	0	0	0.42	0.09	0.18	0.92	0.95	0.64	0.57	0.45	0.5	0.66	0.87	0.5	0.27	0.47	0.12	0.57	0.27	0.07	0.59	0.47	0.16	0.05	1.49	1.51	1.04	1.62	3.01	2.31	0.64	0.31	0.56	1.4	1.16	0.66	0.64	0.25	1.26	0.56
jgi.p|Aspni_NRRL3_1|10952	635	N	no	proline-tRNA ligase, mitochondrial	PF00587:tRNA synthetase class II core domain (G, H, P, S and T) | PF03129:Anticodon binding domain	NA	NA	NA	NA	0	1	6.16	5.15	5.27	6.81	5.21	5.58	9.15	8.6	7.67	10.41	10.4	11	7.5	6.54	10.69	7.28	10.77	11.23	11.43	9.94	9.3	8.73	10.57	9.47	10.33	9.81	8.12	8.9	13.65	13.36	15.77	20.61	23.58	24.45	15.1	17.2	19.06	15.9
jgi.p|Aspni_NRRL3_1|10953	1124	N	no	CCAAT-binding factor	PF03914:CBF/Mak21 family	NA	NA	NA	NA	0	1	2.84	2.74	3.18	5.09	4.32	6.11	3.29	3.01	4.35	4.12	3.53	3.5	3.22	2.56	3.52	7.21	1.87	1.29	1.82	1.53	1.22	1.5	3.02	2.94	4.24	3.92	4.3	4.95	5.24	4.77	5.47	12.58	13.17	13.07	3.01	3.11	3.64	5.38
jgi.p|Aspni_NRRL3_1|10954	494	N	no	amino acid transporter, transmembrane domain-containing protein	PF01490:Transmembrane amino acid transporter protein	NA	NA	NA	NA	0	2	25.39	21.31	23.06	21.41	16.78	19.5	39.82	37.88	36.1	28.93	32.58	31.46	18.35	20.65	30.93	50.64	12.86	7.24	8.69	5.6	8.15	6.83	9.5	9.84	8.87	13.63	14.24	19.42	16.61	17.46	16	19.31	17.41	22.53	13.58	14.35	11.27	9.4
jgi.p|Aspni_NRRL3_1|10955	508	N	no	fungal-specific transcription factor	PF00172:Fungal Zn(2)-Cys(6) binuclear cluster domain | PF11951:Fungal specific transcription factor domain	NA	NA	NA	NA	0	0	6.22	6.78	6.37	8.6	6.62	6.56	18.47	21.33	20.14	14.11	12.21	13.64	5.67	7.09	5.1	3.85	7.07	22.75	20.87	17.98	20.6	19.7	15.37	15.51	14.87	12.48	10.67	12.02	22.14	17.99	22.61	9.2	11.83	11.37	27.55	30.83	38.11	12.38
jgi.p|Aspni_NRRL3_1|10956	509	N	no	cytochrome P450	PF00067:Cytochrome P450	NA	NA	NA	NA	0	0	0.42	0.62	1.17	0.58	1.14	0.59	0.99	1.36	0.8	1.21	1.57	1.37	0.61	1.06	0.61	1.1	1.41	2.06	1.35	1.75	1.78	1.04	2.38	1.68	2.39	1.54	1.7	2.03	2.72	2.43	3.25	1.84	2.52	1.92	2.52	2.59	3.68	1.82
jgi.p|Aspni_NRRL3_1|10957	1043	N	no	nuclear pore protein 84/107	PF04121:Nuclear pore protein 84 / 107	NA	NA	NA	NA	0	2	9.43	8.34	8.84	12.38	9.67	12.06	11.61	8.36	10.19	12.14	12.24	11.4	12.84	9.54	12.26	14.85	10.31	9.15	11.09	11.75	10.19	9.01	9.49	10.29	12.92	8.73	8.37	9.3	14.61	12.72	14.7	21.23	23.74	25.06	18.57	16.26	18.92	16.51
jgi.p|Aspni_NRRL3_1|10958	79	N	no	Cx9C motif-containing protein	PF08991:Mature-T-Cell Proliferation I type	NA	NA	NA	NA	0	1	13.33	11.61	9.4	5.51	9.06	4.65	7.14	7.1	4.96	6.21	4.67	4.72	7.68	11	14.28	4.48	10.69	4.14	2.22	2	3.89	2.28	3.87	4.39	5.82	4.25	6.36	4.8	5.42	4.17	4.69	8.11	7.88	5.27	6.13	7.07	6.68	15.93
jgi.p|Aspni_NRRL3_1|10959	88	N	no	small ubiquitin-like modifier protein	PF11976:Ubiquitin-2 like Rad60 SUMO-like	NA	NA	NA	NA	0	1	152.87	148.83	177.34	191.79	262.04	175.8	309.85	344.8	304.08	344.14	298.25	285.72	145.44	213.64	189.04	128.48	292.29	305.36	233.68	241.45	263.78	250.72	275.62	308.81	295.71	293.97	275.84	289.09	289.47	299.78	359.85	170.75	201.13	214.52	247.3	278.83	230.98	254.17
jgi.p|Aspni_NRRL3_1|1096	701	N	no	fungal-specific transcription factor	PF00172:Fungal Zn(2)-Cys(6) binuclear cluster domain | PF04082:Fungal specific transcription factor domain	NA	NA	NA	NA	0	0	6.3	6.24	6.34	9.37	8.42	9.48	8.12	9.86	10.09	24.07	21.66	24.13	3.88	2.23	4.89	5.06	3.44	32.99	33.7	14.8	10.84	12.32	5.83	7.98	8.33	9.88	9.26	7.91	5.84	4.58	4.46	17.02	14.14	13.78	12.73	17.68	18.62	14.2
jgi.p|Aspni_NRRL3_1|10960	223	N	no	hypothetical protein	/	NA	NA	NA	NA	0	0	102.49	93.68	100.05	67.33	61.87	56.93	53.74	76.5	62.62	66.64	50.69	69.42	107.18	145.04	129	92.93	143.52	72	89.17	65.99	72.98	88.02	74.79	74.46	73.2	62.89	66.97	54.82	94.97	98.82	111.08	27.82	33.73	33.75	51.38	34.76	37.07	17.79
jgi.p|Aspni_NRRL3_1|10961	680	N	no	succinyl-CoA ligase subunit alpha	PF00549:CoA-ligase | PF02629:CoA binding domain	NA	NA	NA	NA	0	0	2.68	2.74	1.87	4.1	2.37	2.4	0.94	1.03	1.33	1.41	1.94	1.52	2.64	2.88	2.84	2.58	2.85	1.37	1.45	1.69	1.53	1.1	2.31	1.35	1.28	1.22	1.95	1.66	1.97	1.09	2.16	1.98	1.81	2.08	1.18	1.11	1.29	3.4
jgi.p|Aspni_NRRL3_1|10962	211	N	no	adenylylsulfate kinase	PF01583:Adenylylsulphate kinase	NA	NA	NA	NA	0	0	78.6	64.98	87.54	49.28	48.52	36.58	17.57	17.72	19.61	33.63	37.83	30.57	90.11	148.99	205.43	75.64	168.43	24	15.65	22.78	24.36	16.56	21.54	18.74	17.04	23.19	31.38	21.27	23.22	16.68	21.73	29.75	30.07	32.16	11.24	11.22	12.62	81.42
jgi.p|Aspni_NRRL3_1|10963	388	N	no	ATPase, V1 complex, subunit C	PF03223:V-ATPase subunit C	NA	NA	NA	NA	0	0	45.56	43.41	42.53	34.15	43.13	30.69	78.94	78.69	80.47	95.69	71.73	97.74	70.81	80.46	77.2	36.85	93.41	97.26	87.78	79.45	93.39	82.13	91.69	85.52	80.46	64.58	66.44	56.08	74.27	73.59	93.43	48	50.18	47.76	84.4	79.04	86.95	64.54
jgi.p|Aspni_NRRL3_1|10964	115	N	no	hypothetical protein	/	NA	NA	NA	NA	0	0	7.12	6.66	4.08	4.49	4.32	2.89	5.85	6.09	6.23	1.93	4.25	3.87	8.77	10.49	3.79	7.17	5.09	2.61	4.33	4.06	5.22	4.04	7.09	7.75	4.68	4.15	3.98	4.1	4.68	3.92	6.48	5.96	3.55	4.24	8.12	4.78	5.74	3.56
jgi.p|Aspni_NRRL3_1|10965	342	N	no	beta-lactamase superfamily protein	PF12706:Beta-lactamase superfamily domain	NA	NA	NA	NA	0	0	0.34	0.44	0.08	0.87	0.52	0.88	1.09	0.98	0.82	0.07	0.82	0.26	0.25	0	0.09	0.44	0.46	0.46	0.36	0.49	0.4	0.43	1.19	0.62	1.4	1.04	1.23	0.76	0.61	0.35	0.72	0.32	0	0.15	1.77	1.56	0	0.04
jgi.p|Aspni_NRRL3_1|10966	306	N	no	thioesterase superfamily protein	PF03061:Thioesterase superfamily	NA	NA	NA	NA	0	0	5.21	6.18	4.56	3.7	6.21	4.51	23.21	23.37	24.58	12.99	12.83	12.5	6.97	9.24	7.99	8.41	12.12	18.28	14.51	14.56	16.39	15.02	12.15	10.1	8.76	9.82	9.53	7.25	27.18	25.03	24.08	9.16	11.38	10.79	18.74	17.26	18.61	9.49
jgi.p|Aspni_NRRL3_1|10967	795	Y	GH92	glycoside hydrolase family 92 protein	PF07971:Glycosyl hydrolase family 92	NA	NA	NA	NA	0	0	0.62	0.68	1.11	1.35	1.07	1.65	73.82	95.45	93.06	45.27	28.83	43.44	1.44	1.65	0.49	0.59	3.7	59.96	63.9	63.23	61.4	80.48	23.69	30.96	25.9	7.58	5.59	6.23	71.36	73.86	50.32	2.5	3.69	3.05	11.9	10.81	11.93	1.72
jgi.p|Aspni_NRRL3_1|10968	482	N	no	glycine cleavage system T protein	PF01571:Aminomethyltransferase folate-binding domain | PF08669:Glycine cleavage T-protein C-terminal barrel domain	NA	NA	NA	NA	0	0	8.41	6.85	6.08	5.89	6.44	8.85	126.06	123.33	158.2	42.09	22.16	33.71	15.36	12.07	9.04	21.7	11.76	83.58	71.15	91.48	85.07	82.65	7.32	7.69	7.69	8	6.88	7.66	47.69	47.29	46.9	29.1	26.01	26.23	108.77	163.77	146.92	28.55
jgi.p|Aspni_NRRL3_1|10969	345	N	no	protein kinase	PF00069:Protein kinase domain	NA	NA	NA	NA	0	0	0.36	0	0.25	0.14	0.29	0.54	1.1	1.02	1.39	1.13	0.95	1.24	0.12	0.16	0.21	0.44	0.23	1.31	0.84	0.45	0.28	0.49	0.27	0.63	0.26	0.75	0.45	0.05	0.34	0.09	0.48	0.13	0.2	0.38	0.27	0.64	0.36	0
jgi.p|Aspni_NRRL3_1|1097	491	N	no	hypothetical protein	/	NA	NA	NA	NA	0	1	0	0.2	0	0.33	0.15	0.2	0.12	0.04	0.07	0.16	0.09	0.04	0.08	0.05	0.07	0.07	0.19	0.12	0.07	0.03	0.14	0.03	0.3	0.24	0.31	0	0.06	0.07	0.18	0.29	0.11	0.44	0.33	0.76	0.09	0.21	0	0.25
jgi.p|Aspni_NRRL3_1|10970	1433	N	no	P-type ATPase, subfamily IIB, cation-transporting	PF00122:E1-E2 ATPase | PF00689:Cation transporting ATPase, C-terminus | PF00690:Cation transporter/ATPase, N-terminus | PF00702:haloacid dehalogenase-like hydrolase	NA	NA	NA	NA	0	0	9.02	9.79	10.71	16.17	12.9	21.09	13.66	9.99	13.71	10.93	8.32	11.57	16.1	9.1	9.07	12.04	9.78	13.12	12.02	12.95	8.61	11.52	18.78	24.12	24.16	20.46	17.03	20.36	11.28	10.08	15.53	34.92	29.67	32.23	17.49	14.49	16.93	10.21
jgi.p|Aspni_NRRL3_1|10971	324	N	no	protein kinase	PF00069:Protein kinase domain	NA	NA	NA	NA	0	0	0.22	0.33	0.22	0.08	0.19	0.32	0.13	0.2	0.23	0.26	0	0.69	0.13	0.17	0.11	0.06	0.18	0	0	0.05	0	0	0	0.33	0.17	0.11	0	0.06	0	0.09	0.34	0.14	0.32	0.2	0	0	0	0.36
jgi.p|Aspni_NRRL3_1|10972	508	N	no	purine-cytosine permease	PF02133:Permease for cytosine/purines, uracil, thiamine, allantoin	NA	NA	NA	NA	0	0	0.03	0.05	0	0	0.07	0	0.29	0.83	0.5	0.29	0.2	0	0.02	0	0	0.03	0.03	0	0.13	0.21	0.29	0.02	0.11	0.18	0.15	0.09	0.05	0.16	0.16	0.15	0.43	0.39	0.18	0.06	0.72	0.19	0.78	0.06
jgi.p|Aspni_NRRL3_1|10973	430	N	no	uncharacterized protein	PF09995:Uncharacterized protein conserved in bacteria (DUF2236)	NA	NA	NA	NA	1	0	7.07	6.3	6.43	7.23	8.66	7.28	11.2	8.05	12.39	10.85	11.35	10.62	5.97	8.05	7.44	5.19	10.18	15.99	14.6	15.1	14.11	10.98	13.99	13.93	10.55	10.43	12.26	11.28	30.85	29.01	31.97	22.48	20.43	20.77	23.69	22.39	24.31	12.53
jgi.p|Aspni_NRRL3_1|10974	398	N	no	RNA-binding protein	PF00076:RNA recognition motif. (a.k.a. RRM, RBD, or RNP domain)	NA	NA	NA	NA	0	0	15.28	14.63	14.24	15	14.42	13.66	31.02	34.65	30.56	24.74	33.58	27.06	16.45	19.65	25.75	19.91	18.76	19.48	19.21	15.57	18.99	19.74	26.44	21.39	22.67	16.35	17.62	18.46	26.59	22.62	37.57	26.18	26.1	25.29	29.13	33.24	34.61	19.91
jgi.p|Aspni_NRRL3_1|10975	447	N	no	tubulin beta chain	PF00091:Tubulin/FtsZ family, GTPase domain | PF03953:Tubulin C-terminal domain	NA	NA	NA	NA	0	0	185.28	192.4	183.57	192.29	164.26	220.33	63.26	59.98	54.63	101.12	117.65	103.31	313	279.41	226.78	241.63	261.97	136.97	150.23	161.06	134.8	132.43	100.86	97.92	115.11	130.67	104.17	108.75	211.27	262.9	210.09	285.88	281.82	275.67	168.41	139.18	113	103.32
jgi.p|Aspni_NRRL3_1|10976	479	N	no	ammonium transporter	PF00909:Ammonium Transporter Family	NA	NA	NA	NA	0	0	8.33	13.46	8.06	2.13	1.55	2.55	0.04	0.15	0.1	0.05	0.04	0.13	23.76	14.45	1.94	0.26	17.42	0.15	0.03	0.27	0.17	0.17	0.22	0	0.06	0.22	0.26	0.36	3.4	3.58	3.77	5.37	7.23	8.77	0.4	0.32	0.5	823.75
jgi.p|Aspni_NRRL3_1|10977	1369	N	no	mitogen activated protein kinase kinase kinase, osmotic stress response	PF00069:Protein kinase domain	NA	NA	NA	NA	0	0	13.49	14.89	13.38	15.53	14.34	16.85	24.49	17.19	19.07	20.99	17.8	23.94	18.1	11.38	15.79	15.37	14.05	26.74	26.28	28.12	23.16	24.31	11.17	16.86	23.01	14.08	13.25	13.97	14.42	17.77	9.77	28.84	28.2	26.96	36.06	28.96	28.68	25.31
jgi.p|Aspni_NRRL3_1|10978	338	N	no	vacuolar import/degradation protein Vid24	PF09783:Vacuolar import and degradation protein	NA	NA	NA	NA	0	1	114.57	126.32	134.64	122.08	142.39	118.19	187.89	155.25	157.3	143.01	114.85	136.64	152.17	128.42	141.98	117.18	118.33	154.48	147.24	157.37	114.87	133.36	87.14	122.01	145.26	81.67	60.34	72.5	98.2	99.13	69.32	62.2	53.7	52.24	155.23	137.7	133.25	45.98
jgi.p|Aspni_NRRL3_1|10979	154	N	no	mago nashi protein	PF02792:Mago nashi protein	NA	NA	NA	NA	0	0	38.76	39.49	35.49	41.56	46.55	31.67	38.64	36.01	31.78	43.9	52.11	39.84	33.83	49.44	77.39	39.08	65.81	23.42	19.07	21.09	21.97	19.13	40.32	37.61	32.19	39.07	40.15	44.62	50.08	43.84	41.31	52.09	56.1	53.51	37.03	44.53	38.03	54.23
jgi.p|Aspni_NRRL3_1|1098	526	N	no	hypothetical protein	/	NA	NA	NA	NA	0	1	0.29	0.25	0.14	0.27	0.19	0.11	0.09	0.3	0.08	0.23	0.38	0.13	0.07	0.19	0.25	0.08	0.24	0	0.08	0.07	0.1	0.06	0.13	0.11	0.22	0.15	0.21	0.26	0.03	0.08	0.15	0.5	0.14	0.22	0	0.15	0	0.34
jgi.p|Aspni_NRRL3_1|10980	955	N	no	coatomer complex subunit beta	PF01602:Adaptin N terminal region | PF07718:Coatomer beta C-terminal region | PF14806:Coatomer beta subunit appendage platform	NA	NA	NA	NA	0	0	25.53	27.27	28.2	30.62	27.35	30.53	19.38	15.03	15.5	22.05	26.09	22.42	58.62	53.37	48.66	27.76	52.65	26.42	30.44	36.84	30.32	26.63	28.94	29.96	33.24	23.06	20.18	23.15	26.65	27.57	25.84	66.14	70.04	68.79	58.81	42.62	45.37	39.32
jgi.p|Aspni_NRRL3_1|10981	505	N	no	diacylglycerol kinase	PF00781:Diacylglycerol kinase catalytic domain	NA	NA	NA	NA	0	0	21.68	25.85	24.22	19.07	24.49	18.13	29.25	29.54	30.5	28.09	27.98	27.62	30.74	35.01	37.26	31.14	30.34	26.48	25.39	23.51	22.93	21.05	21.82	28.67	30.76	27.05	33.15	28.83	19.37	19.01	18.26	60.48	58.37	55.24	42.93	27.71	37.35	44.31
jgi.p|Aspni_NRRL3_1|10982	317	N	no	nucleolar protein, Nop52	PF05997:Nucleolar protein,Nop52	NA	NA	NA	NA	0	0	4.75	3.3	4.74	6.3	4.37	6.41	3.16	4.45	2.45	5.64	3.88	3.92	2.62	4.73	5.45	11.94	2.71	0.95	0.43	0.24	0.6	0.59	3.05	3.38	4.69	2.4	6.03	4.51	2.8	2.34	2.07	14.86	11.36	11.67	1.04	1.84	1.61	1.69
jgi.p|Aspni_NRRL3_1|10983	1514	N	no	ABC transporter, family 2, CDR-type	PF00005:ABC transporter | PF01061:ABC-2 type transporter | PF06422:CDR ABC transporter | PF14510:ABC-transporter extracellular N-terminal	NA	NA	NA	NA	0	1	0.68	0.61	0.59	0.94	0.71	1.01	2.76	1.39	1.18	1.29	0.94	1.38	1.02	1.01	0.43	0.85	0.95	1.24	1.33	2.47	1.4	0.91	0.93	1.22	2.16	1.13	0.93	0.49	2.27	2.27	3.99	0.81	0.93	0.89	5.16	1.02	0.44	0.42
jgi.p|Aspni_NRRL3_1|10984	293	N	no	ubiquitin-binding domain-containing protein	PF16455:Ubiquitin-binding domain	NA	NA	NA	NA	0	1	60.52	63.2	50.66	34.8	24.24	34.84	29.37	22.71	22.54	31.28	18.92	32.6	67.73	51.85	60.15	39.11	40.29	45.39	53.45	44.95	37.04	38.37	12.24	18.49	21.8	13.84	6.66	7.4	24.02	34	16.15	9.73	7.6	10.27	65.95	59.46	50.8	18.2
jgi.p|Aspni_NRRL3_1|10985	736	N	no	secretoglobin superfamily protein	PF01585:G-patch domain | PF07713:Protein of unknown function (DUF1604)	NA	NA	NA	NA	1	0	11.77	10.24	12.85	14.05	9.79	11.82	25.41	22.25	24.68	19.88	17.9	20.23	14.82	14.81	16.11	10.25	19.04	40.25	40.33	40.95	33.24	30.38	34.39	30.61	31.45	18.2	19.55	18.26	33.23	29.53	37.74	24.48	24.56	20.4	38.5	43.75	52.96	32.37
jgi.p|Aspni_NRRL3_1|10986	109	N	no	hypothetical protein	/	NA	NA	NA	NA	1	0	0.82	1.69	0.32	1.81	1.09	1.52	1.54	1.61	1.85	1.27	2.35	0.51	1.11	3.52	0.67	3.44	2.32	0.39	2.11	1.43	3.74	0.65	2.88	0.42	0.99	1.18	3.36	1.38	1.72	0.83	1.01	1.67	5.31	3.28	1.29	1.01	3.78	2.25
jgi.p|Aspni_NRRL3_1|10987	1075	N	no	serine/threonine-protein kinase	PF00069:Protein kinase domain | PF02149:Kinase associated domain 1	NA	NA	NA	NA	0	0	28.52	30.44	28.27	38.37	33.65	41.26	65.89	52.71	59.56	68.51	51.85	78.12	41.79	24.93	34.15	29.02	31.96	94.78	115.54	106.1	73.47	85.67	67.31	84.22	108.58	53.74	44.74	46.04	73.82	76.1	62.88	65.2	60.81	64.62	109.62	111.09	113.05	49.63
jgi.p|Aspni_NRRL3_1|10988	564	N	no	SET domain-containing protein	PF00856:SET domain | PF05033:Pre-SET motif	NA	NA	NA	NA	0	1	27.93	25.42	24.31	15.76	17.12	18.7	19.77	18.85	19.87	11.39	12.05	12.81	27.63	21.55	19.01	25.06	22.63	21.29	26.56	21.78	18.74	20.53	7.77	9.05	11.4	10.17	8.92	9.8	14.45	12.58	9.78	16.3	11.37	9.84	15.54	18.52	18.88	2.92
jgi.p|Aspni_NRRL3_1|10989	239	N	no	hypothetical protein	/	NA	NA	NA	NA	0	0	774.96	694.16	731.24	705.62	793.1	580.35	536.46	447.28	501.88	394.7	531.02	427.71	554.35	746.17	821.47	1283.78	699.08	275.7	296.26	236.83	337.27	385.74	267.27	328.65	289.21	402.65	580.86	494.31	102.84	86.49	138.65	317.81	265.36	277.88	143.13	98.91	120.1	64.77
jgi.p|Aspni_NRRL3_1|1099	1636	N	no	RHS repeat-associated core domain protein	PF05593:RHS Repeat	NA	NA	NA	NA	0	0	1.27	1.54	1.46	0.42	0.2	0.67	1.32	0.59	0.67	0.77	0.54	0.49	1.76	1.27	1.1	1.93	1.36	1.08	1.37	1.16	0.89	1.21	0.12	0.07	0.17	0.14	0.08	0.1	0.26	0.19	0.12	0	0.06	0	0.06	0.18	0.05	0.02
jgi.p|Aspni_NRRL3_1|10990	2100	N	no	voltage-dependent calcium channel, alpha-1 subunit	PF00520:Ion transport protein	NA	NA	NA	NA	0	0	8.2	8.44	8.19	10.38	8.59	9.42	13.07	9.75	10.31	12.43	8.86	12.31	13.27	9.51	9.72	10.39	7.63	17.24	21.33	20.12	16.97	18.28	11.11	13.35	14.75	11.46	9.65	9.54	15.19	11.61	10.46	18.13	16.87	17.44	26.5	21.33	21.81	10.3
jgi.p|Aspni_NRRL3_1|10991	389	N	no	26S proteasome regulatory complex subunit Rpn13 ubiquitin receptor	PF04683:Proteasome complex subunit Rpn13 ubiquitin receptor | PF16550:UCH-binding domain	NA	NA	NA	NA	0	3	100.03	92.23	100.82	105.61	119.26	102.87	143.51	141.35	143.19	178.77	171.85	162.89	114.81	134.6	115.23	87.49	160.65	128.99	125.51	119.86	121.15	119.27	169.44	155.03	148.86	129.82	140.04	130.25	147.49	145.88	154.5	132.61	150.23	143.48	143.5	142.39	144.72	120.41
jgi.p|Aspni_NRRL3_1|10992	202	N	no	60S ribosomal protein L6 (eL6)	PF01159:Ribosomal protein L6e	NA	NA	NA	NA	0	3	392.83	409.09	422.66	273.22	275.96	303.71	71.42	50.99	59.06	63.3	95.62	61.51	261.92	341.92	701.53	375.32	467.75	76.38	69.52	104.9	95.38	85.75	66.49	54.41	67.03	57.57	68.05	58.6	303.36	268.43	343.68	199.79	234.06	204.92	213.47	95.7	74.27	128.55
jgi.p|Aspni_NRRL3_1|10993	348	N	no	fatty acid hydroxylase	PF04116:Fatty acid hydroxylase superfamily	NA	NA	NA	NA	0	1	4.27	5.98	3.1	6.49	4.77	4.87	12.44	12.95	16.25	9.54	10.1	8.55	2.9	5.91	7.63	7.99	6.39	5.94	4.08	5.62	4.29	4.65	6.77	5.81	4.31	4.25	6.59	4.17	5.92	5.84	7.5	7.66	4.26	6.24	7.59	6.84	9.23	3.14
jgi.p|Aspni_NRRL3_1|10994	367	N	no	3-ketodihydrosphingosine reductase	PF00106:short chain dehydrogenase	NA	NA	NA	NA	0	1	17.67	14.21	15.55	14.59	17.49	16.41	18.29	16.34	16.7	19.2	28.03	18.55	16.28	19.64	16.58	17.55	16.04	14.4	12.2	10.82	13.64	13.25	14.72	15.45	15.04	15	15.31	18.44	22.59	25.16	16.98	23.8	25.39	24.03	18.35	13.85	17.01	26.01
jgi.p|Aspni_NRRL3_1|10995	653	N	no	Sas10/Utp3/C1D family protein	PF04000:Sas10/Utp3/C1D family | PF09368:Sas10 C-terminal domain	NA	NA	NA	NA	0	1	5.49	5.3	5.71	10.28	7.74	8.83	4.98	5.71	6.28	6.65	7.49	6.36	4.29	4.11	9.78	14.71	3.24	0.67	1.43	0.57	1.62	1.69	3.95	5.66	7.26	5.22	8.92	9.21	2.59	1.89	2.23	20.59	18.3	17.79	3.08	2.14	1.91	4.64
jgi.p|Aspni_NRRL3_1|10996	330	N	no	MutS domain-containing protein	PF00488:MutS domain V	NA	NA	NA	NA	0	0	0.48	0.66	0.55	0.62	0.46	1.43	3.87	2.61	2.38	2.5	2.48	2.06	0.39	0.52	0.99	0.86	0.61	1.17	1.04	1.7	0.95	1.03	1.9	1.32	0.98	0.69	1.6	0.75	1.61	1.32	1.44	2.01	0.85	1.02	0.68	0.23	0.34	0
jgi.p|Aspni_NRRL3_1|10997	603	N	no	MutS domain-containing protein	PF05192:MutS domain III	NA	NA	NA	NA	0	0	0.3	0.4	0.39	0.51	0.75	0.75	1.47	1.8	1.25	1.55	2.63	1.63	0.62	0.34	0.3	0.86	0.35	1.7	0.85	1.91	0.9	0.63	0.7	0.71	1.1	0.31	0.34	0.39	0.91	0.42	0.69	0.95	0.76	0.5	0.46	0.41	0.34	0.07
jgi.p|Aspni_NRRL3_1|10998	798	N	no	heat shock protein	PF00004:ATPase family associated with various cellular activities (AAA) | PF07724:AAA domain (Cdc48 subfamily) | PF10431:C-terminal, D2-small domain, of ClpB protein	NA	NA	NA	NA	0	0	215.64	170.12	200.68	195.05	190.33	197.51	238.64	113.95	128.95	121.26	103.25	119.51	327.05	276.17	250.14	418.93	166.29	133.12	116.32	205.72	199.7	118.87	11.6	18.83	39.36	46.76	37.86	31.66	13.32	11.19	11.15	241.07	123.02	112.26	30.02	12.73	11.3	21.87
jgi.p|Aspni_NRRL3_1|10999	225	N	no	translation elongation factor 1 beta	PF00736:EF-1 guanine nucleotide exchange domain | PF10587:Eukaryotic elongation factor 1 beta central acidic region	NA	NA	NA	NA	0	0	351.6	307.46	348.38	397.39	425.7	368.3	316.46	172.05	193.15	205.86	266.35	192.63	489.73	570.74	478.71	741.47	388.03	123.51	98.59	186.11	164.44	90.31	120.25	99.8	152.35	170.1	200.74	187.54	138.37	137.77	135.81	289.99	242.79	253.55	72.38	65.08	43.48	182.19
jgi.p|Aspni_NRRL3_1|11	287	N	no	hypothetical protein	/	NA	NA	NA	NA	0	1	7.15	7.21	7.44	8.63	10.36	8.81	10.55	10.91	10.16	15	11.67	14.25	4.8	8.2	4.32	5.24	10.54	10.34	8.12	9.02	10.58	12.04	10.19	9.73	8.03	10.62	16.01	13.7	13.92	14.59	13.49	16.15	16.97	12.35	9.31	7.66	6.1	8.64
jgi.p|Aspni_NRRL3_1|110	511	N	no	fungal-specific transcription factor	PF00172:Fungal Zn(2)-Cys(6) binuclear cluster domain | PF04082:Fungal specific transcription factor domain	NA	NA	NA	NA	0	0	0.34	0.63	0.47	0.83	1.18	0.4	23.5	29.35	21.33	30	16.27	24.67	0.47	0.35	0.35	0.69	1.47	28.25	24.48	16.27	17.76	17.72	13.86	16.85	16.73	6.46	6.16	4.83	20.64	18.33	19.23	3.73	4.52	5.26	19.15	19.72	15.05	2.65
jgi.p|Aspni_NRRL3_1|1100	330	N	no	hypothetical protein	/	NA	NA	NA	NA	0	0	1.36	2.17	2.01	5.85	4.12	2.21	25.83	33.17	24.02	16.83	20.2	16.9	1.19	1.84	0.66	1.2	2.38	13.65	9.8	5.12	6.44	15.44	6.69	9.55	8.21	5.98	10.24	13.21	14.11	18.03	3.53	0.97	0.1	1.09	2.28	0.56	1.38	0.3
jgi.p|Aspni_NRRL3_1|11000	120	Y	no	magnesium transporter	PF10270:Membrane magnesium transporter	NA	NA	NA	NA	0	0	98.39	96.81	97.75	90.92	106.94	79.71	84.4	78.08	91.38	97.33	154.04	106.62	109.99	169.88	149.69	81.07	210.18	70.42	56.88	45.46	87.04	59.23	150.44	110.8	98.03	90.35	121.39	113.29	116.09	100.14	154.41	104.43	127.05	123.03	96.51	97.08	98.98	76.85
jgi.p|Aspni_NRRL3_1|11001	131	Y	no	hypothetical protein	/	NA	NA	NA	NA	0	0	1598.46	1493.24	1365.93	961.17	872.69	1052.53	870.07	312.12	344.63	763.53	774.25	786.8	2301.16	2236.1	2170.82	2158.82	2344.92	902.67	1032.52	1097.72	980.05	1167.76	503.85	461.75	481.61	281.57	210.37	222.12	383.55	386.59	379.28	1405.25	1302.59	1258.78	598.11	622.77	627.15	285.35
jgi.p|Aspni_NRRL3_1|11002	450	N	no	ubiquitin-conjugating enzyme E2	PF00179:Ubiquitin-conjugating enzyme	NA	NA	NA	NA	0	1	2.38	3.1	2.39	2.79	2.45	2.77	2.47	2.17	1.97	1.91	1.88	2.21	4.38	3.16	4.18	4.78	3.08	5.03	5.46	4.66	4.81	4.16	1.9	1.77	3.45	1.97	1.67	1.49	4.21	4.07	2.62	5.63	5.78	5.4	7.84	8.82	7.59	6.16
jgi.p|Aspni_NRRL3_1|11003	1372	N	no	nucleic acid-binding protein	PF00773:RNB domain	NA	NA	NA	NA	0	0	31.52	30.3	33.67	58.58	46.11	52.78	84.6	71.91	76.67	87.39	83.61	93.45	72.16	53.79	59.05	46.37	59.17	97.85	112.99	115.17	84.92	99.6	74.11	80.15	92.56	74.44	60.12	69.24	125.2	112.44	105.24	108.73	117.75	113.32	137.8	129.97	116.26	99.95
jgi.p|Aspni_NRRL3_1|11004	524	N	no	GLE1-like protein	PF07817:GLE1-like protein	NA	NA	NA	NA	0	2	4.22	5.34	4.93	6.25	4.1	4.66	3.79	2.26	3.24	2.6	3.72	3.17	12.25	10.44	9.88	8.34	6.46	3.67	4.05	4.97	3.8	4.09	3.23	3.28	4.56	3	2.13	3.23	4.17	4.14	3.76	8.82	8.33	8.26	5.24	4.52	4.32	9.22
jgi.p|Aspni_NRRL3_1|11005	548	Y	no	F-box domain-containing protein	PF00646:F-box domain	NA	NA	NA	NA	0	1	259.13	221.22	180.96	18.9	13.85	32.95	51.16	10.86	16.88	31.21	40.38	35.74	890.79	832.03	913.24	709.72	186.58	21.54	42.51	30.18	31.37	43.06	1.38	2.17	2.84	3.44	2.24	1.56	2.75	2.04	2.33	1.34	4.13	1.73	5.84	2.16	1.74	4.42
jgi.p|Aspni_NRRL3_1|11006	2065	N	no	hypothetical protein	/	NA	NA	NA	NA	0	1	5.56	5.72	5.15	6.52	3.88	7.67	3.18	1.87	1.99	3.44	3.46	3.64	9.3	6.3	6.07	7.98	3.59	3.75	3.86	4.69	3.69	4.55	1.79	2.7	4.26	2.97	1.98	2.49	3.31	3.87	1.5	13.49	13.94	13.17	6.18	4.08	4.85	5.99
jgi.p|Aspni_NRRL3_1|11007	301	Y	GH17	exo-1,3-beta-glucanase	PF00332:Glycosyl hydrolases family 17	NA	NA	NA	NA	0	1	13.06	7.88	10.67	14.22	13.99	16.54	25.28	9.95	10.47	13.91	12.42	13.56	8.18	9.98	6.26	8.88	20.62	4.93	4.35	4.5	4.87	3.08	24.4	17.25	19.47	16.83	20.74	14.25	2.69	4.36	4.99	31.76	30.57	31.9	14.71	8.73	8.58	11.44
jgi.p|Aspni_NRRL3_1|11008	203	Y	no	TMP21-related protein	PF01105:emp24/gp25L/p24 family/GOLD	NA	NA	NA	NA	1	1	55.37	54.29	52.1	63.42	82.35	55.11	64.29	54.43	54.04	93.06	114.65	86.82	90.51	135.88	78.32	53.08	138.45	67.49	44.12	43.78	79.27	60.21	102.19	109.43	96.23	91.32	85.86	100.33	97.83	100.3	88.6	130.26	156.58	145.26	110.71	109.8	117.91	61.02
jgi.p|Aspni_NRRL3_1|11009	185	N	no	plexin repeat-containing protein	PF01437:Plexin repeat	NA	NA	NA	NA	0	1	55.05	48.27	45.47	67.04	67.98	47.9	23.16	32.61	20.67	51.17	28.84	40.93	43.21	58.8	34.39	21	56.31	66.1	59.11	49.06	73.81	69.02	59.64	66.5	57.87	79.23	108.49	87.03	130.26	119.53	124.11	56.19	83.6	79.77	89.92	80.39	107.6	27.44
jgi.p|Aspni_NRRL3_1|1101	280	N	no	calcineurin-like phosphoesterase	PF00149:Calcineurin-like phosphoesterase	NA	NA	NA	NA	0	0	2.56	1.99	1.5	2.21	2.14	1.42	4.08	3.38	3.56	5.78	4.93	4.86	1.93	1.87	1.17	1.68	2.1	5.69	4.67	5.22	6.29	4.09	5.97	3.86	4.19	5.01	4.71	4.81	3.86	4.53	3.77	4.92	6.35	5.49	5.2	7.5	5.77	4.06
jgi.p|Aspni_NRRL3_1|11010	169	N	no	uncharacterized protein	PF11578:Protein of unknown function (DUF3237)	NA	NA	NA	NA	1	1	75.03	64.16	73.38	83.35	86.38	69.31	72.93	90.08	63.54	110.38	110.32	101.43	45.22	72.16	73.92	26.56	135.31	151.2	147.12	149.47	158.07	147.78	159.06	140.55	123.27	166.43	182.17	150.9	164.55	174.31	142.96	118.02	138.38	142.18	165.42	223.26	188.75	166.79
jgi.p|Aspni_NRRL3_1|11011	657	Y	no	calcineurin-like phosphoesterase	PF00149:Calcineurin-like phosphoesterase	NA	NA	NA	NA	1	1	14.58	13.82	14.35	10.95	9.32	11.42	9.92	6.61	6.39	5.95	7.26	6.69	17.35	16.82	19.26	13.83	11.71	11.32	12	16.2	11.86	12.33	5.06	5.52	5.55	6.65	6.96	6.78	6.99	6.26	7.8	8.44	10.97	8.18	9.67	10.41	9.88	12.67
jgi.p|Aspni_NRRL3_1|11012	359	N	no	14-3-3 protein	PF00244:14-3-3 protein	NA	NA	NA	NA	0	0	8.43	8.95	6.38	4.07	5.07	4.65	8.01	5.58	7.16	6.3	7.3	7.27	14.66	12.9	9.86	7.56	10.44	11.71	10.56	10.52	12.72	10.96	9.23	7.79	5.43	5.65	7.36	5.97	15.47	13.3	15.16	4.22	8.87	6.93	11.13	16.43	16.06	7.71
jgi.p|Aspni_NRRL3_1|11013	343	Y	no	hypothetical protein	/	NA	NA	NA	NA	0	0	6.71	7.62	4.79	5.53	5.79	6.94	7.87	6.26	7.37	5.86	5.04	8.48	7.41	7.99	9.41	9.67	9.38	7.68	7.27	7.59	7.7	6.62	6.63	6.57	7.15	6.23	4.73	5.59	12.94	13.09	13.14	8.54	8.37	6.7	11.36	10.68	10.8	13.18
jgi.p|Aspni_NRRL3_1|11014	552	N	no	MFS-type transporter	PF07690:Major Facilitator Superfamily	NA	NA	NA	NA	0	1	21.81	24.58	20.52	31.13	22.03	29.69	16.42	9.6	12.54	15.22	16.71	15.66	23.88	17.5	18.46	16.13	14.87	12.45	16.07	12.29	9.08	14.19	10.22	10.61	11.79	13.27	10.24	12.4	55.59	38.69	54.35	16.44	17.27	18.21	28.52	11.7	9.65	7.16
jgi.p|Aspni_NRRL3_1|11015	97	Y	no	hypothetical protein	/	NA	NA	NA	NA	0	1	1.71	1.27	1.81	1.18	2.39	2.16	7.24	6.31	4.71	3.33	6.14	6.23	2.91	3.73	2.61	0.75	4.37	3.43	2.6	3.05	2.11	2.82	5.02	5.17	4.89	1.91	4.4	6.04	4.49	2.65	4.64	8.04	9.54	5.21	4.49	11.15	10.56	3.67
jgi.p|Aspni_NRRL3_1|11016	715	N	no	fungal-specific transcription factor	PF00172:Fungal Zn(2)-Cys(6) binuclear cluster domain | PF04082:Fungal specific transcription factor domain	NA	NA	NA	NA	0	1	0.74	0.99	1.33	1.69	0.91	1.84	2.4	2	1.93	2.58	1.34	2.52	1.74	1.7	1.66	1.11	0.87	3.6	3.04	3.03	1.74	2.9	3.04	2.05	2.99	2.15	1.4	2	6.29	4.32	5.57	2.15	3.25	2.28	4.9	4.34	3.6	2.58
jgi.p|Aspni_NRRL3_1|11017	103	N	no	glutaredoxin-like protein	PF05768:Glutaredoxin-like domain (DUF836)	NA	NA	NA	NA	0	1	59.55	40.19	42.68	52.5	70.78	49.92	62.01	59.26	70.39	61.12	98.34	65.82	36.53	79.49	70.37	96.7	95.14	41.38	27.1	43.31	47.97	30.45	46.25	33.53	38.84	57.65	87.67	63.82	49.69	41.37	65.86	70.86	61.4	70.38	28.55	25.95	32.39	52.41
jgi.p|Aspni_NRRL3_1|11018	314	N	no	CHORD domain-containing protein	PF04968:CHORD | PF04969:CS domain	NA	NA	NA	NA	0	1	82.48	67.19	67.6	76.27	80.89	67.33	44.93	36.72	38.92	47.14	49.32	43.75	70.25	95.75	88.92	121.93	69.87	25.09	19.79	29.11	30.5	17.66	21.33	16.21	17.91	30.62	41.59	28.6	19.58	19.08	25.21	65.31	54.22	45	22.56	15.1	15.58	34.38
jgi.p|Aspni_NRRL3_1|11019	417	N	no	choline/ethanolamine kinase	PF01633:Choline/ethanolamine kinase	NA	NA	NA	NA	0	2	13.53	12.62	12.25	8.82	7.16	7.6	10.35	13.63	14.12	15.83	12.24	15.4	12.89	11.96	20.76	15.68	15.77	18.02	17.47	17.49	18.5	16.57	11.18	9.13	9.38	9.62	9.53	10.15	26.22	30.42	25.91	16.08	17.1	19.47	18.7	23.48	20.8	19.07
jgi.p|Aspni_NRRL3_1|1102	658	N	no	kinesin-like protein	PF00225:Kinesin motor domain	NA	NA	NA	NA	0	0	4.53	4.53	4.99	4.55	5.03	6.17	8.24	6.25	8.23	6.48	4.98	6.06	8.43	6.6	3.81	4.02	7.09	16.8	14.2	16.25	16.97	15.84	12.99	9.36	10.14	7.92	7.99	8.33	15.98	13.14	21.71	8.57	12.38	10.15	18.72	19.83	17.19	18.37
jgi.p|Aspni_NRRL3_1|11020	592	N	no	hypothetical protein	/	NA	NA	NA	NA	0	1	41.04	47.67	54.21	56.7	61.63	60.3	93.78	98.78	97.89	63.49	67.36	57.58	37.43	40.74	30.93	65.1	37.47	39.3	40.88	38.46	31.61	42.62	100.67	111.76	85.97	121.92	160.44	133.01	41.74	43.14	57.17	78.13	48.48	48.08	33.04	37.96	40.98	10.43
jgi.p|Aspni_NRRL3_1|11021	183	N	no	ADP-ribosylation factor	PF00025:ADP-ribosylation factor family	NA	NA	NA	NA	0	0	882.04	820.6	846.41	671.56	751.24	665.47	647.74	601.04	587.76	611.86	786.44	633.04	999.42	1131.49	1054.92	923.71	1117.53	572.67	566.99	528.09	584.78	574.85	569.51	496.42	460.29	542.88	497.43	540.45	597.93	555.58	596.04	715.28	768.03	774.28	647.28	678.93	626.68	725
jgi.p|Aspni_NRRL3_1|11022	301	N	no	hypothetical protein	/	NA	NA	NA	NA	0	0	69.56	63.77	47.55	16.8	13.39	21.29	22.77	20.65	23.92	10.4	19.2	11.95	104.17	119.5	145.25	121.99	53.69	8.3	11.91	10	11.89	13.72	7.87	4.73	7.3	6.35	8.73	4.79	9.28	8.39	15.6	3.48	4.21	3.62	10.09	4.07	5.11	6.24
jgi.p|Aspni_NRRL3_1|11023	811	N	no	uncharacterized protein	PF11885:Protein of unknown function (DUF3405)	NA	NA	NA	NA	0	0	8	8.29	5.88	6.82	5.56	6.45	7.81	5.6	8.19	6.28	4.68	7.49	13.62	8.14	4.64	5.94	7.63	27.72	22.94	26.74	27.35	24.22	10.64	12.9	13.21	10.12	7.7	7.71	25.6	20.97	31.14	11.8	10.82	12.05	19.44	22.27	21.62	20.18
jgi.p|Aspni_NRRL3_1|11024	649	N	no	fungal-specific transcription factor	PF04082:Fungal specific transcription factor domain	NA	NA	NA	NA	0	0	0.83	0.98	1.27	1.54	1.38	2.02	3.5	2.54	2.69	2.51	3.59	2.74	1.18	0.91	1.01	0.8	1.58	4.2	4.95	3.6	3.74	3.97	3.3	2.37	2.56	1.88	1.42	1.63	5.7	4.84	6.99	5.05	5.12	3.64	6.6	7.23	6.21	4.93
jgi.p|Aspni_NRRL3_1|11025	322	N	no	oxoglutarate/iron-dependent dioxygenase CaaD	PF03171:2OG-Fe(II) oxygenase superfamily | PF14226:non-haem dioxygenase in morphine synthesis N-terminal	NA	NA	NA	NA	0	0	0.05	0.14	0.14	0	0	0	0	0	0	0	0	0	3.67	2.47	6.92	2.15	2.87	0	0	0	0	0	0	0	0	0	0	0	0.06	0	0	0	0	0	0.13	0	0	0
jgi.p|Aspni_NRRL3_1|11026	366	N	no	trans enoylreductase CaaB	PF00107:Zinc-binding dehydrogenase	NA	NA	NA	NA	0	0	0.18	0.34	0.44	0	0	0	0.27	0.11	0.28	0.64	0.42	0.43	2.54	2.94	1.2	0.77	3.78	0.16	0.1	0	0	0.32	0.32	0.51	0.14	0.05	0.08	0.43	0.06	0	0	0.12	0	0	0	0.19	0	0.08
jgi.p|Aspni_NRRL3_1|11027	496	N	no	MFS-type transporter	PF07690:Major Facilitator Superfamily	NA	NA	NA	NA	0	0	0.13	0.24	0.25	0.13	0.07	0.07	0.34	0.39	0.36	0.35	0.29	0.23	1.32	2.05	0.9	0.7	3.09	0.19	0	0	0.43	0.08	0.17	0.49	0.38	0.2	0.44	0.07	0.29	0.54	0.2	0	0	0.17	0	0	0	0
jgi.p|Aspni_NRRL3_1|11028	158	N	no	SnoaL-like domain-containing protein	PF13577:SnoaL-like domain	NA	NA	NA	NA	0	1	69.55	111.17	131.85	21.07	26.74	19.22	300.47	232.69	217.98	607.39	677.02	630.3	283.21	347.78	336.45	332.65	806.66	129.06	64.23	58.74	205.64	213.97	123.6	119	75.53	50.74	79.42	70.21	45.26	44.98	14.01	12.17	14.25	11.97	3.56	6.05	3.66	14.65
jgi.p|Aspni_NRRL3_1|11029	416	N	no	fungal-specific transcription factor CaaR	/	NA	NA	NA	NA	0	1	3.36	7.41	7.07	4.35	4.38	2.06	25.23	17.53	21.87	55.6	36.34	58.62	23.04	22.41	27.2	11.92	48.87	16.13	11.34	11.3	17.66	24.04	12.9	12.08	8.64	6.12	7.09	7.43	8.26	5.89	3.67	1.77	3.05	2.99	3.39	5.76	2.79	2.69
jgi.p|Aspni_NRRL3_1|1103	556	N	no	initiation factor 2B-related protein	PF01008:Initiation factor 2 subunit family	NA	NA	NA	NA	0	0	50.52	53.43	49.46	43	41.65	46.52	20.85	19.9	20.5	30.77	39.14	32.73	41.22	36.82	68.1	40.89	42.01	18.43	15.85	15.27	15.64	13.93	28.4	26.85	28.87	21.53	28.07	23.18	23.35	22.78	25.19	13.83	13.83	16.01	9.57	7.13	7.73	32.29
jgi.p|Aspni_NRRL3_1|11030	517	N	no	cytochrome P450 CaaC	PF00067:Cytochrome P450	NA	NA	NA	NA	0	0	3.19	2.7	3.25	2.77	2.21	2.98	1.37	0.88	1.53	2.3	3.65	2.47	3.45	3.9	3.55	1.64	5.87	1.43	1.02	1.54	1.57	1.27	3.63	3.3	3.35	2.37	2.99	2.15	2.32	3.34	2.41	0.61	0.76	1.4	0.76	0.38	0.49	1.07
jgi.p|Aspni_NRRL3_1|11031	3941	N	no	hybrid polyketide synthase/non-ribosomal peptide synthetase CaaA	PF00109:Beta-ketoacyl synthase, N-terminal domain | PF00501:AMP-binding enzyme | PF00550:Phosphopantetheine attachment site | PF00668:Condensation domain | PF00698:Acyl transferase domain | PF02801:Beta-ketoacyl synthase, C-terminal domain | PF07993:Male sterility protein | PF08242:Methyltransferase domain | PF08659:KR domain | PF13745:HxxPF-repeated domain | PF14765:Polyketide synthase dehydrata…	NA	NA	NA	NA	0	0	0.44	0.54	0.53	1.09	0.46	0.78	0.43	0.33	0.43	0.62	0.37	0.5	1.63	0.72	1.26	0.75	0.67	0.34	0.61	0.44	0.32	0.49	0.23	0.61	0.94	0.3	0.18	0.18	0.3	0.18	0.14	0.38	0.27	0.39	0.16	0.13	0.22	0.24
jgi.p|Aspni_NRRL3_1|11032	454	N	no	hypothetical protein	/	NA	NA	NA	NA	0	1	0.87	0.54	0.68	1.16	0.81	1.1	0.64	0.76	0.38	0.34	1.33	0.87	0.44	0.67	0.22	1.07	1.67	1.14	0.59	0.35	1.37	0.92	0.9	0.66	0.81	0.26	0.5	0.39	0.29	0.31	1.3	3.27	2.29	2.33	1.53	1.42	0.93	2.94
jgi.p|Aspni_NRRL3_1|11033	348	N	no	zinc-type alcohol dehydrogenase	PF00107:Zinc-binding dehydrogenase | PF08240:Alcohol dehydrogenase GroES-like domain	NA	NA	NA	NA	0	0	0.21	0	0.1	0	0	0.12	0.43	0.19	0.69	0.64	0.67	0.43	0.12	0.08	0	0.65	0.17	0.25	0.06	0.55	0.49	0.57	0.54	0.84	0.26	0	0	0.33	0.07	0.26	0	0	0.1	0.47	0.41	0.64	0.72	0.14
jgi.p|Aspni_NRRL3_1|11034	329	N	no	NAD-dependent epimerase/dehydratase family protein	PF01370:NAD dependent epimerase/dehydratase family	NA	NA	NA	NA	0	0	0.98	0.84	1.26	0.78	0.98	0.78	5.84	4.75	3.83	5.06	7.27	6.17	0.62	0.24	0.52	4.55	1.3	2.91	4.26	2.4	6.11	2.77	5.08	4.71	3.58	0.74	1.77	1.53	0.74	0.26	1.84	2.51	0.89	0.56	7.03	6.68	7.28	1.99
jgi.p|Aspni_NRRL3_1|11035	371	N	no	xylose isomerase-like, TIM barrel domain-containing protein	PF01261:Xylose isomerase-like TIM barrel	NA	NA	NA	NA	2	0	45.99	45.08	43.34	19.68	14.5	15.7	6.22	4.04	7.12	6.02	3.85	5.63	12.07	8.55	4.92	8.89	9.47	1.05	1.4	0.61	1.24	1.83	4.42	3.42	3.02	1.94	1.99	2.25	3.93	2.77	4.19	4.83	4.43	3.53	1.77	2.48	2.24	34.9
jgi.p|Aspni_NRRL3_1|11036	539	N	no	MFS-type sugar/inositol transporter	PF00083:Sugar (and other) transporter	sugar_transporter	uronic, quinic acid STs	/	/	0	1	2.03	1.34	1.35	1.07	2.01	1.8	3.04	2.26	2.79	4.57	4.5	4.56	0.85	0.89	0.52	1.76	5.18	6.82	4.53	7.54	6.29	4.3	4.14	3.86	4.41	1.89	2.04	1.81	3.85	4.29	4.24	3.63	4.43	5.41	9.8	5.43	5.96	1.54
jgi.p|Aspni_NRRL3_1|11037	160	N	no	catabolic 3-dehydroquinase	PF01220:Dehydroquinase class II	NA	NA	NA	NA	0	2	0.22	0	0.11	0.62	0.87	0.26	0.26	0.41	0.46	0.87	0.87	0.81	0	0.17	0	0.47	0.37	0.4	0	0.33	0	0	0.98	0.77	0.68	0.69	0.38	0.35	0	0.19	0.86	1.43	0.85	0.2	1.46	0.23	0	23.29
jgi.p|Aspni_NRRL3_1|11038	933	N	no	fungal-specific transcription factor, quinic acid utilization	PF00172:Fungal Zn(2)-Cys(6) binuclear cluster domain | PF04082:Fungal specific transcription factor domain	NA	NA	NA	NA	0	1	1.68	2.16	1.33	2.2	1.84	2.07	15.5	9.88	14.01	15.45	8.37	14.28	2.64	2.36	2.62	3.34	2.82	30.33	30.92	26.01	21.7	21.9	7.6	12.29	16.82	8.75	5.45	5.75	22.93	22.11	17.5	12.76	14.61	15.73	34.88	31.65	33.33	21.39
jgi.p|Aspni_NRRL3_1|11039	919	N	no	quinate repressor protein	PF01202:Shikimate kinase | PF01487:Type I 3-dehydroquinase | PF01488:Shikimate / quinate 5-dehydrogenase | PF08501:Shikimate dehydrogenase substrate binding domain	NA	NA	NA	NA	0	1	1.26	1.87	1.6	2.01	2.2	1.87	17.11	13.25	15.83	12.45	8.56	14.15	2.6	2.41	1.99	2.63	2.64	25.81	25.9	22.92	18.63	18.19	8.15	9.81	13.22	7.36	6.42	5.71	24.45	24.37	17.71	8.38	11.03	11.77	35.64	29.93	34.38	19.7
jgi.p|Aspni_NRRL3_1|1104	157	N	no	anaphase-promoting complex subunit 13	PF05839:Apc13p protein	NA	NA	NA	NA	0	0	5.56	6.15	5.9	6.65	6.01	5.61	5.24	6.73	8.37	6.47	6.04	8.65	7.84	8.57	9.23	3.28	10.34	8.86	5.78	9.45	10.94	8.06	7.81	6.35	7.42	7.68	3.24	5.1	12.03	13.53	15.8	12.58	16.23	18.8	17.58	19.04	24.47	8.51
jgi.p|Aspni_NRRL3_1|11040	187	Y	no	superoxide dismutase	PF00080:Copper/zinc superoxide dismutase (SODC)	NA	NA	NA	NA	0	0	1.89	1.01	1.25	1.78	2.62	2.64	1.61	1.49	2.89	2.36	2.37	2.2	1.26	2.56	2.77	2.55	2.65	1.82	0.32	1.32	1.53	0.84	1.86	1.96	1.52	2.34	1.81	1.2	3.77	3.19	2.58	10.27	14.45	13.4	5.95	6.53	5.78	3.2
jgi.p|Aspni_NRRL3_1|11041	620	N	no	flavin monooxygenase-like protein	PF00743:Flavin-binding monooxygenase-like	NA	NA	NA	NA	0	0	4.35	3.88	5.77	9.88	11.45	9.08	14.13	13.41	16.57	61.52	32.06	59.03	3.87	3.83	3.01	2.67	5.36	20.61	17.06	7.65	9.95	11.69	10.04	10.23	10.11	20.33	23.58	19.96	16.91	14.55	14.09	25.36	27.32	27.92	15.83	12.37	12.05	10.29
jgi.p|Aspni_NRRL3_1|11042	217	N	no	60S ribosomal protein L1B (uL1B)	PF00687:Ribosomal protein L1p/L10e family	NA	NA	NA	NA	0	1	1532.88	1419.43	1593.83	692.79	917.76	659.33	169.15	152.84	154.31	189.49	353.32	181.01	619.26	1295.21	2179.02	1408.15	1678.94	137.36	110.69	119.04	149.68	118.37	135.84	159.87	165.15	154.97	203.01	176.81	550.88	507.1	609.1	508.14	599.94	565.14	427.19	176.23	172.36	239.78
jgi.p|Aspni_NRRL3_1|11043	494	N	no	hypothetical protein	/	NA	NA	NA	NA	0	0	6.06	5.97	5.1	5.16	4.09	4.91	1.63	2.05	1.31	2.21	2.04	2.38	8.55	9.1	17.08	6.22	8.74	2.32	2.42	3.24	3.33	2.21	2.88	2.07	2.2	2.5	2.24	2.46	3	3.18	2.98	6.98	5.34	6.03	4.09	2.24	2.35	4.14
jgi.p|Aspni_NRRL3_1|11044	453	N	no	verprolin	PF02205:WH2 motif	NA	NA	NA	NA	0	0	18.7	18.34	17.49	16.2	12.75	15.39	15.64	13.72	11.55	19.52	14.27	16.68	21.3	25.53	33.55	18.33	27.06	21.24	19.29	22.2	19.96	15.63	20.79	18.69	18.94	13.37	14.97	11.93	18.64	17.28	29.77	7.4	5.29	6.52	13.04	14.84	9.58	18.6
jgi.p|Aspni_NRRL3_1|11045	98	N	no	LSM domain-containing protein	PF01423:LSM domain	NA	NA	NA	NA	0	1	20.81	20.44	20.2	21.77	19.64	18.37	18.61	13.32	22.07	17.55	12.49	17.14	26.14	18.41	26.66	21.62	22.65	22.87	28.28	23.93	21.25	19.69	26.52	17.24	21.99	14.21	12.55	17.88	24.95	19.46	20.07	32.11	31.46	27.51	41.34	37.94	37.14	31.7
jgi.p|Aspni_NRRL3_1|11046	402	N	no	hypothetical protein	/	NA	NA	NA	NA	0	0	21.92	26.49	21.68	46.68	32.15	47.12	57.06	42.86	46.45	64.2	46.57	75.98	48.65	34.23	28.33	30.68	26.46	95.83	100.12	87.11	77.23	83.43	59.52	77.79	86.7	62.91	36.07	50.31	107.56	89.7	55.14	73.37	69.35	70.85	101.61	101.38	93.4	72.92
jgi.p|Aspni_NRRL3_1|11047	303	N	no	COPII-coated vesicle protein	PF02077:SURF4 family	NA	NA	NA	NA	0	0	44.79	42.73	41.82	67.49	62.68	64.24	107.16	92.07	81.89	65.43	72.75	64.63	103.73	100.96	62.7	43.1	94.02	119.23	131.69	140.51	129.03	121.29	87.69	84.46	81.11	78.54	51.33	73.17	155.11	169.29	112.06	149.7	160.21	169.42	182.41	163.2	145.79	73.88
jgi.p|Aspni_NRRL3_1|11048	396	Y	no	hypothetical protein	/	NA	NA	NA	NA	0	0	18.36	21.46	18.12	38.76	26.68	38.5	24.31	13.97	15.78	20.81	22.28	22.85	88.17	61.63	39.72	39.95	30.77	20.1	24.31	26.12	18.97	23.53	26.07	25.37	33.72	27.27	14.59	25.92	24.25	24.65	15.01	118.11	106.71	100.86	46.53	42.66	45.47	35.45
jgi.p|Aspni_NRRL3_1|11049	421	N	no	inosine/uridine-preferring nucleoside hydrolase	PF01156:Inosine-uridine preferring nucleoside hydrolase	NA	NA	NA	NA	0	1	19.24	18.31	19.36	21.39	21.31	20.44	16.42	20.2	16.25	24.77	22.94	23.62	31.68	32.17	34.21	14.03	44.82	37.97	40.99	38.21	33.45	31.16	38.31	28.25	33.3	28.61	27.65	26.34	35.33	40.77	33.5	48.42	47.61	50.98	39.47	36.31	34.99	148.97
jgi.p|Aspni_NRRL3_1|1105	650	N	no	DNA polymerase alpha subunit B	PF04042:DNA polymerase alpha/epsilon subunit B | PF08418:DNA polymerase alpha subunit B N-terminal	NA	NA	NA	NA	0	0	5.08	5.63	5.96	6.63	5.04	6.52	5.18	1.92	3.68	5.6	8.28	5.08	8.02	8.73	15.05	11.1	12.73	9.42	8.41	8.38	8.65	6.53	7.01	6.18	7.43	4.63	5.54	5.11	8.26	8.83	9.47	12.3	17.56	14.63	14.54	9.03	8.26	10.45
jgi.p|Aspni_NRRL3_1|11050	254	N	no	hypothetical protein	/	NA	NA	NA	NA	0	0	8.44	6.91	7.68	5.31	3.58	7.47	13.42	12.68	12.14	8.17	7.08	10.07	11.13	7.71	11.39	13.79	6.83	14.38	15.15	12.29	10.37	13.49	4.82	5.43	6.4	3.18	3.1	2.34	7.58	5.99	6.95	1.64	2.67	2.87	8.1	10.19	14.43	0.75
jgi.p|Aspni_NRRL3_1|11051	387	N	no	bHLH transcription factor	PF00010:Helix-loop-helix DNA-binding domain	NA	NA	NA	NA	0	1	18.94	21.49	17.49	16.35	12.19	19.9	38.01	45.7	45.64	33.42	33.25	32.19	37.4	26.62	28.56	26.42	19.75	43.84	57.31	52.29	36.51	45.6	32.24	28.56	32.67	13.68	10.56	12.25	44.34	45.08	36.28	15.9	18.36	18.43	49.72	56.54	57.64	9.28
jgi.p|Aspni_NRRL3_1|11052	111	N	no	hypothetical protein	/	NA	NA	NA	NA	0	2	14.26	16.4	16.6	13.3	21.49	11.22	204.95	201.55	173.59	206.01	167.13	160.66	14.17	19.01	17.32	36.46	24.77	68.54	57.23	56.58	62.06	59.33	48.6	61.57	76.34	30.9	26.13	28.02	44.24	38.15	26.1	13.98	13.18	15.82	63.95	65.04	59.42	3.24
jgi.p|Aspni_NRRL3_1|11053	818	N	no	pyridine nucleotide-disulfide oxidoreductase	PF07992:Pyridine nucleotide-disulphide oxidoreductase	NA	NA	NA	NA	0	2	3.54	4.45	4.75	8.82	7.5	6.15	15.66	16.23	16.98	21.49	11.85	25.06	4.95	5.04	2.97	2.19	7.01	32.33	38.55	34.78	31.92	38.34	21.16	20.35	21.2	13.62	13.27	11.97	58.27	55.06	46	4.6	7.77	7.01	32.55	26.74	19.46	4.76
jgi.p|Aspni_NRRL3_1|11054	515	N	no	MFS-type sugar/inositol transporter	PF00083:Sugar (and other) transporter	sugar_transporter	lactose, cellobiose, xylobiose STs	/	/	0	1	17.32	12.14	12.39	17.61	22.22	17.17	59.35	67.32	61.47	49.08	51.05	47.07	21.17	25.31	26.65	24.32	21.62	161.49	139.06	194.95	182.09	138.62	58.64	70.25	64.82	54.48	49.22	48.87	188.51	207.95	174.98	18.5	22.08	24.91	178.49	193.54	200.79	11.33
jgi.p|Aspni_NRRL3_1|11055	487	Y	no	hypothetical protein	/	NA	NA	NA	NA	0	0	0	0	0	0	0	0	0	0	0	0	0	0	0	0	0	0	0.08	0	0.08	0.14	0	0	0	0	0	0	0	0	0	0.06	0.11	0	0	0	0	0	0	0
jgi.p|Aspni_NRRL3_1|11056	571	N	no	uncharacterized protein	PF13926:Domain of unknown function (DUF4211)	NA	NA	NA	NA	0	0	2.24	1.4	0.98	3.59	1.72	2.37	2.3	3.86	2.68	3.63	3.71	3.72	2.19	2.04	3.58	3.02	3.44	5.51	4.6	5.39	4.67	3.64	3.67	2.19	2.54	2.51	2	1.92	4.84	4.02	4.87	4.65	6.62	4.2	9.02	5.57	4.76	3.46
jgi.p|Aspni_NRRL3_1|11057	153	N	no	mitochondrial import receptor subunit Tom22	PF04281:Mitochondrial import receptor subunit Tom22	NA	NA	NA	NA	0	0	67.35	72.64	80.09	84.76	91.83	79.57	69.67	69.51	66.26	79.98	98.43	72.01	72.09	82.13	93.51	128.8	83.12	20.85	18.55	18.94	23.51	19.86	36.61	51.4	62.04	61.14	69.15	70.23	21.82	24.95	19.2	134.56	123.08	143.3	39.11	29.97	36.02	56.84
jgi.p|Aspni_NRRL3_1|11058	583	N	no	peptidase, family M16	PF00675:Insulinase (Peptidase family M16) | PF05193:Peptidase M16 inactive domain	NA	NA	NA	NA	1	0	55.14	57.59	52.4	42.07	39.26	48.12	23.78	22.02	22.22	28.32	36.09	29.05	52.12	50.88	70.73	51.28	57.86	16.09	15.21	18.8	18.61	16.52	16.78	20.83	24.58	22.61	24.07	24.32	17.01	16.46	18.99	51.62	41.16	41.98	21.91	17.49	22.05	33.06
jgi.p|Aspni_NRRL3_1|11059	693	N	no	acetoacetyl-CoA synthase	PF00501:AMP-binding enzyme | PF13193:AMP-binding enzyme C-terminal domain | PF16177:Acetyl-coenzyme A synthetase N-terminus	NA	NA	NA	NA	0	0	1.81	2.39	1.72	2.4	2.16	1.21	9.51	7.61	8	4.67	4.66	4.13	5.22	4.61	3.23	5.99	4.53	10.17	7.05	7.15	7.88	6.85	2.23	2.93	3.55	2.09	1.57	1.65	5.56	4.85	3.49	9.4	8.38	8.69	7.67	5.61	8.09	4.96
jgi.p|Aspni_NRRL3_1|1106	385	N	no	CRAL-TRIO domain-containing protein	PF00650:CRAL/TRIO domain | PF03765:CRAL/TRIO, N-terminal domain	NA	NA	NA	NA	0	0	9.92	11.8	8.82	8.96	7.94	9.43	5.7	4.78	3.41	5.93	11.86	6.15	19.86	15.01	23.78	18.12	19.44	5.49	5.58	5.52	5.25	4.6	11.03	6.02	6.9	4.38	4.68	5.3	7.75	6.56	7.76	20.87	22.05	22.55	8.33	6.26	7.04	24.59
jgi.p|Aspni_NRRL3_1|11060	676	N	no	aminotransferase, class I/classII	PF00155:Aminotransferase class I and II	NA	NA	NA	NA	1	2	16.94	19.03	16.51	22.91	17.54	21.86	19.8	14.65	19.44	16.13	15.25	18.4	33.89	20.83	21.02	34.43	13.92	11.75	11.63	10	9.27	10.8	10	16.57	23.55	16.56	10.37	16.77	10.73	14.64	5.68	59.26	41.38	44.6	23.32	18.13	25.25	28.64
jgi.p|Aspni_NRRL3_1|11061	431	N	no	PQ-loop repeat-containing protein	PF04193:PQ loop repeat	NA	NA	NA	NA	0	0	263.2	286.8	253.56	340.76	314.79	386.29	181.94	210.04	222.62	121.6	179.73	168.3	344.87	248.39	245.46	369.49	222.76	84.19	146.53	132.46	93.63	116.22	129.15	163.5	182.18	180.77	134.19	174.6	60.96	65.86	69.03	326.89	253.28	274.27	169.51	144.82	196.89	139.07
jgi.p|Aspni_NRRL3_1|11062	268	N	no	glycine zipper 2TM domain-containing protein	PF05433:Glycine zipper 2TM domain	NA	NA	NA	NA	0	1	493.62	520.88	427.87	557.82	487.7	525.94	459.31	779.07	744.56	365.25	785.86	441.74	223.7	301.13	347.55	512.63	386.1	142.57	194.69	161.79	140.48	142.91	392.4	334.09	259.55	206.19	325.14	310.86	59.19	69.64	156.31	155.82	130.93	139.41	277.3	372.88	518.29	22.62
jgi.p|Aspni_NRRL3_1|11063	749	N	no	SH3 domain-containing protein	PF00018:SH3 domain	NA	NA	NA	NA	0	0	9.3	9.19	8.83	14.68	12.86	13.52	26.33	19.14	22.43	26.58	20.25	26.22	15.95	11.92	10.76	13.58	12.82	25.15	25.66	26.84	22.36	24.03	14.64	17.02	19.45	13.5	9.44	12.43	24.69	28.9	19.72	20.58	27.46	29.59	42.96	43.5	42.02	24.4
jgi.p|Aspni_NRRL3_1|11064	646	N	no	calcium/calmodulin-dependent/calcium-dependent protein kinase	PF00069:Protein kinase domain	NA	NA	NA	NA	0	0	355.86	405.58	381.25	490.19	457.78	536.56	313.56	356.76	398.52	308.44	278.81	328.35	444.83	307.34	321.17	404.8	278.32	199.99	266.81	253.92	237.79	295.74	224.16	328.66	330.27	330.58	253.79	299.53	151.82	142.05	165.01	359.22	306.6	316.04	255.93	283.46	297	234.17
jgi.p|Aspni_NRRL3_1|11065	317	N	no	54S ribosomal protein L10, mitochondrial (uL15m)	PF00828:Ribosomal protein L18e/L15	NA	NA	NA	NA	0	1	98.12	93.01	98.45	75.24	85.42	72.01	49.59	46.47	54.01	46.52	61.73	62.25	110.45	128.88	134.32	142.18	118.37	28.33	24.25	24.86	36.99	31.05	68.2	52.42	48.6	46.17	64.36	56.78	39.33	35.29	42.68	82.83	76.05	68.58	23.4	18.36	22.68	40.55
jgi.p|Aspni_NRRL3_1|11066	638	N	no	cyclin	PF08613:Cyclin	NA	NA	NA	NA	0	2	109.33	121.06	118.54	267.95	170.21	272.18	92.53	89.42	105.31	72.69	57.93	84.28	156.54	101.55	84.61	120.83	102.2	96.73	118.93	123.12	100.61	132.68	118.06	137.58	167	193.7	148.3	173.28	202.09	207.37	181.79	291.2	238.83	253.76	281.12	244.91	306.76	111.25
jgi.p|Aspni_NRRL3_1|11067	578	N	no	pyridine nucleotide-disulphide oxidoreductase	PF07992:Pyridine nucleotide-disulphide oxidoreductase	NA	NA	NA	NA	0	1	457.23	507.64	517.59	465.93	388.49	528.38	39.02	52.57	56.55	86.74	98.47	88.92	345.48	284.79	385.65	357.27	211	2.02	3.9	4.5	4.93	7.61	60.23	89.68	123.93	148.75	141.26	170.01	7	6.97	4.5	61.68	50.35	59.81	3.22	1.95	2.65	141.66
jgi.p|Aspni_NRRL3_1|11068	919	N	no	dynamin	PF00350:Dynamin family | PF01031:Dynamin central region	NA	NA	NA	NA	0	1	21.32	27.3	23.23	21.21	15.91	24.98	15.23	9.83	12.46	12.9	11.12	12.43	35.58	23.39	32.41	42.65	19.17	13.74	15.23	14.44	11.96	11.7	6.43	9.45	12.42	10.12	7.32	8.36	13.89	12.5	9.75	23.42	19.64	20.35	17.73	15.22	17.68	26.49
[truncated: 10,656 more rows]
[truncated: 45 more columns]
